# Supplementary material for: Evaluation of the nitrogen content during the new-shoot-growing stage in apple leaves using two-dimensional correlation spectroscopy
Source: PLoS One. 2017 Oct 26;12(10):e0186751. doi: 10.1371/journal.pone.0186751 (PMC5658073; doi:10.1371/journal.pone.0186751)
Supplement: S1 Data — (XLS) [file pone.0186751.s001.xls]

## Sheet: data
Wavelength	1	2	3	4	5	6	7	8	9	10	11	12	13	14	15	16	17	18	19	20	21	22	23	24	25	26	27	28	29	30	31	32	33	34	35	36	37	38	39	40	41	42	43	44	45	46	47	48	49
N（g·kg-1）	32.6053	32.2057	29.7225	29.75	28.6876	31.932	34.4918	29.0831	31.3735	33.4318	30.0457	31.3761	32.6325	30.3686	32.0039	31.5789	30.2218	33.1212	29.7098	30.9914	29.2119	30.6429	28.4628	26.8437	31.9335	28.8768	30.2716	31.2966	32.6525	29.2784	29.7769	27.974	30.5907	31.0664	32.8387	31.5574	31.4532	29.5657	32.821	31.8599	30.7614	30.1681	30.0869	33.8496	31.193	27.4361	28.8485	29.177	34.7493
406	0.012	0.01	0.009	0.009	0.0105	0.012	0.004	0.0035	0.004	0.0475	0.042	0.046	0.0515	0.051	0.0555	0.0525	0.0475	0.0455	0.0515	0.048	0.0425	0.009	0.0025	0.006	0.0485	0.0465	0.048	0.0455	0.0465	0.0585	0.056	0.051	0.0415	0.008	0.0105	0.0035	0.0475	0.0535	0.0495	0.0485	0.0495	0.046	0.0455	0.007	0.0475	0.052	0.042	0.0535	0.045
407	0.0125	0.0115	0.0105	0.011	0.0115	0.0135	0.005	0.005	0.005	0.049	0.044	0.0475	0.0515	0.051	0.055	0.0545	0.049	0.045	0.051	0.0495	0.044	0.01	0.004	0.007	0.049	0.046	0.0475	0.0455	0.0455	0.0595	0.0585	0.053	0.0415	0.008	0.0115	0.0045	0.0475	0.053	0.049	0.0475	0.0495	0.046	0.0455	0.008	0.049	0.053	0.043	0.0535	0.045
408	0.0145	0.0125	0.011	0.0115	0.013	0.015	0.0065	0.0065	0.006	0.0485	0.0435	0.047	0.051	0.0505	0.055	0.054	0.0485	0.0445	0.05	0.049	0.0435	0.0115	0.0045	0.008	0.0485	0.0455	0.0475	0.045	0.0455	0.0595	0.0575	0.052	0.0415	0.01	0.0125	0.0055	0.0465	0.0525	0.0485	0.048	0.05	0.045	0.0445	0.009	0.048	0.053	0.0425	0.053	0.0445
409	0.0155	0.0135	0.0125	0.0125	0.0145	0.016	0.008	0.008	0.008	0.0475	0.043	0.046	0.0505	0.0495	0.0545	0.053	0.0475	0.0445	0.0495	0.0485	0.0425	0.0125	0.0065	0.0095	0.048	0.045	0.0475	0.044	0.0455	0.0585	0.0565	0.051	0.0405	0.012	0.014	0.007	0.046	0.0525	0.0475	0.0475	0.049	0.0455	0.0455	0.0105	0.047	0.052	0.042	0.0525	0.0435
410	0.0175	0.015	0.014	0.0145	0.016	0.017	0.0095	0.0095	0.009	0.0475	0.042	0.046	0.051	0.049	0.054	0.0525	0.0475	0.0445	0.0495	0.048	0.042	0.014	0.008	0.0115	0.0475	0.045	0.0465	0.0435	0.0455	0.0585	0.057	0.0505	0.04	0.013	0.015	0.0085	0.046	0.0525	0.048	0.047	0.048	0.0465	0.0475	0.012	0.0475	0.051	0.042	0.052	0.0435
411	0.0185	0.017	0.0155	0.016	0.017	0.0185	0.0105	0.0105	0.011	0.048	0.043	0.047	0.051	0.049	0.0545	0.0535	0.048	0.0445	0.05	0.0485	0.0425	0.015	0.009	0.0125	0.0485	0.045	0.047	0.0445	0.0455	0.059	0.057	0.051	0.0405	0.014	0.0165	0.01	0.046	0.0525	0.048	0.0475	0.048	0.0465	0.046	0.013	0.0475	0.052	0.042	0.0525	0.044
412	0.0205	0.0185	0.017	0.017	0.0185	0.0205	0.012	0.0115	0.012	0.0485	0.0435	0.047	0.051	0.0495	0.055	0.0535	0.0485	0.044	0.05	0.049	0.043	0.017	0.0115	0.014	0.0485	0.0455	0.0475	0.0445	0.045	0.0595	0.0575	0.052	0.0405	0.015	0.018	0.011	0.0455	0.0525	0.048	0.0475	0.0485	0.0465	0.046	0.014	0.0475	0.0525	0.0425	0.0525	0.0435
413	0.0215	0.02	0.0185	0.0185	0.02	0.0215	0.0135	0.013	0.0135	0.0485	0.043	0.0465	0.051	0.0495	0.0545	0.0535	0.0485	0.044	0.0495	0.0495	0.0435	0.0185	0.013	0.016	0.0485	0.0455	0.0475	0.0445	0.0455	0.059	0.0575	0.052	0.0405	0.0165	0.019	0.0125	0.046	0.0525	0.048	0.0475	0.049	0.0465	0.0465	0.016	0.0475	0.0525	0.043	0.053	0.044
414	0.022	0.0205	0.019	0.02	0.021	0.022	0.015	0.014	0.014	0.049	0.0435	0.047	0.0515	0.0505	0.055	0.0535	0.049	0.0445	0.05	0.0495	0.0435	0.0195	0.014	0.0165	0.049	0.046	0.048	0.045	0.0465	0.0595	0.0575	0.052	0.0405	0.0175	0.02	0.0135	0.0465	0.053	0.048	0.0485	0.0495	0.0455	0.0465	0.017	0.0485	0.053	0.043	0.0535	0.0445
415	0.0235	0.022	0.0205	0.02	0.0225	0.023	0.0165	0.0155	0.0155	0.049	0.044	0.0475	0.0515	0.05	0.055	0.054	0.049	0.0445	0.05	0.0495	0.0435	0.021	0.015	0.0175	0.0485	0.0455	0.048	0.0445	0.046	0.0595	0.058	0.052	0.041	0.019	0.021	0.0145	0.0465	0.053	0.0485	0.048	0.05	0.045	0.0455	0.018	0.0485	0.053	0.0435	0.0535	0.0445
416	0.025	0.023	0.022	0.021	0.0235	0.025	0.017	0.0165	0.017	0.0485	0.044	0.0465	0.051	0.0495	0.0545	0.0535	0.0485	0.0445	0.05	0.0495	0.0435	0.022	0.0165	0.0185	0.048	0.045	0.048	0.0445	0.0455	0.0595	0.0575	0.052	0.0405	0.0205	0.022	0.0155	0.0455	0.0525	0.0475	0.0475	0.049	0.045	0.045	0.019	0.0485	0.0525	0.043	0.053	0.044
417	0.026	0.024	0.023	0.0225	0.0245	0.026	0.018	0.018	0.018	0.0485	0.0435	0.0465	0.0505	0.049	0.054	0.0535	0.0485	0.044	0.05	0.049	0.043	0.023	0.0175	0.02	0.0475	0.0445	0.047	0.044	0.0455	0.059	0.0575	0.051	0.04	0.022	0.0225	0.0165	0.0455	0.052	0.047	0.0475	0.048	0.045	0.0455	0.02	0.0475	0.0525	0.043	0.0525	0.0435
418	0.027	0.0255	0.024	0.024	0.0255	0.027	0.0195	0.019	0.0195	0.0485	0.044	0.047	0.051	0.0495	0.054	0.0535	0.0485	0.045	0.0505	0.0495	0.043	0.024	0.0185	0.0215	0.0485	0.0455	0.047	0.0445	0.0455	0.0595	0.0575	0.051	0.041	0.023	0.0245	0.0185	0.0455	0.052	0.048	0.0475	0.049	0.046	0.046	0.021	0.048	0.0525	0.043	0.053	0.044
419	0.028	0.0255	0.0245	0.0245	0.026	0.0275	0.0205	0.02	0.0205	0.0485	0.0435	0.0465	0.0515	0.05	0.055	0.0535	0.0485	0.045	0.051	0.049	0.043	0.025	0.0195	0.022	0.0495	0.046	0.048	0.045	0.0465	0.059	0.0575	0.051	0.0415	0.0235	0.025	0.019	0.046	0.053	0.0485	0.049	0.0495	0.046	0.046	0.022	0.048	0.0525	0.043	0.054	0.0445
420	0.029	0.0265	0.026	0.025	0.027	0.029	0.021	0.021	0.0215	0.048	0.0435	0.046	0.052	0.05	0.055	0.053	0.048	0.045	0.051	0.049	0.0425	0.026	0.0205	0.0225	0.0495	0.046	0.0485	0.045	0.0465	0.0585	0.057	0.051	0.042	0.0245	0.026	0.0195	0.0465	0.0535	0.048	0.049	0.05	0.046	0.046	0.023	0.0475	0.0525	0.043	0.054	0.0445
421	0.0305	0.0285	0.0275	0.0265	0.0285	0.03	0.022	0.022	0.0225	0.048	0.0435	0.0465	0.0515	0.0495	0.0545	0.0535	0.048	0.045	0.0505	0.049	0.0425	0.027	0.0225	0.0245	0.049	0.0455	0.048	0.045	0.046	0.059	0.057	0.051	0.041	0.0265	0.0275	0.021	0.0455	0.0525	0.048	0.048	0.0495	0.0455	0.046	0.024	0.0475	0.0525	0.043	0.054	0.0445
422	0.031	0.029	0.0275	0.027	0.029	0.031	0.023	0.0225	0.023	0.0485	0.044	0.047	0.0515	0.0495	0.055	0.0535	0.0485	0.045	0.0505	0.0495	0.043	0.028	0.0225	0.025	0.049	0.0455	0.048	0.045	0.0465	0.059	0.0575	0.051	0.041	0.0265	0.028	0.022	0.046	0.0525	0.048	0.0485	0.0495	0.046	0.0465	0.025	0.048	0.0525	0.043	0.054	0.0445
423	0.032	0.03	0.029	0.0285	0.03	0.032	0.0245	0.024	0.024	0.0485	0.044	0.047	0.0515	0.05	0.055	0.054	0.0485	0.045	0.0505	0.0495	0.0435	0.029	0.0235	0.026	0.049	0.0455	0.048	0.045	0.046	0.059	0.0575	0.0515	0.041	0.0275	0.0285	0.023	0.0465	0.053	0.048	0.0485	0.049	0.046	0.046	0.026	0.048	0.0525	0.0435	0.054	0.0445
424	0.033	0.0305	0.03	0.029	0.031	0.0325	0.0255	0.025	0.025	0.0485	0.044	0.047	0.051	0.0495	0.054	0.054	0.0485	0.045	0.05	0.0495	0.0435	0.03	0.025	0.027	0.049	0.0455	0.0475	0.045	0.046	0.059	0.058	0.0515	0.041	0.0285	0.029	0.0235	0.046	0.0525	0.0475	0.048	0.049	0.045	0.046	0.027	0.048	0.0525	0.0435	0.054	0.0445
425	0.033	0.0315	0.0305	0.0295	0.031	0.033	0.0255	0.025	0.0255	0.0485	0.0445	0.047	0.0505	0.0485	0.054	0.054	0.0485	0.044	0.05	0.0495	0.043	0.03	0.0255	0.027	0.0485	0.045	0.047	0.0445	0.0455	0.0595	0.058	0.0515	0.041	0.029	0.0295	0.024	0.045	0.0525	0.0475	0.048	0.049	0.045	0.0455	0.0275	0.048	0.0525	0.0435	0.0535	0.0445
426	0.034	0.032	0.031	0.03	0.032	0.0335	0.0265	0.026	0.0265	0.0485	0.0445	0.047	0.051	0.049	0.054	0.0535	0.0485	0.044	0.05	0.049	0.043	0.0315	0.0265	0.0285	0.0485	0.045	0.0475	0.0445	0.0455	0.059	0.058	0.051	0.041	0.0305	0.0305	0.025	0.045	0.0525	0.047	0.048	0.049	0.0455	0.046	0.028	0.048	0.0525	0.043	0.0535	0.044
427	0.0345	0.033	0.0315	0.0305	0.0325	0.0345	0.027	0.0265	0.027	0.0485	0.0445	0.047	0.051	0.049	0.054	0.054	0.0485	0.044	0.0505	0.0495	0.043	0.032	0.027	0.029	0.049	0.045	0.0475	0.0445	0.046	0.059	0.058	0.051	0.041	0.0305	0.031	0.026	0.0455	0.0525	0.0475	0.048	0.049	0.045	0.046	0.029	0.048	0.0525	0.044	0.0535	0.0445
428	0.035	0.0335	0.032	0.031	0.033	0.0345	0.0275	0.027	0.0275	0.0485	0.0445	0.047	0.0505	0.049	0.054	0.054	0.0485	0.044	0.0505	0.0495	0.043	0.032	0.0275	0.0295	0.049	0.045	0.047	0.044	0.046	0.059	0.058	0.0515	0.041	0.0315	0.0315	0.0265	0.0455	0.052	0.0475	0.048	0.049	0.045	0.046	0.029	0.048	0.0525	0.044	0.0535	0.0445
429	0.0365	0.034	0.0335	0.0325	0.034	0.036	0.0295	0.0285	0.029	0.0485	0.0445	0.0465	0.0505	0.0485	0.0535	0.0535	0.0485	0.044	0.05	0.049	0.043	0.0335	0.029	0.031	0.0485	0.045	0.0475	0.044	0.046	0.059	0.058	0.0505	0.041	0.0325	0.0325	0.0275	0.045	0.052	0.047	0.048	0.049	0.045	0.046	0.03	0.0475	0.052	0.043	0.0535	0.044
430	0.0365	0.035	0.0335	0.0325	0.035	0.0365	0.0295	0.0285	0.0295	0.0485	0.0445	0.047	0.051	0.049	0.054	0.054	0.0485	0.044	0.05	0.05	0.043	0.0345	0.0295	0.0315	0.049	0.045	0.048	0.0445	0.046	0.059	0.058	0.0515	0.041	0.033	0.033	0.0275	0.045	0.0525	0.0475	0.048	0.049	0.045	0.046	0.031	0.048	0.0525	0.044	0.0535	0.0445
431	0.0375	0.035	0.0345	0.033	0.035	0.0365	0.0295	0.0285	0.0295	0.049	0.0445	0.047	0.0515	0.049	0.054	0.054	0.049	0.045	0.0505	0.05	0.0435	0.0345	0.03	0.0315	0.0495	0.0455	0.048	0.045	0.046	0.06	0.058	0.0515	0.0415	0.033	0.0335	0.028	0.0455	0.053	0.0475	0.0485	0.049	0.0455	0.0465	0.031	0.048	0.0525	0.044	0.0545	0.045
432	0.038	0.036	0.035	0.0335	0.036	0.0375	0.0305	0.03	0.0305	0.0485	0.0445	0.047	0.0515	0.049	0.054	0.054	0.0485	0.045	0.0505	0.0495	0.043	0.035	0.03	0.0325	0.0495	0.0455	0.048	0.0445	0.046	0.059	0.058	0.051	0.0415	0.034	0.034	0.0285	0.0455	0.0525	0.0475	0.049	0.049	0.0455	0.0465	0.032	0.048	0.0525	0.044	0.0545	0.045
433	0.038	0.0365	0.0355	0.034	0.036	0.0375	0.031	0.0305	0.0305	0.0485	0.0445	0.0465	0.0505	0.0485	0.054	0.054	0.0485	0.044	0.05	0.0495	0.043	0.0355	0.031	0.0325	0.049	0.045	0.0475	0.0445	0.046	0.059	0.058	0.0505	0.041	0.0345	0.0345	0.0295	0.045	0.052	0.047	0.048	0.049	0.045	0.046	0.032	0.048	0.0525	0.044	0.0535	0.044
434	0.039	0.037	0.0355	0.0345	0.0365	0.0385	0.0315	0.0305	0.0315	0.0485	0.0445	0.0465	0.051	0.049	0.054	0.054	0.0485	0.044	0.05	0.0495	0.043	0.036	0.0315	0.0335	0.049	0.045	0.048	0.0445	0.046	0.059	0.058	0.0505	0.041	0.0355	0.035	0.0295	0.045	0.052	0.047	0.0485	0.049	0.045	0.046	0.033	0.048	0.052	0.044	0.0545	0.044
435	0.039	0.037	0.036	0.0345	0.037	0.0385	0.0315	0.031	0.0315	0.0485	0.045	0.0465	0.051	0.049	0.054	0.054	0.0485	0.0445	0.051	0.0495	0.043	0.0365	0.032	0.0335	0.05	0.0455	0.048	0.0445	0.046	0.059	0.058	0.0505	0.0415	0.0355	0.0355	0.03	0.0455	0.053	0.0475	0.049	0.049	0.045	0.046	0.033	0.048	0.052	0.044	0.0545	0.045
436	0.0395	0.037	0.036	0.0345	0.037	0.0385	0.032	0.031	0.032	0.0485	0.045	0.0465	0.051	0.049	0.054	0.054	0.0485	0.0445	0.0505	0.0495	0.043	0.0365	0.032	0.0345	0.05	0.0455	0.048	0.0445	0.046	0.059	0.058	0.0505	0.0415	0.036	0.0355	0.03	0.0455	0.053	0.0475	0.049	0.049	0.045	0.046	0.033	0.0475	0.052	0.0435	0.054	0.045
437	0.0395	0.0375	0.037	0.0355	0.037	0.039	0.0325	0.0315	0.0325	0.0485	0.045	0.0465	0.0505	0.0485	0.054	0.054	0.0485	0.0445	0.0505	0.0495	0.043	0.037	0.033	0.0345	0.049	0.045	0.048	0.0445	0.046	0.059	0.058	0.0505	0.041	0.036	0.036	0.0305	0.0455	0.052	0.047	0.048	0.049	0.045	0.046	0.034	0.048	0.052	0.0435	0.0535	0.044
438	0.0395	0.0385	0.037	0.0355	0.038	0.0395	0.0325	0.032	0.0325	0.0485	0.045	0.0465	0.051	0.0485	0.054	0.054	0.0485	0.044	0.0505	0.0495	0.043	0.037	0.033	0.0345	0.0495	0.045	0.0475	0.0445	0.046	0.059	0.058	0.0505	0.041	0.0365	0.036	0.0305	0.045	0.052	0.047	0.0485	0.049	0.045	0.046	0.034	0.048	0.052	0.044	0.054	0.044
439	0.04	0.0385	0.037	0.0355	0.038	0.0395	0.033	0.032	0.0325	0.0485	0.045	0.0465	0.051	0.049	0.054	0.054	0.0485	0.0445	0.0505	0.0495	0.043	0.0375	0.033	0.0355	0.05	0.0455	0.048	0.045	0.046	0.059	0.058	0.0505	0.0415	0.0365	0.036	0.031	0.0455	0.0525	0.047	0.0485	0.049	0.045	0.046	0.034	0.048	0.052	0.044	0.0545	0.045
440	0.0405	0.039	0.038	0.0365	0.0385	0.04	0.0335	0.0325	0.0335	0.0485	0.045	0.0465	0.0515	0.049	0.054	0.054	0.0485	0.0445	0.051	0.0495	0.043	0.038	0.034	0.0355	0.05	0.0455	0.048	0.0445	0.046	0.059	0.058	0.0505	0.0415	0.037	0.037	0.0315	0.0455	0.053	0.0475	0.0485	0.049	0.045	0.0465	0.035	0.0475	0.052	0.0435	0.0545	0.045
441	0.041	0.0385	0.0385	0.0365	0.0385	0.04	0.0335	0.0325	0.0335	0.0485	0.045	0.0465	0.051	0.0485	0.054	0.054	0.0485	0.0445	0.0505	0.0495	0.043	0.038	0.034	0.0355	0.0495	0.0455	0.048	0.044	0.046	0.059	0.058	0.0505	0.041	0.037	0.037	0.0315	0.0455	0.0525	0.047	0.048	0.049	0.045	0.046	0.035	0.048	0.052	0.044	0.054	0.044
442	0.041	0.039	0.0385	0.0365	0.039	0.0405	0.0335	0.033	0.0335	0.0485	0.045	0.0465	0.051	0.0485	0.054	0.054	0.0485	0.0445	0.0505	0.0495	0.043	0.0385	0.034	0.036	0.0495	0.045	0.048	0.0445	0.046	0.0595	0.058	0.0505	0.041	0.0375	0.037	0.032	0.0455	0.0525	0.047	0.048	0.049	0.045	0.046	0.035	0.048	0.052	0.044	0.054	0.044
443	0.0415	0.0395	0.0385	0.0375	0.039	0.0405	0.0345	0.0335	0.0345	0.0485	0.045	0.0465	0.051	0.049	0.054	0.054	0.0485	0.0445	0.0505	0.0495	0.043	0.0385	0.035	0.0365	0.05	0.0455	0.048	0.045	0.046	0.0595	0.0585	0.0505	0.0415	0.038	0.038	0.0325	0.0455	0.0525	0.047	0.0485	0.049	0.0445	0.046	0.035	0.048	0.052	0.044	0.054	0.045
444	0.0415	0.0395	0.0385	0.0375	0.039	0.041	0.034	0.0335	0.0345	0.0485	0.045	0.0465	0.051	0.0485	0.054	0.054	0.0485	0.0445	0.0505	0.0495	0.043	0.039	0.035	0.0365	0.05	0.0455	0.048	0.044	0.046	0.059	0.058	0.0505	0.041	0.038	0.038	0.0325	0.0455	0.0525	0.047	0.0485	0.049	0.0445	0.046	0.035	0.047	0.052	0.044	0.054	0.0445
445	0.042	0.04	0.039	0.0375	0.04	0.0415	0.0345	0.0335	0.0345	0.048	0.045	0.0465	0.051	0.0485	0.054	0.054	0.048	0.0445	0.0505	0.0495	0.043	0.039	0.035	0.0365	0.05	0.0455	0.048	0.0445	0.046	0.059	0.058	0.0505	0.0415	0.038	0.038	0.0325	0.0455	0.0525	0.047	0.0485	0.049	0.045	0.046	0.036	0.047	0.052	0.0435	0.054	0.045
446	0.042	0.0405	0.039	0.0375	0.04	0.0415	0.035	0.0345	0.0345	0.0485	0.045	0.0465	0.0515	0.0485	0.054	0.054	0.0485	0.045	0.0505	0.0495	0.043	0.0395	0.0355	0.037	0.05	0.0455	0.048	0.0445	0.0465	0.0595	0.0585	0.0505	0.0415	0.039	0.038	0.033	0.0455	0.0525	0.047	0.049	0.0495	0.045	0.046	0.036	0.048	0.052	0.044	0.054	0.045
447	0.0425	0.0405	0.0395	0.0375	0.04	0.0415	0.035	0.0345	0.035	0.0485	0.045	0.0465	0.051	0.048	0.054	0.054	0.0485	0.0445	0.0505	0.0495	0.043	0.0395	0.0355	0.0375	0.05	0.0455	0.048	0.0445	0.046	0.06	0.0585	0.051	0.041	0.0385	0.038	0.033	0.0445	0.0525	0.047	0.0485	0.049	0.045	0.046	0.036	0.048	0.0525	0.0445	0.054	0.0445
448	0.0425	0.041	0.04	0.0385	0.0405	0.042	0.035	0.0345	0.0355	0.0485	0.045	0.0465	0.051	0.0485	0.054	0.054	0.0485	0.0445	0.0505	0.0495	0.043	0.04	0.036	0.0375	0.05	0.0455	0.048	0.0445	0.046	0.06	0.0585	0.0505	0.041	0.039	0.0385	0.0335	0.0445	0.0525	0.047	0.0485	0.049	0.0445	0.046	0.0365	0.048	0.052	0.0445	0.054	0.0445
449	0.0425	0.041	0.04	0.0385	0.0405	0.0425	0.0355	0.0345	0.0355	0.0485	0.045	0.0465	0.051	0.0485	0.054	0.054	0.0485	0.0445	0.0505	0.0495	0.043	0.04	0.036	0.0375	0.05	0.0455	0.048	0.0445	0.0465	0.06	0.0585	0.0505	0.0415	0.039	0.039	0.034	0.0455	0.0525	0.047	0.0485	0.049	0.0445	0.046	0.037	0.048	0.052	0.0445	0.0545	0.0445
450	0.0435	0.041	0.0405	0.0385	0.0405	0.0425	0.0355	0.0345	0.0355	0.0485	0.0455	0.0465	0.051	0.0485	0.054	0.054	0.0485	0.0445	0.0505	0.0495	0.043	0.04	0.036	0.0375	0.05	0.0455	0.048	0.0445	0.0465	0.0595	0.0585	0.0505	0.0415	0.039	0.039	0.034	0.0455	0.0525	0.047	0.0485	0.049	0.045	0.046	0.037	0.048	0.052	0.0445	0.055	0.045
451	0.0435	0.0415	0.0405	0.0385	0.041	0.0425	0.036	0.0355	0.036	0.0485	0.0455	0.0465	0.0515	0.0485	0.054	0.054	0.0485	0.0445	0.0505	0.0495	0.043	0.0405	0.037	0.0385	0.05	0.0455	0.048	0.0445	0.0465	0.0595	0.0585	0.0505	0.0415	0.0395	0.039	0.034	0.0455	0.0525	0.047	0.0485	0.049	0.045	0.046	0.037	0.048	0.0525	0.0445	0.055	0.045
452	0.0435	0.0415	0.0405	0.0385	0.041	0.0425	0.036	0.0355	0.036	0.0485	0.0455	0.0465	0.0515	0.0485	0.054	0.054	0.0485	0.045	0.051	0.0495	0.043	0.0405	0.037	0.0385	0.05	0.0455	0.0485	0.0445	0.0465	0.06	0.0585	0.0505	0.042	0.04	0.039	0.034	0.0455	0.0525	0.047	0.0485	0.049	0.045	0.0465	0.037	0.048	0.0525	0.0445	0.055	0.045
453	0.0435	0.0415	0.0405	0.0395	0.041	0.0425	0.036	0.0355	0.0365	0.0485	0.0455	0.0465	0.0515	0.0485	0.054	0.054	0.0485	0.045	0.051	0.0495	0.043	0.0405	0.037	0.0385	0.05	0.0455	0.0485	0.0445	0.0465	0.06	0.0585	0.0505	0.042	0.04	0.039	0.0345	0.0455	0.0525	0.047	0.0485	0.0495	0.045	0.0465	0.037	0.048	0.0525	0.0445	0.055	0.045
454	0.044	0.042	0.0415	0.0395	0.0415	0.0435	0.0365	0.036	0.0365	0.0485	0.0455	0.0465	0.0515	0.049	0.054	0.054	0.0485	0.045	0.051	0.0495	0.043	0.0415	0.037	0.0385	0.05	0.0455	0.0485	0.0445	0.0465	0.0595	0.0585	0.0505	0.042	0.04	0.04	0.0345	0.0455	0.0525	0.047	0.0485	0.0495	0.045	0.046	0.0375	0.0475	0.052	0.0445	0.055	0.045
455	0.0435	0.042	0.0405	0.0395	0.0415	0.043	0.0365	0.0355	0.0365	0.0485	0.0455	0.0465	0.0515	0.049	0.054	0.054	0.0485	0.0455	0.051	0.0495	0.043	0.041	0.037	0.0385	0.05	0.0455	0.0485	0.045	0.047	0.06	0.0585	0.0505	0.042	0.04	0.0395	0.0345	0.0455	0.053	0.047	0.049	0.0495	0.045	0.046	0.037	0.048	0.0525	0.0445	0.055	0.045
456	0.044	0.0425	0.0415	0.0395	0.042	0.0435	0.037	0.036	0.0365	0.049	0.0455	0.047	0.0515	0.049	0.054	0.054	0.049	0.045	0.051	0.05	0.043	0.041	0.038	0.0395	0.05	0.0455	0.0485	0.045	0.047	0.06	0.059	0.0505	0.042	0.04	0.04	0.035	0.0455	0.0525	0.047	0.049	0.0495	0.045	0.047	0.038	0.048	0.053	0.0445	0.055	0.045
457	0.0445	0.0425	0.0415	0.04	0.042	0.0435	0.037	0.036	0.0365	0.049	0.0455	0.047	0.0515	0.049	0.054	0.0545	0.049	0.0445	0.051	0.05	0.0435	0.0415	0.038	0.0395	0.05	0.0455	0.048	0.0445	0.046	0.06	0.059	0.0505	0.0415	0.041	0.04	0.035	0.045	0.0525	0.047	0.049	0.049	0.045	0.047	0.038	0.048	0.053	0.0445	0.055	0.0445
458	0.0445	0.0425	0.0415	0.0395	0.042	0.0435	0.037	0.036	0.0365	0.049	0.0455	0.047	0.052	0.049	0.0545	0.0545	0.049	0.0455	0.051	0.05	0.0435	0.0415	0.038	0.0395	0.05	0.0455	0.0485	0.045	0.0465	0.06	0.059	0.0505	0.042	0.041	0.04	0.035	0.0455	0.0525	0.047	0.049	0.0495	0.045	0.046	0.038	0.048	0.053	0.045	0.055	0.045
459	0.0445	0.0425	0.0415	0.04	0.042	0.0435	0.037	0.036	0.037	0.049	0.046	0.0475	0.0515	0.049	0.054	0.055	0.049	0.0455	0.051	0.0505	0.0435	0.0415	0.038	0.0395	0.05	0.0455	0.0485	0.0445	0.047	0.06	0.059	0.0515	0.042	0.041	0.04	0.035	0.0455	0.053	0.047	0.049	0.0495	0.045	0.046	0.038	0.048	0.053	0.045	0.055	0.045
460	0.0445	0.0425	0.0415	0.04	0.042	0.0435	0.037	0.036	0.0375	0.049	0.046	0.0475	0.0515	0.049	0.054	0.055	0.049	0.0455	0.051	0.0505	0.0435	0.0415	0.038	0.0395	0.05	0.0455	0.0485	0.0445	0.0465	0.06	0.0595	0.0515	0.042	0.041	0.04	0.035	0.0455	0.0525	0.047	0.049	0.0495	0.045	0.0465	0.038	0.048	0.053	0.045	0.055	0.045
461	0.0445	0.0425	0.0415	0.04	0.042	0.0435	0.037	0.0365	0.037	0.049	0.046	0.0475	0.0515	0.049	0.054	0.0545	0.049	0.0455	0.051	0.05	0.0435	0.0415	0.038	0.0395	0.05	0.0455	0.0485	0.045	0.0465	0.06	0.059	0.0515	0.042	0.041	0.04	0.035	0.0455	0.0525	0.047	0.049	0.0495	0.0455	0.047	0.038	0.048	0.053	0.045	0.055	0.045
462	0.0445	0.043	0.0415	0.04	0.0425	0.044	0.037	0.0365	0.0375	0.049	0.0465	0.0475	0.0515	0.049	0.0545	0.0545	0.049	0.0455	0.0515	0.0505	0.0435	0.042	0.0385	0.04	0.05	0.0465	0.0485	0.0445	0.047	0.06	0.059	0.051	0.042	0.041	0.0405	0.035	0.0455	0.053	0.047	0.049	0.0495	0.045	0.047	0.038	0.048	0.053	0.045	0.055	0.045
463	0.0445	0.043	0.0415	0.04	0.042	0.044	0.037	0.0365	0.0375	0.049	0.0465	0.0475	0.052	0.049	0.054	0.0545	0.049	0.0455	0.0515	0.0505	0.0435	0.042	0.0385	0.0395	0.05	0.0465	0.0485	0.045	0.047	0.06	0.059	0.051	0.042	0.041	0.04	0.035	0.0455	0.0535	0.047	0.049	0.0495	0.045	0.046	0.038	0.048	0.053	0.045	0.055	0.045
464	0.0445	0.043	0.0415	0.0405	0.0425	0.044	0.037	0.0365	0.0375	0.049	0.046	0.0475	0.0515	0.049	0.054	0.0545	0.049	0.0455	0.051	0.05	0.0435	0.042	0.039	0.0395	0.05	0.046	0.0485	0.045	0.047	0.06	0.059	0.0505	0.042	0.041	0.04	0.035	0.0455	0.053	0.047	0.049	0.0495	0.045	0.0465	0.038	0.048	0.053	0.0445	0.055	0.045
465	0.045	0.043	0.0425	0.0405	0.043	0.044	0.038	0.037	0.0375	0.0485	0.046	0.0475	0.0515	0.0485	0.054	0.0545	0.0485	0.045	0.051	0.05	0.0435	0.0425	0.039	0.0405	0.05	0.0455	0.0485	0.0445	0.0465	0.06	0.059	0.0505	0.042	0.041	0.041	0.036	0.0445	0.0525	0.0465	0.049	0.049	0.045	0.047	0.0385	0.048	0.053	0.0445	0.055	0.045
466	0.045	0.043	0.0425	0.0405	0.0425	0.044	0.038	0.037	0.0375	0.0485	0.0455	0.047	0.0515	0.049	0.054	0.0545	0.0485	0.0455	0.051	0.0495	0.0435	0.0425	0.039	0.0405	0.05	0.0455	0.0485	0.0445	0.0465	0.06	0.059	0.0505	0.042	0.041	0.0405	0.036	0.045	0.0525	0.047	0.049	0.0495	0.045	0.047	0.038	0.048	0.053	0.0445	0.055	0.045
467	0.045	0.043	0.0425	0.0405	0.0425	0.0445	0.038	0.037	0.0375	0.049	0.046	0.0475	0.0515	0.049	0.054	0.0545	0.049	0.0455	0.051	0.05	0.0435	0.0425	0.039	0.0405	0.05	0.046	0.0485	0.045	0.047	0.06	0.059	0.051	0.042	0.041	0.0405	0.036	0.045	0.053	0.047	0.049	0.0495	0.045	0.0465	0.039	0.048	0.053	0.0455	0.055	0.045
468	0.045	0.043	0.0425	0.0405	0.0425	0.0445	0.038	0.037	0.0375	0.049	0.046	0.0475	0.0515	0.049	0.054	0.055	0.049	0.0455	0.051	0.0505	0.0435	0.0425	0.039	0.0405	0.0505	0.0465	0.0485	0.045	0.047	0.06	0.0595	0.051	0.042	0.041	0.041	0.036	0.0455	0.053	0.047	0.0495	0.0495	0.045	0.0465	0.039	0.048	0.053	0.0455	0.055	0.045
469	0.045	0.043	0.0425	0.0405	0.0425	0.044	0.0375	0.037	0.0375	0.049	0.046	0.0475	0.0515	0.049	0.054	0.0545	0.049	0.0455	0.051	0.05	0.0435	0.042	0.039	0.0405	0.05	0.046	0.0485	0.0445	0.0465	0.06	0.059	0.0505	0.042	0.041	0.0405	0.036	0.045	0.0525	0.047	0.049	0.0495	0.0445	0.046	0.038	0.048	0.053	0.0455	0.055	0.045
470	0.0455	0.044	0.0425	0.041	0.043	0.0445	0.038	0.037	0.0375	0.049	0.046	0.0475	0.052	0.049	0.054	0.055	0.049	0.0455	0.0515	0.0505	0.0435	0.0425	0.0395	0.0405	0.051	0.0465	0.0485	0.045	0.047	0.06	0.059	0.0505	0.042	0.042	0.041	0.036	0.0455	0.053	0.047	0.049	0.0495	0.0445	0.0465	0.039	0.048	0.053	0.0455	0.055	0.045
471	0.0455	0.044	0.0425	0.041	0.043	0.0445	0.038	0.037	0.0375	0.049	0.046	0.0475	0.0515	0.049	0.054	0.055	0.049	0.0455	0.051	0.0505	0.0435	0.0425	0.0395	0.0405	0.05	0.0465	0.0485	0.045	0.047	0.0605	0.0595	0.051	0.042	0.042	0.041	0.036	0.0455	0.053	0.047	0.049	0.0495	0.045	0.047	0.039	0.048	0.053	0.0455	0.055	0.045
472	0.045	0.044	0.0425	0.0405	0.043	0.0445	0.038	0.037	0.0375	0.049	0.046	0.0475	0.0515	0.0485	0.054	0.055	0.049	0.0455	0.051	0.0505	0.0435	0.0425	0.039	0.0405	0.05	0.0455	0.048	0.0445	0.0465	0.0605	0.0595	0.051	0.042	0.041	0.041	0.036	0.0445	0.0525	0.0465	0.0485	0.0495	0.045	0.047	0.039	0.048	0.053	0.0455	0.055	0.045
473	0.0455	0.044	0.0425	0.041	0.043	0.045	0.038	0.0375	0.0385	0.049	0.046	0.0475	0.052	0.049	0.0545	0.055	0.049	0.0455	0.0515	0.05	0.0435	0.043	0.0395	0.041	0.0505	0.0465	0.0485	0.045	0.047	0.06	0.0595	0.051	0.042	0.042	0.041	0.036	0.0455	0.053	0.047	0.0495	0.0495	0.045	0.0465	0.039	0.048	0.053	0.0455	0.0555	0.045
474	0.0455	0.044	0.0425	0.041	0.043	0.045	0.038	0.0375	0.0385	0.049	0.046	0.0475	0.0515	0.049	0.054	0.055	0.049	0.0455	0.051	0.05	0.0435	0.043	0.0395	0.041	0.05	0.0465	0.0485	0.0445	0.047	0.0605	0.0595	0.051	0.042	0.042	0.041	0.036	0.045	0.053	0.047	0.049	0.0495	0.045	0.0465	0.039	0.048	0.053	0.0455	0.0555	0.045
475	0.0455	0.044	0.0425	0.041	0.043	0.0445	0.038	0.0375	0.0385	0.049	0.046	0.0475	0.0515	0.049	0.054	0.055	0.049	0.0455	0.051	0.0505	0.0435	0.0425	0.0395	0.041	0.05	0.046	0.0485	0.0445	0.0465	0.0605	0.0595	0.051	0.042	0.042	0.041	0.036	0.045	0.0525	0.047	0.049	0.0495	0.045	0.0465	0.039	0.048	0.053	0.0455	0.055	0.045
476	0.046	0.044	0.043	0.0415	0.0435	0.045	0.039	0.038	0.0385	0.049	0.046	0.047	0.052	0.049	0.054	0.0545	0.049	0.0455	0.051	0.05	0.0435	0.043	0.04	0.041	0.05	0.0465	0.0485	0.045	0.047	0.06	0.0595	0.0505	0.042	0.042	0.041	0.0365	0.0455	0.053	0.047	0.049	0.0495	0.0445	0.0465	0.039	0.048	0.053	0.0455	0.055	0.045
477	0.046	0.044	0.0425	0.041	0.0435	0.045	0.038	0.0375	0.0385	0.049	0.046	0.0475	0.052	0.049	0.0545	0.055	0.049	0.0455	0.051	0.05	0.0435	0.043	0.0395	0.041	0.05	0.0465	0.0485	0.045	0.047	0.061	0.0595	0.0505	0.042	0.042	0.041	0.0365	0.045	0.053	0.047	0.049	0.0495	0.045	0.047	0.039	0.048	0.053	0.0455	0.0555	0.045
478	0.046	0.044	0.0435	0.0415	0.0435	0.045	0.0385	0.0375	0.0385	0.049	0.0465	0.0475	0.0515	0.049	0.054	0.055	0.049	0.0455	0.051	0.0505	0.0435	0.043	0.04	0.0415	0.05	0.046	0.0485	0.0445	0.047	0.061	0.0595	0.051	0.042	0.042	0.041	0.0365	0.045	0.053	0.047	0.049	0.0495	0.045	0.0465	0.039	0.048	0.053	0.0455	0.055	0.045
479	0.046	0.044	0.0435	0.0415	0.044	0.0455	0.039	0.038	0.0385	0.049	0.0465	0.0475	0.0515	0.049	0.054	0.055	0.049	0.0455	0.051	0.0505	0.0435	0.0435	0.04	0.0415	0.05	0.046	0.0485	0.0445	0.047	0.061	0.0595	0.051	0.042	0.042	0.0415	0.0365	0.0445	0.053	0.047	0.049	0.0495	0.045	0.046	0.039	0.048	0.0535	0.0455	0.055	0.045
480	0.046	0.044	0.0435	0.0415	0.0435	0.045	0.039	0.038	0.0385	0.049	0.0465	0.0475	0.0515	0.049	0.054	0.055	0.049	0.0455	0.051	0.05	0.0435	0.0435	0.04	0.0415	0.05	0.0465	0.0485	0.0445	0.047	0.061	0.0595	0.051	0.042	0.042	0.042	0.0365	0.045	0.053	0.047	0.049	0.0495	0.045	0.0465	0.039	0.048	0.0535	0.0455	0.055	0.045
481	0.0465	0.0445	0.0435	0.0415	0.044	0.045	0.039	0.038	0.0385	0.049	0.0465	0.0475	0.0525	0.049	0.0545	0.055	0.049	0.0455	0.0515	0.0505	0.0435	0.0435	0.0405	0.0415	0.05	0.0465	0.0485	0.045	0.047	0.061	0.0595	0.051	0.042	0.0425	0.042	0.037	0.0455	0.0535	0.047	0.049	0.0495	0.045	0.0465	0.0395	0.048	0.0535	0.0455	0.056	0.045
482	0.0465	0.045	0.0435	0.042	0.044	0.0455	0.039	0.038	0.0385	0.049	0.0465	0.0475	0.0525	0.0495	0.0545	0.055	0.049	0.0455	0.052	0.0505	0.0435	0.0435	0.0405	0.0415	0.051	0.0465	0.0485	0.0455	0.0475	0.061	0.0595	0.051	0.043	0.0425	0.042	0.037	0.0455	0.0535	0.047	0.0495	0.0495	0.045	0.047	0.04	0.048	0.0535	0.0455	0.056	0.0455
483	0.046	0.045	0.0435	0.0415	0.044	0.0455	0.039	0.038	0.0385	0.049	0.0465	0.0475	0.0525	0.049	0.054	0.055	0.049	0.0455	0.052	0.0505	0.0435	0.0435	0.0405	0.0415	0.05	0.0465	0.0485	0.045	0.047	0.061	0.0595	0.051	0.0425	0.0425	0.042	0.037	0.0455	0.0535	0.047	0.0495	0.0495	0.045	0.047	0.04	0.048	0.0535	0.0455	0.056	0.045
484	0.0465	0.045	0.0435	0.042	0.0445	0.046	0.039	0.0385	0.0395	0.0495	0.0465	0.0475	0.0525	0.049	0.054	0.055	0.0495	0.0455	0.052	0.0505	0.0435	0.0435	0.0405	0.042	0.05	0.0465	0.0485	0.045	0.047	0.061	0.0595	0.0515	0.042	0.043	0.042	0.037	0.0455	0.0535	0.047	0.049	0.0495	0.045	0.047	0.04	0.048	0.0535	0.0455	0.056	0.045
485	0.0465	0.045	0.0435	0.042	0.0445	0.046	0.039	0.0385	0.039	0.0495	0.0465	0.0475	0.0525	0.049	0.0545	0.0555	0.0495	0.0455	0.052	0.0505	0.0435	0.0435	0.0405	0.042	0.0505	0.0465	0.0485	0.0455	0.0475	0.061	0.0595	0.0515	0.042	0.043	0.042	0.037	0.0455	0.0535	0.047	0.0495	0.0495	0.045	0.047	0.04	0.0485	0.054	0.0455	0.056	0.045
486	0.0465	0.045	0.0435	0.042	0.0445	0.046	0.039	0.039	0.0395	0.0495	0.047	0.0475	0.0525	0.049	0.0545	0.0555	0.0495	0.0455	0.052	0.0505	0.0435	0.044	0.041	0.0425	0.0505	0.0465	0.0485	0.0455	0.0475	0.061	0.0595	0.0515	0.0425	0.043	0.042	0.037	0.0455	0.0535	0.047	0.0495	0.0495	0.045	0.047	0.04	0.0485	0.054	0.0455	0.056	0.045
487	0.047	0.0455	0.0445	0.0425	0.0445	0.046	0.0395	0.039	0.0395	0.049	0.0465	0.0475	0.052	0.049	0.054	0.0555	0.049	0.0455	0.052	0.0505	0.0435	0.0445	0.0415	0.0425	0.0505	0.0465	0.0485	0.045	0.047	0.061	0.0595	0.051	0.042	0.043	0.0425	0.038	0.0455	0.0535	0.047	0.049	0.0495	0.045	0.047	0.04	0.0485	0.0535	0.0455	0.056	0.045
488	0.047	0.0455	0.0445	0.043	0.0445	0.046	0.04	0.039	0.0395	0.0495	0.047	0.0475	0.0525	0.05	0.055	0.0555	0.0495	0.0465	0.052	0.0505	0.0435	0.0445	0.0415	0.0425	0.051	0.0465	0.0495	0.0455	0.0475	0.0615	0.0595	0.0515	0.043	0.043	0.0425	0.0375	0.0455	0.0535	0.0475	0.05	0.0505	0.0455	0.047	0.04	0.0485	0.054	0.0455	0.056	0.046
489	0.0475	0.046	0.0445	0.043	0.045	0.0465	0.04	0.039	0.04	0.0495	0.047	0.048	0.0525	0.05	0.055	0.0555	0.0495	0.0465	0.052	0.0505	0.0435	0.0445	0.0415	0.043	0.051	0.047	0.0495	0.0455	0.0475	0.0615	0.0595	0.0515	0.043	0.0435	0.0425	0.038	0.0455	0.0535	0.0475	0.05	0.0505	0.0455	0.047	0.04	0.0485	0.054	0.0455	0.056	0.046
490	0.0475	0.046	0.0445	0.043	0.0455	0.047	0.04	0.0395	0.04	0.0495	0.047	0.048	0.0525	0.05	0.0545	0.0555	0.0495	0.0465	0.052	0.0505	0.0435	0.0445	0.0425	0.043	0.051	0.0465	0.049	0.0455	0.0475	0.0615	0.0595	0.0515	0.043	0.044	0.043	0.038	0.0455	0.0535	0.047	0.05	0.05	0.0455	0.047	0.0405	0.0485	0.054	0.0465	0.056	0.046
491	0.0475	0.046	0.0445	0.043	0.0455	0.047	0.04	0.0395	0.04	0.0495	0.0475	0.0485	0.0525	0.05	0.055	0.0555	0.0495	0.0465	0.052	0.051	0.0445	0.045	0.0425	0.043	0.051	0.0465	0.0495	0.0455	0.0475	0.0615	0.06	0.0515	0.043	0.044	0.0425	0.038	0.0455	0.0535	0.047	0.05	0.05	0.0455	0.047	0.0405	0.0485	0.054	0.0465	0.056	0.046
492	0.048	0.0465	0.0455	0.0435	0.0455	0.047	0.04	0.04	0.0405	0.0495	0.048	0.0485	0.0525	0.05	0.055	0.056	0.0495	0.0465	0.052	0.051	0.0445	0.0455	0.0425	0.044	0.051	0.0475	0.0495	0.0455	0.048	0.0615	0.06	0.0515	0.043	0.044	0.0435	0.0385	0.0455	0.054	0.0475	0.05	0.0505	0.0455	0.048	0.041	0.0485	0.054	0.0465	0.056	0.046
493	0.048	0.0465	0.0455	0.044	0.0455	0.0475	0.041	0.04	0.041	0.0495	0.048	0.049	0.053	0.05	0.055	0.0565	0.0495	0.0465	0.052	0.0515	0.0445	0.0455	0.0435	0.044	0.051	0.0475	0.0495	0.0455	0.048	0.062	0.0605	0.052	0.0435	0.044	0.0435	0.0385	0.0455	0.054	0.0475	0.0505	0.0505	0.046	0.048	0.041	0.049	0.0545	0.0465	0.0565	0.046
494	0.048	0.0465	0.0455	0.044	0.0465	0.0475	0.041	0.04	0.041	0.05	0.0485	0.049	0.053	0.05	0.055	0.0565	0.05	0.047	0.053	0.052	0.0445	0.0455	0.0435	0.0445	0.051	0.0475	0.05	0.0455	0.0485	0.0625	0.0605	0.052	0.0435	0.044	0.0435	0.0385	0.0465	0.054	0.048	0.0505	0.0505	0.046	0.048	0.041	0.049	0.055	0.0475	0.057	0.046
495	0.0485	0.0475	0.046	0.045	0.0465	0.048	0.041	0.041	0.041	0.0505	0.049	0.0495	0.053	0.05	0.055	0.0565	0.0505	0.047	0.053	0.052	0.0455	0.0465	0.044	0.045	0.051	0.0475	0.05	0.0455	0.0485	0.0625	0.0605	0.0525	0.0435	0.045	0.044	0.039	0.0465	0.0545	0.0475	0.051	0.0505	0.046	0.048	0.042	0.0495	0.055	0.0475	0.057	0.0465
496	0.049	0.0475	0.0465	0.045	0.0465	0.048	0.0415	0.041	0.042	0.0505	0.049	0.05	0.0535	0.0505	0.055	0.057	0.0505	0.0475	0.053	0.052	0.0455	0.0465	0.0445	0.045	0.052	0.048	0.05	0.046	0.0485	0.0625	0.0605	0.0525	0.0435	0.045	0.0445	0.0395	0.0465	0.055	0.048	0.051	0.0505	0.0465	0.048	0.042	0.0495	0.055	0.0475	0.057	0.047
497	0.049	0.0475	0.0465	0.045	0.047	0.0485	0.0415	0.041	0.042	0.0505	0.0495	0.05	0.054	0.0505	0.0555	0.0575	0.0505	0.0475	0.053	0.052	0.0455	0.0465	0.0445	0.0455	0.052	0.0485	0.05	0.0465	0.049	0.063	0.0605	0.0525	0.0445	0.045	0.0445	0.0395	0.0465	0.055	0.0485	0.0515	0.051	0.0465	0.048	0.042	0.0495	0.0555	0.048	0.0575	0.047
498	0.0495	0.0485	0.047	0.046	0.0475	0.049	0.042	0.042	0.0425	0.0505	0.05	0.0505	0.054	0.051	0.056	0.0575	0.0505	0.048	0.0535	0.053	0.0455	0.0475	0.0455	0.046	0.052	0.0485	0.0505	0.0465	0.0495	0.063	0.0615	0.053	0.0445	0.0455	0.045	0.04	0.0465	0.055	0.0485	0.0515	0.0515	0.0465	0.048	0.0425	0.05	0.056	0.0485	0.058	0.047
499	0.0495	0.049	0.047	0.0465	0.048	0.0495	0.042	0.042	0.043	0.0505	0.0505	0.051	0.054	0.0515	0.056	0.058	0.0505	0.048	0.054	0.053	0.046	0.0475	0.046	0.046	0.052	0.0485	0.051	0.0465	0.0495	0.0635	0.0615	0.053	0.045	0.046	0.045	0.04	0.047	0.0555	0.0485	0.0525	0.0515	0.047	0.049	0.0425	0.0505	0.056	0.0485	0.058	0.0475
500	0.0505	0.0495	0.048	0.0465	0.048	0.0495	0.0425	0.043	0.0435	0.051	0.051	0.051	0.055	0.0515	0.056	0.058	0.051	0.0485	0.054	0.053	0.046	0.048	0.047	0.047	0.0525	0.0495	0.051	0.047	0.05	0.064	0.0615	0.0535	0.0455	0.046	0.0455	0.0405	0.0475	0.056	0.0485	0.0525	0.052	0.047	0.049	0.043	0.0505	0.0565	0.049	0.059	0.048
501	0.0505	0.05	0.049	0.0475	0.049	0.0505	0.0435	0.043	0.044	0.0515	0.052	0.052	0.055	0.052	0.057	0.059	0.0515	0.049	0.0545	0.0535	0.0465	0.049	0.0475	0.048	0.053	0.0495	0.0515	0.047	0.0505	0.0645	0.062	0.0535	0.0455	0.0465	0.046	0.041	0.0475	0.056	0.049	0.053	0.052	0.048	0.0495	0.0435	0.0505	0.0565	0.0495	0.059	0.048
502	0.0515	0.051	0.049	0.0485	0.0495	0.051	0.0435	0.044	0.0445	0.0515	0.0525	0.052	0.0555	0.052	0.057	0.059	0.0515	0.049	0.055	0.0545	0.047	0.049	0.048	0.0485	0.053	0.05	0.0515	0.0475	0.051	0.065	0.0625	0.054	0.046	0.047	0.0465	0.0415	0.048	0.0565	0.0495	0.0535	0.052	0.048	0.05	0.044	0.0515	0.057	0.05	0.0595	0.048
503	0.052	0.052	0.05	0.049	0.0505	0.0515	0.0445	0.0445	0.045	0.052	0.0535	0.053	0.056	0.053	0.057	0.06	0.052	0.05	0.0555	0.0545	0.048	0.05	0.049	0.049	0.0535	0.0505	0.0525	0.048	0.0515	0.0655	0.0625	0.0545	0.047	0.0475	0.0475	0.0415	0.048	0.0575	0.05	0.0545	0.053	0.049	0.0505	0.0445	0.0515	0.058	0.051	0.06	0.049
504	0.0525	0.052	0.0505	0.05	0.0515	0.052	0.0445	0.0455	0.046	0.0525	0.0545	0.054	0.0565	0.053	0.058	0.0605	0.0525	0.0505	0.056	0.0555	0.048	0.051	0.0505	0.05	0.054	0.0515	0.053	0.048	0.052	0.0665	0.0635	0.055	0.047	0.0485	0.0475	0.0425	0.049	0.0575	0.05	0.0545	0.053	0.049	0.051	0.045	0.0525	0.0585	0.0515	0.061	0.0495
505	0.053	0.053	0.051	0.0505	0.052	0.053	0.0455	0.046	0.0465	0.053	0.0555	0.0545	0.057	0.054	0.058	0.061	0.053	0.051	0.0565	0.056	0.049	0.051	0.0515	0.051	0.0545	0.0515	0.053	0.049	0.0525	0.067	0.0635	0.056	0.048	0.0485	0.0485	0.043	0.049	0.0585	0.051	0.0555	0.054	0.0495	0.0515	0.045	0.0525	0.059	0.052	0.062	0.05
506	0.054	0.054	0.052	0.0515	0.053	0.054	0.046	0.047	0.0475	0.0535	0.0565	0.055	0.058	0.0545	0.059	0.062	0.0535	0.052	0.0575	0.057	0.0495	0.0525	0.0525	0.0525	0.055	0.0525	0.0545	0.0495	0.0535	0.068	0.0645	0.0565	0.0485	0.0495	0.049	0.0435	0.05	0.0595	0.0515	0.057	0.055	0.0505	0.0525	0.046	0.0535	0.06	0.053	0.063	0.051
507	0.055	0.055	0.053	0.0525	0.054	0.0545	0.0465	0.048	0.0485	0.054	0.0575	0.056	0.059	0.0555	0.06	0.0625	0.054	0.0525	0.0585	0.058	0.0505	0.0535	0.054	0.0535	0.056	0.0535	0.0555	0.05	0.0545	0.0685	0.0645	0.057	0.0495	0.0505	0.05	0.044	0.0505	0.0605	0.0525	0.058	0.0555	0.051	0.0535	0.0465	0.054	0.0605	0.054	0.0635	0.0515
508	0.056	0.0565	0.054	0.054	0.0555	0.0555	0.0475	0.049	0.05	0.0545	0.0585	0.0575	0.06	0.0565	0.0605	0.0635	0.0545	0.0535	0.0595	0.059	0.0515	0.0545	0.055	0.0545	0.0565	0.0545	0.056	0.0505	0.0555	0.0695	0.0655	0.058	0.0505	0.051	0.051	0.045	0.0515	0.061	0.053	0.0585	0.056	0.0515	0.0545	0.0475	0.055	0.0615	0.055	0.064	0.0525
509	0.057	0.0575	0.055	0.056	0.057	0.057	0.0485	0.0505	0.051	0.055	0.0605	0.059	0.0605	0.057	0.061	0.065	0.055	0.0545	0.0595	0.06	0.0525	0.0555	0.057	0.0565	0.057	0.0555	0.057	0.0515	0.056	0.0705	0.0665	0.059	0.0515	0.052	0.0525	0.046	0.0525	0.062	0.0535	0.06	0.057	0.0525	0.0545	0.0485	0.056	0.0625	0.056	0.0655	0.0535
510	0.058	0.0595	0.0565	0.0575	0.058	0.058	0.049	0.0515	0.0525	0.056	0.0625	0.06	0.0615	0.0585	0.062	0.066	0.056	0.056	0.061	0.0615	0.0535	0.057	0.0585	0.0575	0.058	0.0565	0.058	0.0525	0.0575	0.072	0.0675	0.06	0.0525	0.053	0.053	0.047	0.053	0.063	0.055	0.061	0.0575	0.0535	0.056	0.0495	0.057	0.064	0.0575	0.0665	0.0545
511	0.059	0.061	0.0575	0.059	0.0595	0.0595	0.0505	0.0535	0.054	0.057	0.064	0.062	0.063	0.0595	0.0635	0.068	0.057	0.057	0.0625	0.063	0.0545	0.0585	0.0605	0.0595	0.059	0.058	0.0595	0.054	0.0585	0.0735	0.0685	0.061	0.0545	0.054	0.0545	0.048	0.054	0.065	0.056	0.0625	0.0595	0.055	0.057	0.0505	0.058	0.065	0.059	0.068	0.0555
512	0.0605	0.063	0.0595	0.061	0.0615	0.061	0.052	0.055	0.0555	0.058	0.066	0.0635	0.0645	0.061	0.0645	0.069	0.058	0.059	0.064	0.064	0.056	0.06	0.0625	0.0615	0.0605	0.06	0.0605	0.055	0.0605	0.0745	0.0695	0.063	0.0555	0.055	0.0565	0.049	0.0555	0.0665	0.0575	0.065	0.0605	0.056	0.0585	0.0515	0.0595	0.0665	0.0605	0.0695	0.057
513	0.062	0.0645	0.061	0.063	0.063	0.063	0.0535	0.0565	0.057	0.059	0.068	0.065	0.066	0.0625	0.066	0.0705	0.059	0.06	0.065	0.0655	0.057	0.062	0.065	0.0635	0.061	0.061	0.062	0.0555	0.0615	0.076	0.0705	0.064	0.057	0.0565	0.058	0.05	0.0565	0.0675	0.0585	0.066	0.0615	0.0575	0.06	0.053	0.0605	0.068	0.062	0.0715	0.058
514	0.064	0.067	0.0625	0.065	0.0655	0.0645	0.0545	0.059	0.0595	0.06	0.0705	0.067	0.067	0.064	0.067	0.0725	0.06	0.0615	0.067	0.068	0.0585	0.064	0.067	0.0655	0.062	0.063	0.0635	0.057	0.063	0.0785	0.0715	0.066	0.0585	0.0585	0.0595	0.052	0.0575	0.0695	0.06	0.068	0.063	0.0595	0.062	0.0545	0.0625	0.07	0.064	0.0725	0.059
515	0.0655	0.069	0.0645	0.0675	0.0675	0.0665	0.0565	0.061	0.061	0.062	0.073	0.0695	0.0695	0.066	0.069	0.0745	0.062	0.0635	0.068	0.07	0.0605	0.066	0.0695	0.068	0.0635	0.0645	0.065	0.059	0.065	0.08	0.0735	0.068	0.0605	0.0595	0.0615	0.053	0.059	0.0715	0.0615	0.07	0.0645	0.061	0.0635	0.056	0.0635	0.0715	0.066	0.0745	0.061
516	0.067	0.0715	0.067	0.07	0.0695	0.0685	0.058	0.063	0.0635	0.063	0.076	0.0715	0.071	0.068	0.0705	0.077	0.063	0.065	0.0705	0.0725	0.0625	0.0685	0.0725	0.0705	0.065	0.0665	0.0665	0.0605	0.0665	0.082	0.0745	0.07	0.0625	0.061	0.063	0.055	0.061	0.0735	0.0635	0.072	0.0665	0.063	0.0655	0.0575	0.0655	0.0735	0.068	0.077	0.0625
517	0.0695	0.074	0.069	0.073	0.072	0.0705	0.06	0.066	0.066	0.0645	0.079	0.074	0.073	0.07	0.072	0.079	0.0645	0.067	0.0725	0.0745	0.0645	0.0705	0.0755	0.0735	0.067	0.0685	0.069	0.062	0.0685	0.0845	0.0765	0.072	0.0645	0.063	0.0655	0.0565	0.0625	0.0755	0.065	0.0745	0.068	0.065	0.0675	0.0595	0.067	0.076	0.0705	0.079	0.0645
518	0.0715	0.0765	0.0715	0.0755	0.075	0.073	0.0615	0.068	0.0685	0.066	0.082	0.077	0.0755	0.072	0.074	0.0815	0.066	0.0695	0.0745	0.077	0.0665	0.073	0.0785	0.076	0.0685	0.071	0.0705	0.064	0.071	0.087	0.078	0.074	0.067	0.0655	0.068	0.058	0.065	0.078	0.067	0.077	0.07	0.067	0.0695	0.062	0.0695	0.078	0.073	0.081	0.067
519	0.074	0.0795	0.074	0.0785	0.0775	0.0755	0.064	0.071	0.071	0.068	0.085	0.08	0.0775	0.0745	0.076	0.0835	0.068	0.072	0.0765	0.0795	0.069	0.076	0.0815	0.079	0.07	0.0735	0.073	0.066	0.0735	0.0895	0.08	0.077	0.069	0.0675	0.0705	0.06	0.067	0.0805	0.0695	0.0795	0.072	0.069	0.072	0.064	0.0715	0.0805	0.0755	0.0835	0.069
520	0.0765	0.083	0.077	0.082	0.081	0.0785	0.066	0.0735	0.074	0.07	0.088	0.083	0.08	0.077	0.0785	0.0865	0.07	0.074	0.0795	0.0825	0.072	0.079	0.085	0.0825	0.0725	0.076	0.0755	0.068	0.0755	0.092	0.082	0.079	0.0715	0.07	0.0735	0.0625	0.069	0.083	0.0715	0.0825	0.0745	0.0715	0.0745	0.066	0.0745	0.083	0.0785	0.086	0.071
521	0.079	0.0855	0.0795	0.0855	0.0835	0.081	0.0685	0.0765	0.077	0.072	0.0915	0.086	0.0825	0.0795	0.081	0.0895	0.072	0.077	0.082	0.0855	0.074	0.0815	0.089	0.086	0.0745	0.0785	0.078	0.07	0.0785	0.095	0.084	0.082	0.074	0.072	0.076	0.0645	0.071	0.086	0.074	0.0855	0.077	0.074	0.077	0.0685	0.0765	0.086	0.0815	0.0885	0.0735
522	0.082	0.0885	0.082	0.088	0.0865	0.0835	0.0705	0.0795	0.0795	0.074	0.095	0.089	0.085	0.082	0.083	0.0925	0.074	0.0795	0.084	0.0885	0.0765	0.0845	0.092	0.089	0.0765	0.0815	0.0805	0.0725	0.0805	0.098	0.087	0.085	0.0765	0.0745	0.0785	0.067	0.0735	0.0885	0.0765	0.0885	0.079	0.0765	0.0795	0.0705	0.079	0.089	0.0835	0.0915	0.076
523	0.0845	0.0925	0.085	0.0915	0.09	0.0865	0.073	0.083	0.083	0.0755	0.0985	0.092	0.0875	0.0845	0.085	0.0955	0.0755	0.082	0.087	0.091	0.079	0.0875	0.0955	0.0925	0.0785	0.084	0.083	0.075	0.0835	0.1005	0.089	0.0875	0.079	0.077	0.082	0.0695	0.0755	0.0915	0.0785	0.091	0.0815	0.0795	0.082	0.0735	0.0815	0.091	0.0865	0.094	0.078
524	0.0865	0.095	0.0875	0.0945	0.0925	0.089	0.075	0.0855	0.0855	0.0775	0.1015	0.095	0.09	0.087	0.088	0.098	0.0775	0.0845	0.0895	0.0945	0.082	0.0905	0.099	0.0955	0.0805	0.087	0.0855	0.077	0.086	0.1035	0.091	0.09	0.0815	0.079	0.0845	0.0715	0.078	0.0935	0.0805	0.094	0.0835	0.0815	0.0845	0.0755	0.084	0.094	0.0895	0.097	0.0805
525	0.0895	0.098	0.09	0.098	0.0955	0.0915	0.078	0.0885	0.0885	0.0795	0.1055	0.098	0.0925	0.09	0.09	0.101	0.0795	0.087	0.092	0.097	0.0845	0.093	0.102	0.099	0.0825	0.0895	0.088	0.0795	0.0885	0.106	0.0935	0.093	0.0845	0.0815	0.087	0.0735	0.08	0.0965	0.0835	0.097	0.0865	0.084	0.0875	0.078	0.0865	0.097	0.0925	0.099	0.0825
526	0.092	0.101	0.093	0.101	0.0985	0.0945	0.0805	0.091	0.0915	0.0815	0.1085	0.1005	0.095	0.092	0.0925	0.1035	0.0815	0.0895	0.0945	0.1	0.087	0.096	0.106	0.102	0.085	0.092	0.0905	0.0815	0.091	0.109	0.0955	0.0955	0.087	0.084	0.0895	0.0755	0.0825	0.0995	0.0855	0.0995	0.0885	0.087	0.09	0.0805	0.0885	0.099	0.095	0.102	0.085
527	0.094	0.104	0.0955	0.104	0.1015	0.097	0.0825	0.094	0.094	0.0835	0.1115	0.1035	0.097	0.0945	0.095	0.1065	0.0835	0.092	0.097	0.1025	0.0895	0.099	0.1085	0.105	0.087	0.0945	0.092	0.084	0.093	0.1115	0.0975	0.098	0.0895	0.086	0.0925	0.0775	0.0845	0.1015	0.0875	0.102	0.0905	0.089	0.0925	0.083	0.091	0.102	0.0975	0.104	0.087
528	0.097	0.1065	0.098	0.107	0.104	0.0995	0.0845	0.097	0.097	0.0855	0.1145	0.106	0.0995	0.097	0.097	0.1085	0.0855	0.0945	0.0995	0.1055	0.092	0.1015	0.1115	0.108	0.089	0.097	0.0945	0.086	0.0955	0.114	0.0995	0.101	0.0915	0.0885	0.095	0.0805	0.0865	0.104	0.09	0.1045	0.0925	0.0915	0.095	0.085	0.093	0.104	0.1	0.1065	0.089
529	0.099	0.109	0.1	0.109	0.106	0.1015	0.0865	0.099	0.0995	0.087	0.117	0.1085	0.1015	0.0985	0.099	0.111	0.087	0.0965	0.1015	0.1075	0.094	0.1045	0.1145	0.111	0.091	0.099	0.0965	0.0875	0.0975	0.116	0.1015	0.103	0.094	0.0905	0.097	0.082	0.088	0.106	0.092	0.107	0.0945	0.0935	0.097	0.087	0.095	0.106	0.1025	0.1085	0.091
530	0.1005	0.1115	0.102	0.1115	0.1085	0.1035	0.0885	0.1015	0.1015	0.0885	0.1195	0.111	0.103	0.1005	0.1005	0.113	0.0885	0.098	0.1035	0.11	0.0955	0.1065	0.117	0.113	0.092	0.101	0.0985	0.0895	0.099	0.1185	0.1035	0.105	0.096	0.092	0.099	0.0835	0.09	0.108	0.0935	0.109	0.096	0.0955	0.099	0.089	0.097	0.108	0.1045	0.1105	0.0925
531	0.1025	0.1135	0.1035	0.1135	0.11	0.106	0.09	0.1035	0.104	0.0895	0.122	0.113	0.105	0.1025	0.102	0.115	0.0895	0.1	0.1055	0.112	0.0975	0.1085	0.1195	0.116	0.094	0.103	0.1005	0.091	0.101	0.12	0.105	0.107	0.0975	0.094	0.101	0.0855	0.0915	0.11	0.0955	0.111	0.098	0.0975	0.101	0.091	0.0985	0.11	0.1065	0.1125	0.0945
532	0.1045	0.1155	0.1055	0.1155	0.112	0.107	0.0915	0.1055	0.1055	0.0915	0.124	0.115	0.1065	0.104	0.1035	0.117	0.0915	0.102	0.107	0.1135	0.0995	0.1105	0.122	0.118	0.095	0.1045	0.102	0.0925	0.103	0.1215	0.106	0.108	0.0995	0.096	0.103	0.0875	0.0935	0.1115	0.097	0.113	0.099	0.099	0.1025	0.0925	0.1005	0.1115	0.108	0.114	0.096
533	0.1055	0.117	0.107	0.1175	0.1135	0.109	0.093	0.1065	0.1075	0.0925	0.126	0.1165	0.108	0.105	0.1045	0.1185	0.0925	0.1035	0.1085	0.1155	0.101	0.112	0.1235	0.12	0.0965	0.106	0.103	0.0935	0.104	0.123	0.1075	0.11	0.101	0.097	0.1045	0.0885	0.0945	0.113	0.098	0.114	0.1	0.1005	0.104	0.094	0.1015	0.1135	0.1095	0.1155	0.097
534	0.107	0.119	0.1085	0.119	0.115	0.1105	0.094	0.1085	0.109	0.0935	0.128	0.118	0.1095	0.1065	0.106	0.1195	0.0935	0.1045	0.11	0.117	0.102	0.114	0.1255	0.1215	0.0975	0.1075	0.1045	0.0945	0.1055	0.125	0.109	0.111	0.1025	0.0985	0.1055	0.0895	0.0955	0.1145	0.099	0.116	0.1015	0.102	0.105	0.095	0.1025	0.1145	0.111	0.1165	0.0985
535	0.108	0.12	0.1095	0.1205	0.116	0.1115	0.095	0.1095	0.11	0.0945	0.129	0.119	0.1105	0.1075	0.107	0.1215	0.0945	0.1055	0.111	0.118	0.103	0.115	0.1275	0.123	0.099	0.1085	0.1055	0.096	0.107	0.126	0.11	0.1125	0.1035	0.0995	0.107	0.0905	0.0965	0.1155	0.1005	0.1175	0.102	0.103	0.1065	0.0965	0.104	0.1155	0.1125	0.118	0.0995
536	0.109	0.121	0.1105	0.1215	0.117	0.1125	0.096	0.1105	0.1115	0.095	0.1305	0.1205	0.1115	0.1085	0.108	0.1225	0.095	0.107	0.112	0.119	0.104	0.117	0.1285	0.124	0.0995	0.11	0.1065	0.097	0.108	0.127	0.111	0.1135	0.1045	0.1005	0.108	0.092	0.0975	0.1165	0.1015	0.1185	0.1035	0.104	0.1075	0.0975	0.105	0.1165	0.1135	0.119	0.1005
537	0.11	0.122	0.1115	0.1225	0.118	0.1135	0.097	0.1115	0.1125	0.0955	0.1315	0.122	0.1125	0.1095	0.1085	0.123	0.0955	0.108	0.113	0.12	0.105	0.118	0.13	0.1255	0.1005	0.111	0.1075	0.098	0.109	0.128	0.1115	0.1145	0.1055	0.1015	0.109	0.093	0.098	0.1175	0.102	0.1195	0.104	0.105	0.1085	0.0985	0.1055	0.1175	0.1145	0.12	0.1015
538	0.111	0.123	0.1125	0.1235	0.119	0.1145	0.098	0.1125	0.1135	0.0965	0.1325	0.122	0.1125	0.1105	0.1095	0.124	0.0965	0.1085	0.114	0.121	0.106	0.119	0.131	0.1265	0.1015	0.1115	0.108	0.0985	0.1095	0.1285	0.112	0.115	0.1065	0.1025	0.1095	0.0935	0.099	0.118	0.103	0.12	0.105	0.1055	0.109	0.0995	0.106	0.1185	0.1155	0.1205	0.102
539	0.111	0.1235	0.113	0.1245	0.1195	0.1145	0.0985	0.1135	0.1145	0.0965	0.1335	0.123	0.1135	0.111	0.1095	0.125	0.0965	0.1095	0.1145	0.122	0.107	0.1195	0.132	0.1275	0.1025	0.112	0.109	0.099	0.11	0.129	0.113	0.1155	0.107	0.103	0.1105	0.0945	0.0995	0.1185	0.103	0.121	0.1055	0.106	0.1095	0.1	0.107	0.119	0.1165	0.121	0.1025
540	0.112	0.1245	0.1135	0.1255	0.1205	0.1155	0.099	0.114	0.115	0.0975	0.1345	0.124	0.114	0.1115	0.1105	0.1255	0.0975	0.11	0.1155	0.1225	0.107	0.12	0.133	0.128	0.1025	0.113	0.1095	0.1	0.111	0.1295	0.113	0.1165	0.108	0.1035	0.1105	0.095	0.1	0.119	0.104	0.1215	0.106	0.107	0.1105	0.1005	0.107	0.1195	0.1165	0.122	0.1035
541	0.112	0.1255	0.114	0.1255	0.1205	0.1155	0.0995	0.1145	0.116	0.0975	0.1345	0.124	0.1145	0.112	0.1105	0.126	0.0975	0.111	0.116	0.123	0.108	0.1205	0.133	0.129	0.1035	0.1135	0.11	0.1	0.111	0.13	0.1135	0.1165	0.1085	0.104	0.1115	0.0955	0.1005	0.119	0.1045	0.1225	0.1065	0.1075	0.111	0.1005	0.108	0.1205	0.1175	0.122	0.1035
542	0.113	0.1255	0.1145	0.126	0.1215	0.1165	0.1	0.115	0.1165	0.0975	0.1355	0.125	0.115	0.112	0.1115	0.1265	0.0975	0.111	0.1165	0.1235	0.108	0.1215	0.134	0.1295	0.1035	0.114	0.1105	0.101	0.112	0.1305	0.114	0.1165	0.1095	0.1045	0.1115	0.0965	0.101	0.12	0.1045	0.1225	0.1065	0.108	0.1115	0.1015	0.108	0.1205	0.1175	0.123	0.1045
543	0.113	0.126	0.115	0.1265	0.1215	0.1165	0.1005	0.1155	0.117	0.0985	0.136	0.1255	0.115	0.113	0.1115	0.127	0.0985	0.1115	0.117	0.124	0.1085	0.122	0.135	0.13	0.104	0.1145	0.111	0.101	0.112	0.131	0.1145	0.1175	0.1095	0.105	0.1125	0.0965	0.101	0.12	0.1055	0.1235	0.107	0.108	0.1115	0.1015	0.1085	0.1205	0.1185	0.123	0.1045
544	0.1135	0.1265	0.115	0.127	0.1215	0.117	0.1005	0.116	0.1175	0.0985	0.1365	0.126	0.1155	0.113	0.112	0.1275	0.0985	0.112	0.1175	0.1245	0.109	0.1225	0.135	0.1305	0.1045	0.115	0.1115	0.1015	0.1125	0.131	0.1145	0.1175	0.11	0.1055	0.1125	0.097	0.1015	0.1205	0.1055	0.124	0.1075	0.1085	0.112	0.1025	0.1085	0.1215	0.1185	0.124	0.1045
545	0.114	0.127	0.116	0.1275	0.1225	0.1175	0.101	0.1165	0.1185	0.0985	0.1365	0.126	0.116	0.113	0.112	0.1275	0.0985	0.112	0.118	0.1245	0.1095	0.1235	0.136	0.1315	0.1045	0.1155	0.1115	0.102	0.113	0.1315	0.115	0.1175	0.1105	0.106	0.113	0.0975	0.102	0.1205	0.1055	0.124	0.1075	0.109	0.1125	0.1025	0.109	0.1215	0.119	0.124	0.1055
546	0.1145	0.1275	0.116	0.128	0.1225	0.1175	0.1015	0.1165	0.1185	0.0985	0.1375	0.1265	0.116	0.114	0.1125	0.1285	0.0985	0.113	0.1185	0.1255	0.1095	0.1235	0.1365	0.1315	0.1055	0.116	0.1125	0.1025	0.113	0.132	0.115	0.1185	0.111	0.106	0.113	0.0975	0.102	0.1215	0.1065	0.125	0.1085	0.109	0.1125	0.1025	0.109	0.1215	0.1195	0.124	0.1055
547	0.1145	0.128	0.1165	0.128	0.123	0.1185	0.1015	0.1175	0.119	0.0995	0.138	0.127	0.117	0.114	0.113	0.1285	0.0995	0.113	0.119	0.1255	0.11	0.124	0.137	0.1325	0.1055	0.116	0.1125	0.1025	0.114	0.132	0.1155	0.1185	0.111	0.1065	0.1135	0.0985	0.1025	0.1215	0.1065	0.125	0.1085	0.1095	0.1135	0.1035	0.1095	0.1225	0.12	0.125	0.106
548	0.1155	0.128	0.117	0.129	0.1235	0.1185	0.1025	0.1175	0.1195	0.0995	0.138	0.1275	0.117	0.1145	0.113	0.129	0.0995	0.1135	0.1195	0.1255	0.1105	0.1245	0.1375	0.1325	0.106	0.117	0.113	0.103	0.114	0.1325	0.116	0.1185	0.112	0.107	0.114	0.0985	0.103	0.1215	0.107	0.126	0.1085	0.11	0.1135	0.1035	0.1095	0.1225	0.1205	0.125	0.1065
549	0.1155	0.128	0.1175	0.129	0.1235	0.1185	0.1025	0.1175	0.12	0.0995	0.1385	0.1275	0.117	0.1145	0.1135	0.1295	0.0995	0.114	0.1195	0.1265	0.1105	0.1245	0.138	0.1335	0.1065	0.117	0.113	0.1035	0.1145	0.133	0.116	0.119	0.112	0.107	0.114	0.099	0.103	0.1225	0.107	0.126	0.109	0.11	0.1135	0.1045	0.11	0.1225	0.1205	0.1255	0.1065
550	0.1155	0.129	0.1175	0.129	0.124	0.119	0.1025	0.1185	0.12	0.0995	0.139	0.1275	0.1175	0.115	0.1135	0.1295	0.0995	0.114	0.12	0.1265	0.111	0.1255	0.1385	0.1335	0.1065	0.117	0.1135	0.1035	0.115	0.133	0.1165	0.119	0.1125	0.1075	0.1145	0.0995	0.103	0.1225	0.107	0.126	0.1095	0.1105	0.1135	0.1045	0.11	0.123	0.1205	0.126	0.107
551	0.1155	0.129	0.1175	0.129	0.124	0.1195	0.1025	0.1185	0.1205	0.0995	0.139	0.1275	0.118	0.115	0.114	0.1295	0.0995	0.1145	0.12	0.1265	0.111	0.1255	0.1385	0.1335	0.1065	0.1175	0.114	0.1035	0.115	0.133	0.1165	0.1195	0.1125	0.108	0.1145	0.0995	0.103	0.1225	0.107	0.1265	0.1095	0.1105	0.114	0.1045	0.1105	0.1235	0.121	0.126	0.107
552	0.1155	0.129	0.1175	0.129	0.124	0.1195	0.1025	0.1185	0.1205	0.0995	0.139	0.1275	0.118	0.1155	0.114	0.1295	0.0995	0.1145	0.12	0.1265	0.111	0.1255	0.1385	0.1335	0.107	0.118	0.114	0.1035	0.115	0.133	0.1165	0.119	0.1125	0.108	0.1145	0.0995	0.103	0.1225	0.1075	0.1265	0.1095	0.1105	0.114	0.1045	0.1105	0.123	0.121	0.126	0.107
553	0.1155	0.129	0.1175	0.129	0.124	0.1195	0.1025	0.1185	0.1205	0.0995	0.139	0.1275	0.118	0.1155	0.114	0.1295	0.0995	0.1145	0.1205	0.1265	0.111	0.1255	0.1385	0.1335	0.107	0.118	0.114	0.1035	0.115	0.133	0.1165	0.119	0.1125	0.108	0.1145	0.0995	0.103	0.1225	0.1075	0.1265	0.1095	0.11	0.1135	0.1045	0.11	0.123	0.121	0.126	0.107
554	0.1155	0.129	0.1175	0.129	0.1235	0.1185	0.1025	0.1175	0.12	0.0995	0.138	0.1275	0.1175	0.115	0.1135	0.1295	0.0995	0.1145	0.12	0.1265	0.1105	0.1255	0.1385	0.1335	0.1065	0.1175	0.114	0.1035	0.115	0.133	0.116	0.1185	0.1125	0.1075	0.114	0.0995	0.103	0.122	0.107	0.1265	0.1095	0.11	0.1135	0.1045	0.1095	0.1225	0.1205	0.1255	0.107
555	0.1145	0.128	0.117	0.129	0.1235	0.1185	0.1025	0.1175	0.12	0.099	0.138	0.127	0.117	0.1145	0.113	0.1285	0.099	0.114	0.1195	0.1255	0.11	0.125	0.138	0.133	0.1065	0.117	0.113	0.1035	0.1145	0.132	0.1155	0.1185	0.112	0.1075	0.114	0.0995	0.103	0.1215	0.107	0.126	0.1085	0.11	0.1135	0.1045	0.1095	0.1225	0.12	0.1255	0.1065
556	0.1145	0.128	0.1165	0.128	0.1225	0.1175	0.1015	0.1175	0.1195	0.0985	0.137	0.1265	0.1165	0.114	0.113	0.1285	0.0985	0.1135	0.1195	0.125	0.1095	0.1245	0.1375	0.1325	0.106	0.117	0.113	0.1025	0.114	0.132	0.115	0.1175	0.1115	0.107	0.1135	0.099	0.102	0.1215	0.1065	0.1255	0.1085	0.109	0.1125	0.1035	0.1085	0.1215	0.1195	0.125	0.106
557	0.1135	0.127	0.116	0.127	0.122	0.1175	0.1015	0.1165	0.1185	0.0975	0.136	0.1255	0.116	0.1135	0.112	0.1275	0.0975	0.113	0.1185	0.1245	0.109	0.1235	0.1365	0.132	0.1055	0.116	0.112	0.1025	0.113	0.131	0.1145	0.117	0.111	0.1065	0.1125	0.0985	0.102	0.1205	0.106	0.125	0.1075	0.108	0.112	0.103	0.108	0.1205	0.119	0.124	0.1055
558	0.113	0.126	0.115	0.126	0.121	0.1165	0.1005	0.1155	0.118	0.0975	0.135	0.1245	0.115	0.1125	0.111	0.1265	0.0975	0.112	0.1175	0.1235	0.108	0.123	0.136	0.131	0.1045	0.1155	0.1115	0.1015	0.1125	0.13	0.1135	0.116	0.11	0.1055	0.1115	0.0975	0.101	0.1195	0.105	0.124	0.107	0.108	0.111	0.1025	0.107	0.12	0.118	0.1235	0.1045
559	0.112	0.125	0.114	0.125	0.12	0.1155	0.0995	0.1145	0.1165	0.0965	0.134	0.1235	0.114	0.112	0.11	0.1255	0.0965	0.111	0.1165	0.122	0.107	0.122	0.1345	0.13	0.104	0.1145	0.1105	0.1005	0.1115	0.129	0.1125	0.115	0.109	0.1045	0.1105	0.0965	0.1	0.1185	0.104	0.123	0.106	0.1065	0.11	0.1015	0.106	0.1185	0.117	0.1225	0.1035
560	0.111	0.124	0.113	0.124	0.1185	0.114	0.0985	0.113	0.1155	0.0955	0.133	0.1225	0.113	0.111	0.109	0.124	0.0955	0.11	0.1155	0.121	0.1055	0.1205	0.133	0.1285	0.103	0.1135	0.1095	0.0995	0.1105	0.1275	0.1115	0.1135	0.108	0.1035	0.1095	0.0955	0.099	0.1175	0.103	0.1215	0.105	0.105	0.109	0.1	0.105	0.1175	0.1155	0.1215	0.1025
561	0.11	0.122	0.1115	0.1225	0.1175	0.113	0.0975	0.112	0.114	0.0945	0.131	0.1205	0.112	0.1095	0.108	0.123	0.0945	0.109	0.1145	0.119	0.104	0.1195	0.132	0.127	0.102	0.1125	0.1085	0.098	0.109	0.1265	0.1105	0.1125	0.107	0.1025	0.108	0.0945	0.098	0.1165	0.102	0.1205	0.1035	0.104	0.1075	0.099	0.1035	0.1165	0.114	0.1195	0.1015
562	0.1085	0.121	0.1105	0.1205	0.1155	0.112	0.096	0.1105	0.113	0.0925	0.129	0.1185	0.1105	0.108	0.107	0.121	0.0925	0.1075	0.1135	0.118	0.1025	0.118	0.13	0.1255	0.1005	0.111	0.107	0.097	0.108	0.125	0.109	0.1105	0.1055	0.101	0.107	0.0935	0.0965	0.1145	0.1005	0.1185	0.1025	0.1025	0.106	0.0975	0.102	0.1145	0.113	0.1185	0.1005
563	0.107	0.119	0.1085	0.1195	0.114	0.11	0.095	0.1085	0.111	0.0915	0.1275	0.1175	0.1095	0.1065	0.1055	0.12	0.0915	0.106	0.1115	0.116	0.1015	0.1165	0.1285	0.124	0.0995	0.1095	0.106	0.096	0.1065	0.1235	0.108	0.109	0.1045	0.1	0.105	0.0925	0.0955	0.1135	0.0995	0.1175	0.1015	0.101	0.105	0.096	0.101	0.1135	0.111	0.117	0.099
564	0.105	0.1175	0.107	0.1175	0.1125	0.1085	0.0935	0.107	0.1095	0.0905	0.1255	0.1155	0.108	0.1055	0.104	0.118	0.0905	0.1045	0.1105	0.1145	0.0995	0.1145	0.1265	0.122	0.0985	0.1075	0.104	0.0945	0.105	0.122	0.106	0.1075	0.1025	0.098	0.1035	0.0905	0.094	0.1115	0.098	0.116	0.0995	0.0995	0.103	0.095	0.099	0.1115	0.109	0.1155	0.098
565	0.104	0.116	0.1055	0.1155	0.1105	0.1065	0.092	0.105	0.1075	0.0885	0.123	0.1135	0.106	0.1035	0.1025	0.116	0.0885	0.1025	0.1085	0.1125	0.098	0.113	0.1245	0.12	0.097	0.1065	0.1025	0.0925	0.1035	0.12	0.105	0.1055	0.101	0.097	0.1015	0.0895	0.0925	0.11	0.096	0.114	0.0985	0.0975	0.101	0.093	0.0975	0.1095	0.1075	0.114	0.096
566	0.102	0.114	0.104	0.1135	0.109	0.105	0.0905	0.103	0.1055	0.0875	0.121	0.1115	0.105	0.102	0.101	0.1145	0.0875	0.1015	0.107	0.1105	0.096	0.111	0.1225	0.118	0.0955	0.1045	0.101	0.0915	0.102	0.118	0.103	0.1035	0.099	0.095	0.1	0.0875	0.091	0.1085	0.0945	0.112	0.0965	0.096	0.0995	0.0915	0.0955	0.108	0.106	0.112	0.0945
567	0.1005	0.1115	0.102	0.1115	0.1065	0.103	0.0885	0.101	0.104	0.0855	0.119	0.1095	0.103	0.1	0.0995	0.1125	0.0855	0.0995	0.105	0.1085	0.094	0.109	0.1205	0.116	0.094	0.1025	0.099	0.0895	0.1	0.116	0.1015	0.1015	0.0975	0.0935	0.098	0.086	0.089	0.1065	0.0925	0.11	0.095	0.094	0.0975	0.09	0.0935	0.106	0.1035	0.11	0.093
568	0.0985	0.1095	0.0995	0.1095	0.1045	0.101	0.087	0.099	0.1015	0.0845	0.117	0.107	0.101	0.0985	0.0975	0.1105	0.0845	0.0975	0.1035	0.106	0.092	0.107	0.118	0.114	0.0925	0.1005	0.0975	0.088	0.098	0.114	0.1	0.0995	0.0955	0.0915	0.096	0.0845	0.0875	0.1045	0.091	0.108	0.0935	0.092	0.0955	0.088	0.0925	0.104	0.1015	0.109	0.0915
569	0.0965	0.1075	0.0975	0.107	0.1025	0.0995	0.085	0.097	0.0995	0.0825	0.114	0.105	0.0995	0.0965	0.096	0.108	0.0825	0.096	0.1015	0.1045	0.0905	0.105	0.116	0.111	0.091	0.0985	0.0955	0.0865	0.096	0.112	0.098	0.0975	0.0935	0.09	0.0945	0.083	0.0855	0.1025	0.089	0.106	0.0915	0.09	0.0935	0.086	0.0905	0.102	0.0995	0.107	0.0895
570	0.0945	0.1055	0.096	0.105	0.1005	0.0975	0.084	0.095	0.0975	0.0815	0.112	0.1025	0.0975	0.0945	0.094	0.106	0.0815	0.094	0.0995	0.1025	0.0885	0.103	0.113	0.109	0.089	0.0965	0.094	0.0845	0.094	0.11	0.0965	0.0955	0.092	0.088	0.0925	0.081	0.0845	0.1005	0.0875	0.104	0.09	0.088	0.0915	0.0845	0.0885	0.1	0.0975	0.1045	0.088
571	0.093	0.103	0.094	0.1025	0.098	0.0955	0.082	0.093	0.095	0.0795	0.109	0.1005	0.096	0.093	0.0925	0.104	0.0795	0.092	0.098	0.1	0.0865	0.1005	0.111	0.107	0.088	0.095	0.092	0.083	0.0925	0.108	0.0945	0.0935	0.09	0.0865	0.09	0.079	0.0825	0.099	0.0855	0.102	0.088	0.0865	0.09	0.0825	0.0865	0.098	0.0955	0.103	0.086
572	0.091	0.1015	0.092	0.1005	0.0965	0.0935	0.08	0.091	0.0935	0.0785	0.107	0.098	0.094	0.091	0.0905	0.102	0.0785	0.0905	0.096	0.098	0.0845	0.0985	0.1085	0.105	0.086	0.093	0.0905	0.081	0.091	0.1055	0.093	0.0915	0.0885	0.0845	0.0885	0.078	0.081	0.097	0.084	0.1	0.0865	0.0845	0.088	0.081	0.085	0.096	0.0935	0.101	0.0845
573	0.089	0.099	0.0905	0.0985	0.0945	0.092	0.0785	0.089	0.0915	0.0765	0.105	0.096	0.0925	0.0895	0.0895	0.1	0.0765	0.0885	0.094	0.096	0.0825	0.0965	0.1065	0.1025	0.0845	0.091	0.0885	0.08	0.089	0.104	0.0915	0.0895	0.0865	0.0835	0.0865	0.076	0.0795	0.095	0.0825	0.0985	0.085	0.0825	0.086	0.0795	0.083	0.094	0.0915	0.0995	0.083
574	0.088	0.097	0.0885	0.0965	0.093	0.09	0.0775	0.087	0.09	0.0755	0.1025	0.0945	0.0905	0.0875	0.0875	0.0985	0.0755	0.087	0.0925	0.094	0.081	0.095	0.1045	0.1005	0.083	0.0895	0.087	0.078	0.0875	0.102	0.0905	0.0875	0.085	0.0815	0.085	0.075	0.078	0.0935	0.081	0.0965	0.0835	0.081	0.085	0.0775	0.0815	0.0925	0.0895	0.0975	0.0815
575	0.0865	0.0955	0.087	0.095	0.091	0.0885	0.076	0.0855	0.088	0.0745	0.101	0.0925	0.0895	0.0865	0.0865	0.0965	0.0745	0.0855	0.091	0.0925	0.0795	0.0935	0.1025	0.099	0.082	0.088	0.0855	0.077	0.086	0.101	0.0885	0.0865	0.083	0.0805	0.083	0.074	0.0765	0.092	0.0795	0.095	0.082	0.0795	0.083	0.0765	0.08	0.091	0.0885	0.0965	0.0805
576	0.0855	0.094	0.086	0.093	0.0895	0.0875	0.075	0.084	0.0865	0.0735	0.099	0.091	0.088	0.085	0.0855	0.095	0.0735	0.084	0.0895	0.0905	0.078	0.0915	0.101	0.097	0.081	0.087	0.0845	0.0755	0.085	0.0995	0.0875	0.085	0.082	0.079	0.082	0.0725	0.0755	0.0905	0.0785	0.0935	0.081	0.078	0.082	0.075	0.0785	0.09	0.0865	0.0945	0.0785
577	0.0835	0.0925	0.0845	0.0915	0.088	0.086	0.0735	0.0825	0.085	0.0725	0.097	0.0895	0.087	0.084	0.0845	0.094	0.0725	0.083	0.0885	0.0895	0.0765	0.0905	0.099	0.095	0.0795	0.085	0.083	0.0745	0.0835	0.098	0.0865	0.0835	0.0805	0.078	0.0805	0.071	0.0745	0.0895	0.0775	0.0915	0.08	0.077	0.0805	0.0735	0.0775	0.0885	0.0855	0.0935	0.0775
578	0.0825	0.091	0.0835	0.0905	0.087	0.085	0.0725	0.0815	0.084	0.0715	0.096	0.088	0.086	0.0825	0.0835	0.0925	0.0715	0.082	0.0875	0.088	0.0755	0.089	0.098	0.094	0.0785	0.084	0.082	0.0735	0.082	0.0965	0.0855	0.0825	0.0795	0.077	0.0795	0.07	0.0735	0.088	0.076	0.0905	0.079	0.076	0.079	0.0725	0.0765	0.087	0.084	0.0925	0.0765
579	0.0815	0.09	0.0825	0.0885	0.0855	0.084	0.0715	0.08	0.0825	0.0705	0.0945	0.087	0.0845	0.0815	0.0825	0.091	0.0705	0.0805	0.0865	0.087	0.0745	0.0875	0.0965	0.0925	0.0775	0.083	0.081	0.073	0.081	0.0955	0.0845	0.0815	0.0785	0.076	0.078	0.069	0.073	0.087	0.075	0.089	0.078	0.0745	0.078	0.0715	0.0755	0.086	0.0825	0.091	0.076
580	0.0805	0.0885	0.081	0.0875	0.0845	0.0825	0.0705	0.0785	0.0815	0.0695	0.0925	0.0855	0.0835	0.0805	0.0815	0.09	0.0695	0.0795	0.0855	0.086	0.0735	0.0865	0.095	0.091	0.077	0.082	0.08	0.0715	0.08	0.0945	0.0835	0.0805	0.077	0.075	0.077	0.068	0.072	0.086	0.074	0.088	0.077	0.0735	0.077	0.0705	0.0745	0.085	0.0815	0.09	0.075
581	0.08	0.0875	0.08	0.0865	0.083	0.0815	0.0695	0.0775	0.0805	0.069	0.0915	0.0845	0.0825	0.08	0.0805	0.089	0.069	0.0785	0.0845	0.0845	0.0725	0.0855	0.0935	0.09	0.0765	0.081	0.079	0.071	0.079	0.0935	0.0825	0.079	0.076	0.0745	0.076	0.0675	0.071	0.0845	0.0735	0.0875	0.076	0.0725	0.0755	0.07	0.0735	0.084	0.0805	0.089	0.074
582	0.079	0.0865	0.079	0.085	0.082	0.0805	0.0685	0.0765	0.079	0.068	0.0905	0.0835	0.0815	0.079	0.0795	0.088	0.068	0.0775	0.0835	0.0835	0.0715	0.084	0.0925	0.089	0.0755	0.08	0.078	0.07	0.078	0.093	0.082	0.0785	0.0755	0.0735	0.0755	0.067	0.07	0.0835	0.0725	0.086	0.075	0.0715	0.0755	0.069	0.073	0.083	0.0795	0.088	0.073
583	0.078	0.0855	0.078	0.084	0.0815	0.0795	0.0685	0.0755	0.078	0.0675	0.0895	0.0825	0.0805	0.078	0.0785	0.087	0.0675	0.0765	0.0825	0.0825	0.0705	0.083	0.0915	0.088	0.0745	0.079	0.077	0.0695	0.0775	0.0915	0.081	0.0775	0.0745	0.0725	0.0745	0.066	0.0695	0.083	0.0715	0.085	0.0745	0.0705	0.0745	0.0685	0.072	0.082	0.0785	0.087	0.072
584	0.077	0.0845	0.0775	0.083	0.0805	0.0785	0.0675	0.0745	0.077	0.067	0.088	0.0815	0.08	0.077	0.078	0.0865	0.067	0.0755	0.0815	0.0815	0.07	0.0825	0.09	0.087	0.074	0.078	0.0765	0.0685	0.077	0.091	0.0805	0.0765	0.0735	0.0715	0.0735	0.065	0.0685	0.0825	0.0705	0.084	0.0735	0.07	0.0735	0.0675	0.071	0.081	0.0775	0.0865	0.0715
585	0.0765	0.0835	0.0765	0.082	0.0795	0.078	0.0665	0.0735	0.0765	0.066	0.0865	0.0805	0.079	0.0765	0.0775	0.0855	0.066	0.075	0.0805	0.0805	0.069	0.0815	0.089	0.086	0.0735	0.0775	0.0755	0.068	0.076	0.09	0.08	0.0755	0.073	0.071	0.0725	0.0645	0.0675	0.0815	0.07	0.083	0.073	0.069	0.0725	0.0665	0.07	0.08	0.0765	0.0855	0.0705
586	0.076	0.0825	0.0755	0.0815	0.079	0.077	0.066	0.073	0.0755	0.066	0.0855	0.0795	0.0785	0.0755	0.0765	0.0845	0.066	0.0745	0.08	0.08	0.068	0.081	0.088	0.085	0.073	0.0765	0.0755	0.067	0.075	0.0895	0.079	0.075	0.072	0.07	0.072	0.064	0.0675	0.0805	0.069	0.0825	0.0725	0.0685	0.0715	0.066	0.0695	0.08	0.0755	0.085	0.0705
587	0.075	0.0815	0.0755	0.0805	0.078	0.077	0.0655	0.0725	0.0745	0.065	0.0855	0.0785	0.078	0.0755	0.076	0.0835	0.065	0.074	0.0795	0.079	0.0675	0.08	0.087	0.084	0.0725	0.076	0.0745	0.067	0.0745	0.0885	0.0785	0.074	0.0715	0.07	0.071	0.063	0.0665	0.08	0.069	0.0815	0.0715	0.068	0.071	0.0655	0.069	0.079	0.0755	0.084	0.0695
588	0.0745	0.081	0.0745	0.0795	0.077	0.076	0.065	0.0715	0.074	0.065	0.0845	0.078	0.077	0.0745	0.0755	0.083	0.065	0.073	0.0785	0.078	0.067	0.079	0.086	0.083	0.072	0.0755	0.074	0.066	0.074	0.0875	0.078	0.0735	0.071	0.069	0.0705	0.063	0.0665	0.0795	0.068	0.081	0.0715	0.067	0.0705	0.065	0.0685	0.078	0.0745	0.0835	0.069
589	0.074	0.0805	0.074	0.079	0.0765	0.075	0.0645	0.071	0.0735	0.064	0.0835	0.0775	0.077	0.074	0.075	0.0825	0.064	0.073	0.078	0.078	0.0665	0.0785	0.086	0.082	0.0715	0.0745	0.073	0.066	0.0735	0.087	0.0775	0.073	0.07	0.0685	0.07	0.0625	0.066	0.0785	0.068	0.08	0.0705	0.067	0.0695	0.0645	0.068	0.078	0.0735	0.083	0.0685
590	0.0735	0.0795	0.0735	0.0785	0.076	0.0745	0.064	0.0705	0.073	0.064	0.0825	0.0765	0.076	0.0735	0.0745	0.082	0.064	0.072	0.0775	0.077	0.0655	0.078	0.085	0.082	0.071	0.074	0.073	0.065	0.073	0.0865	0.077	0.0725	0.07	0.068	0.0695	0.062	0.065	0.078	0.0675	0.08	0.0705	0.066	0.069	0.064	0.0675	0.077	0.0735	0.082	0.068
591	0.073	0.0795	0.073	0.078	0.0755	0.0745	0.0635	0.07	0.072	0.0635	0.082	0.076	0.0755	0.073	0.074	0.081	0.0635	0.072	0.077	0.0765	0.0655	0.0775	0.084	0.081	0.0705	0.0735	0.0725	0.065	0.0725	0.086	0.077	0.072	0.0695	0.0675	0.0685	0.0615	0.065	0.0775	0.0665	0.079	0.0695	0.0655	0.069	0.0635	0.0665	0.077	0.0725	0.082	0.0675
592	0.0725	0.0785	0.0725	0.077	0.075	0.0735	0.063	0.0695	0.072	0.063	0.0815	0.0755	0.0755	0.0725	0.074	0.081	0.063	0.071	0.077	0.076	0.0645	0.077	0.0835	0.0805	0.07	0.0735	0.072	0.0645	0.072	0.0855	0.076	0.0715	0.0685	0.0675	0.0685	0.061	0.064	0.077	0.0665	0.079	0.0695	0.065	0.068	0.063	0.0665	0.076	0.0725	0.0815	0.067
593	0.0725	0.0785	0.072	0.077	0.075	0.0735	0.063	0.069	0.0715	0.063	0.0805	0.075	0.075	0.072	0.0735	0.08	0.063	0.071	0.076	0.0755	0.0645	0.0765	0.083	0.08	0.07	0.0725	0.0715	0.0645	0.072	0.085	0.076	0.071	0.0685	0.067	0.068	0.0605	0.064	0.077	0.0665	0.0785	0.0695	0.065	0.068	0.063	0.0665	0.076	0.0715	0.081	0.067
594	0.072	0.078	0.072	0.076	0.074	0.0735	0.0625	0.0685	0.071	0.063	0.0805	0.0745	0.0745	0.072	0.073	0.08	0.063	0.0705	0.076	0.0755	0.0645	0.0765	0.0825	0.08	0.07	0.0725	0.0715	0.0635	0.071	0.085	0.076	0.0705	0.0685	0.0665	0.068	0.0605	0.064	0.0765	0.0655	0.078	0.0685	0.0645	0.0675	0.0625	0.0655	0.0755	0.0715	0.081	0.0665
595	0.0715	0.0775	0.0715	0.076	0.074	0.0725	0.0625	0.068	0.0705	0.0625	0.08	0.0745	0.0745	0.0715	0.073	0.08	0.0625	0.07	0.076	0.0745	0.064	0.0755	0.0825	0.079	0.069	0.0725	0.0715	0.0635	0.071	0.0845	0.075	0.0705	0.0675	0.0665	0.067	0.0605	0.0635	0.076	0.0655	0.0775	0.0685	0.064	0.067	0.062	0.0655	0.075	0.0715	0.0805	0.066
596	0.0715	0.077	0.071	0.0755	0.0735	0.0725	0.062	0.068	0.0705	0.062	0.0795	0.074	0.074	0.0715	0.073	0.079	0.062	0.07	0.0755	0.0745	0.0635	0.0755	0.0815	0.079	0.069	0.0715	0.0705	0.0635	0.071	0.084	0.075	0.07	0.0675	0.0665	0.067	0.06	0.063	0.076	0.0655	0.0775	0.0685	0.0635	0.067	0.062	0.0655	0.075	0.0705	0.08	0.066
597	0.0715	0.077	0.071	0.075	0.0735	0.072	0.062	0.068	0.0705	0.062	0.0795	0.0735	0.0735	0.071	0.0725	0.079	0.062	0.0695	0.075	0.0745	0.0635	0.0755	0.0815	0.0785	0.069	0.0715	0.0705	0.0635	0.0705	0.0835	0.075	0.07	0.0675	0.066	0.067	0.06	0.063	0.075	0.065	0.077	0.068	0.0635	0.067	0.062	0.065	0.0745	0.0705	0.08	0.066
598	0.0705	0.0765	0.0705	0.075	0.073	0.072	0.0615	0.067	0.0695	0.062	0.0785	0.0735	0.0735	0.0705	0.072	0.079	0.062	0.0695	0.075	0.074	0.063	0.075	0.0815	0.078	0.069	0.0715	0.0705	0.0625	0.07	0.0835	0.075	0.0695	0.067	0.0655	0.0665	0.0595	0.063	0.075	0.0645	0.0765	0.0675	0.063	0.066	0.062	0.0645	0.074	0.0705	0.08	0.0655
599	0.0705	0.076	0.0705	0.0745	0.0725	0.0715	0.0615	0.067	0.0695	0.062	0.0785	0.073	0.0735	0.0705	0.072	0.0785	0.062	0.0695	0.075	0.0735	0.063	0.0745	0.0805	0.078	0.069	0.071	0.07	0.0625	0.07	0.0835	0.075	0.069	0.0665	0.0655	0.066	0.0595	0.0625	0.075	0.0645	0.0765	0.0675	0.063	0.066	0.061	0.0645	0.074	0.07	0.079	0.065
600	0.0705	0.076	0.07	0.0745	0.0725	0.0715	0.0615	0.067	0.0695	0.061	0.078	0.0725	0.073	0.0705	0.072	0.078	0.061	0.0685	0.074	0.073	0.0625	0.0745	0.0805	0.077	0.068	0.0705	0.07	0.0625	0.07	0.0825	0.074	0.069	0.0665	0.0655	0.066	0.059	0.0625	0.075	0.064	0.076	0.0675	0.0625	0.066	0.061	0.0645	0.074	0.0695	0.079	0.065
601	0.0705	0.076	0.0695	0.074	0.0725	0.071	0.061	0.066	0.069	0.061	0.0775	0.072	0.0725	0.0695	0.0715	0.078	0.061	0.0685	0.074	0.073	0.062	0.074	0.08	0.077	0.068	0.0705	0.0695	0.062	0.0695	0.0825	0.074	0.0685	0.066	0.065	0.0655	0.059	0.062	0.074	0.064	0.076	0.067	0.0625	0.066	0.061	0.064	0.073	0.0695	0.079	0.0645
602	0.07	0.075	0.0695	0.0735	0.0715	0.071	0.0605	0.066	0.0685	0.061	0.0775	0.072	0.0725	0.0695	0.071	0.0775	0.061	0.0685	0.074	0.0725	0.062	0.0735	0.0795	0.077	0.068	0.07	0.069	0.062	0.069	0.0825	0.074	0.0685	0.066	0.0645	0.0655	0.0585	0.0615	0.074	0.064	0.075	0.067	0.062	0.065	0.0605	0.0635	0.073	0.069	0.078	0.0645
603	0.0695	0.075	0.0695	0.0735	0.0715	0.07	0.0605	0.0655	0.068	0.061	0.0765	0.0715	0.072	0.0695	0.071	0.077	0.061	0.0675	0.0735	0.072	0.0615	0.073	0.079	0.076	0.068	0.0695	0.069	0.0615	0.069	0.0815	0.073	0.068	0.0655	0.0645	0.0655	0.0585	0.0615	0.074	0.063	0.075	0.0665	0.0615	0.065	0.06	0.0635	0.073	0.0685	0.078	0.064
604	0.069	0.074	0.0685	0.0725	0.071	0.07	0.06	0.065	0.067	0.06	0.076	0.071	0.072	0.069	0.071	0.0765	0.06	0.0675	0.073	0.072	0.061	0.073	0.0785	0.0755	0.067	0.0695	0.0685	0.061	0.0685	0.0815	0.073	0.0675	0.065	0.064	0.0645	0.058	0.0615	0.073	0.063	0.0745	0.0665	0.0615	0.064	0.06	0.063	0.072	0.068	0.078	0.0635
605	0.069	0.074	0.068	0.072	0.07	0.0695	0.0595	0.0645	0.067	0.06	0.0755	0.0705	0.071	0.0685	0.07	0.076	0.06	0.067	0.0725	0.071	0.061	0.072	0.078	0.075	0.067	0.0685	0.068	0.061	0.068	0.081	0.073	0.067	0.0645	0.0635	0.064	0.0575	0.0605	0.073	0.0625	0.074	0.0655	0.0605	0.064	0.059	0.0625	0.072	0.0675	0.077	0.0635
606	0.068	0.073	0.0675	0.0715	0.07	0.069	0.0595	0.064	0.0665	0.06	0.0745	0.0695	0.071	0.068	0.07	0.0755	0.06	0.0665	0.072	0.0705	0.06	0.072	0.077	0.074	0.0665	0.0685	0.0675	0.06	0.0675	0.0805	0.072	0.0665	0.064	0.063	0.064	0.057	0.0605	0.072	0.062	0.0735	0.0655	0.0605	0.0635	0.059	0.062	0.071	0.067	0.077	0.063
607	0.068	0.0725	0.067	0.071	0.069	0.0685	0.0585	0.063	0.0655	0.059	0.074	0.069	0.07	0.068	0.069	0.0745	0.059	0.066	0.0715	0.07	0.06	0.071	0.076	0.0735	0.066	0.0675	0.0675	0.06	0.067	0.08	0.072	0.066	0.0635	0.0625	0.063	0.0565	0.06	0.072	0.0615	0.0725	0.065	0.0595	0.063	0.0585	0.0615	0.071	0.0665	0.076	0.0625
608	0.067	0.072	0.067	0.07	0.0685	0.068	0.0585	0.063	0.0655	0.059	0.073	0.0685	0.07	0.067	0.069	0.0745	0.059	0.0655	0.071	0.069	0.059	0.07	0.076	0.073	0.0655	0.0675	0.0665	0.0595	0.0665	0.079	0.0715	0.0655	0.0625	0.062	0.063	0.056	0.0595	0.0715	0.0615	0.072	0.0645	0.0595	0.0625	0.058	0.061	0.07	0.0655	0.076	0.062
609	0.067	0.0715	0.066	0.07	0.0685	0.0675	0.058	0.062	0.0645	0.058	0.0725	0.0675	0.069	0.0665	0.068	0.0735	0.058	0.065	0.07	0.0685	0.0585	0.07	0.075	0.072	0.065	0.0665	0.066	0.059	0.066	0.079	0.071	0.065	0.0625	0.062	0.062	0.056	0.059	0.0705	0.0605	0.071	0.064	0.0585	0.062	0.0575	0.061	0.07	0.065	0.075	0.0615
610	0.066	0.0705	0.0655	0.069	0.0675	0.067	0.057	0.0615	0.064	0.058	0.072	0.067	0.0685	0.066	0.068	0.073	0.058	0.064	0.07	0.068	0.058	0.069	0.074	0.071	0.0645	0.0655	0.065	0.0585	0.065	0.078	0.0705	0.064	0.0615	0.061	0.0615	0.055	0.0585	0.07	0.06	0.071	0.0635	0.058	0.0615	0.057	0.06	0.069	0.0645	0.074	0.0605
611	0.066	0.0705	0.065	0.068	0.067	0.0665	0.057	0.061	0.063	0.058	0.071	0.0665	0.068	0.0655	0.067	0.072	0.058	0.064	0.069	0.0675	0.057	0.0685	0.073	0.071	0.064	0.0655	0.065	0.0575	0.0645	0.0775	0.07	0.064	0.061	0.061	0.061	0.055	0.058	0.0695	0.0595	0.07	0.063	0.0575	0.0605	0.0565	0.06	0.0685	0.0635	0.074	0.0605
612	0.065	0.0695	0.0645	0.0675	0.066	0.0655	0.056	0.06	0.0625	0.057	0.07	0.0655	0.0675	0.0645	0.067	0.072	0.057	0.063	0.068	0.0665	0.0565	0.068	0.0725	0.07	0.0635	0.0645	0.064	0.0575	0.064	0.077	0.0695	0.063	0.06	0.06	0.0605	0.054	0.058	0.0685	0.059	0.0695	0.0625	0.057	0.06	0.056	0.059	0.068	0.063	0.073	0.0595
613	0.0645	0.0685	0.0635	0.0665	0.0655	0.0655	0.056	0.06	0.0615	0.057	0.069	0.0645	0.0665	0.0645	0.0665	0.071	0.057	0.062	0.068	0.0655	0.056	0.067	0.0715	0.069	0.063	0.064	0.0635	0.0565	0.0635	0.0765	0.069	0.063	0.06	0.06	0.06	0.054	0.057	0.0685	0.0585	0.0685	0.062	0.0565	0.0595	0.0555	0.0585	0.067	0.0625	0.072	0.0595
614	0.0645	0.068	0.0635	0.066	0.065	0.0645	0.0555	0.059	0.0615	0.056	0.068	0.0645	0.0665	0.0635	0.066	0.07	0.056	0.062	0.067	0.065	0.0555	0.0665	0.0705	0.068	0.0625	0.0635	0.063	0.0565	0.063	0.0755	0.0685	0.062	0.059	0.059	0.0595	0.053	0.057	0.0675	0.058	0.068	0.061	0.056	0.0585	0.055	0.058	0.0665	0.0615	0.072	0.0585
615	0.0635	0.067	0.0625	0.0655	0.0645	0.064	0.055	0.058	0.0605	0.056	0.0675	0.0635	0.0655	0.063	0.0655	0.0695	0.056	0.061	0.0665	0.0645	0.0545	0.0655	0.0695	0.0675	0.0625	0.0625	0.0625	0.056	0.0625	0.0755	0.068	0.062	0.0585	0.0585	0.059	0.053	0.056	0.067	0.0575	0.067	0.061	0.055	0.0585	0.0545	0.0575	0.066	0.0615	0.071	0.058
616	0.0635	0.067	0.062	0.0645	0.0635	0.0635	0.0545	0.058	0.06	0.0555	0.0665	0.0625	0.065	0.063	0.065	0.069	0.0555	0.0605	0.066	0.064	0.0545	0.0655	0.069	0.067	0.0615	0.0625	0.062	0.0555	0.0615	0.0745	0.0675	0.061	0.0575	0.058	0.058	0.052	0.056	0.0665	0.0575	0.066	0.0605	0.055	0.0575	0.054	0.057	0.0655	0.0605	0.071	0.0575
617	0.0625	0.066	0.062	0.064	0.063	0.063	0.054	0.057	0.059	0.055	0.066	0.0625	0.0645	0.062	0.0645	0.0685	0.055	0.06	0.0655	0.063	0.054	0.0645	0.0685	0.066	0.0615	0.0615	0.0615	0.055	0.061	0.074	0.067	0.061	0.0575	0.0575	0.058	0.052	0.0555	0.066	0.0565	0.066	0.06	0.054	0.0575	0.0535	0.0565	0.065	0.0595	0.07	0.057
618	0.0625	0.066	0.061	0.063	0.063	0.063	0.0535	0.0565	0.059	0.055	0.0655	0.0615	0.064	0.062	0.064	0.0675	0.055	0.0595	0.065	0.063	0.0535	0.0645	0.0675	0.0655	0.0605	0.0615	0.061	0.055	0.0605	0.0735	0.067	0.06	0.057	0.0575	0.0575	0.052	0.055	0.0655	0.0565	0.0655	0.06	0.054	0.0565	0.0535	0.0565	0.0645	0.0595	0.07	0.057
619	0.062	0.065	0.061	0.063	0.062	0.062	0.0535	0.0565	0.058	0.0545	0.0645	0.0615	0.064	0.0615	0.064	0.0675	0.0545	0.0595	0.0645	0.062	0.053	0.0635	0.067	0.065	0.0605	0.0605	0.061	0.054	0.0605	0.073	0.0665	0.06	0.056	0.057	0.057	0.051	0.0545	0.065	0.056	0.0645	0.0595	0.0535	0.0565	0.053	0.0555	0.064	0.0585	0.069	0.0565
620	0.0615	0.0645	0.0605	0.0625	0.062	0.062	0.0535	0.056	0.058	0.054	0.0645	0.0605	0.0635	0.061	0.0635	0.067	0.054	0.0585	0.064	0.062	0.0525	0.0635	0.0665	0.0645	0.0605	0.0605	0.06	0.054	0.06	0.073	0.066	0.0595	0.056	0.0565	0.0565	0.051	0.0545	0.065	0.0555	0.0645	0.059	0.053	0.056	0.0525	0.0555	0.064	0.0585	0.069	0.056
621	0.061	0.064	0.06	0.062	0.0615	0.0615	0.0525	0.0555	0.0575	0.054	0.0635	0.0605	0.063	0.0605	0.0635	0.0665	0.054	0.0585	0.0635	0.0615	0.0525	0.0625	0.066	0.064	0.0595	0.0595	0.06	0.0535	0.0595	0.072	0.066	0.059	0.0555	0.0565	0.0565	0.051	0.054	0.064	0.055	0.064	0.059	0.053	0.0555	0.0525	0.0555	0.0635	0.0585	0.068	0.056
622	0.061	0.064	0.0595	0.0615	0.061	0.061	0.0525	0.0555	0.0575	0.054	0.0635	0.06	0.063	0.0605	0.063	0.0665	0.054	0.0585	0.0635	0.061	0.052	0.0625	0.066	0.0635	0.0595	0.0595	0.0595	0.0535	0.059	0.072	0.0655	0.059	0.055	0.0565	0.056	0.0505	0.0535	0.064	0.055	0.0635	0.0585	0.0525	0.0555	0.052	0.055	0.063	0.0575	0.068	0.0555
623	0.061	0.0635	0.0595	0.0615	0.0605	0.061	0.0525	0.0545	0.0565	0.0535	0.0625	0.0595	0.0625	0.0605	0.063	0.066	0.0535	0.0575	0.063	0.0605	0.052	0.062	0.065	0.063	0.0595	0.0595	0.0595	0.053	0.059	0.072	0.0655	0.0585	0.055	0.0555	0.056	0.05	0.0535	0.064	0.055	0.063	0.0585	0.0525	0.055	0.0515	0.0545	0.063	0.0575	0.068	0.055
624	0.061	0.0635	0.0595	0.0615	0.0605	0.061	0.0525	0.0545	0.0565	0.0535	0.0625	0.0595	0.062	0.0595	0.063	0.066	0.0535	0.0575	0.063	0.0605	0.0515	0.062	0.065	0.063	0.0595	0.0595	0.0595	0.053	0.0585	0.0715	0.0655	0.0585	0.0545	0.0555	0.0555	0.05	0.0535	0.0635	0.0545	0.063	0.058	0.052	0.055	0.0515	0.0545	0.063	0.0575	0.068	0.055
625	0.061	0.0635	0.0595	0.0605	0.0605	0.0605	0.052	0.0545	0.0565	0.053	0.0625	0.0595	0.062	0.0595	0.0625	0.0655	0.053	0.0575	0.0625	0.0605	0.0515	0.062	0.065	0.063	0.059	0.059	0.059	0.053	0.0585	0.0715	0.0655	0.058	0.0545	0.0555	0.0555	0.05	0.0535	0.063	0.0545	0.063	0.058	0.052	0.055	0.0515	0.0545	0.0625	0.057	0.0675	0.055
626	0.06	0.063	0.0585	0.0605	0.0605	0.0605	0.052	0.0545	0.0565	0.053	0.062	0.059	0.062	0.0595	0.0625	0.0655	0.053	0.0575	0.0625	0.06	0.051	0.0615	0.0645	0.0625	0.059	0.0585	0.059	0.0525	0.0585	0.071	0.065	0.058	0.0545	0.0555	0.055	0.05	0.0535	0.063	0.054	0.0625	0.058	0.0515	0.0545	0.0515	0.0545	0.0625	0.0565	0.067	0.055
627	0.06	0.0625	0.0585	0.0605	0.0605	0.0605	0.052	0.0545	0.056	0.053	0.0615	0.0585	0.062	0.0595	0.0625	0.0655	0.053	0.0575	0.0625	0.06	0.051	0.0615	0.064	0.0625	0.059	0.0585	0.0585	0.0525	0.0585	0.071	0.065	0.058	0.0545	0.0555	0.055	0.05	0.0535	0.063	0.054	0.062	0.058	0.0515	0.0545	0.0515	0.0545	0.062	0.0565	0.067	0.055
628	0.06	0.0625	0.0585	0.0605	0.06	0.0605	0.052	0.054	0.056	0.053	0.0615	0.0585	0.062	0.0595	0.0625	0.065	0.053	0.057	0.0625	0.0595	0.051	0.0615	0.064	0.062	0.059	0.0585	0.0585	0.0525	0.0585	0.071	0.065	0.058	0.0545	0.0555	0.055	0.0495	0.053	0.063	0.054	0.062	0.0575	0.0515	0.054	0.0515	0.0545	0.062	0.0565	0.067	0.055
629	0.06	0.0625	0.0585	0.0605	0.06	0.0605	0.0515	0.0535	0.056	0.053	0.0615	0.0585	0.0615	0.0595	0.062	0.065	0.053	0.057	0.0625	0.0595	0.051	0.061	0.064	0.062	0.0585	0.0585	0.0585	0.0525	0.058	0.0705	0.065	0.058	0.054	0.0555	0.055	0.0495	0.053	0.063	0.054	0.062	0.0575	0.0515	0.054	0.0515	0.0545	0.062	0.0565	0.067	0.0545
630	0.06	0.0625	0.0585	0.0605	0.06	0.0605	0.0515	0.0535	0.056	0.053	0.0615	0.0585	0.0615	0.059	0.062	0.065	0.053	0.057	0.0625	0.0595	0.051	0.061	0.064	0.062	0.0585	0.0585	0.0585	0.0525	0.058	0.0705	0.0645	0.0575	0.0535	0.0555	0.055	0.0495	0.0525	0.0625	0.054	0.062	0.0575	0.0515	0.054	0.0515	0.054	0.062	0.0565	0.067	0.0545
631	0.06	0.0625	0.0585	0.06	0.06	0.06	0.0515	0.0535	0.0555	0.053	0.0615	0.0585	0.0615	0.059	0.062	0.065	0.053	0.057	0.0625	0.0595	0.051	0.061	0.0635	0.062	0.0585	0.0585	0.0585	0.0525	0.058	0.0705	0.0645	0.0575	0.0535	0.055	0.055	0.0495	0.0525	0.0625	0.054	0.0615	0.0575	0.0515	0.054	0.0515	0.054	0.062	0.0565	0.067	0.054
632	0.06	0.0625	0.0585	0.06	0.0595	0.06	0.0515	0.0535	0.0555	0.053	0.061	0.0585	0.0615	0.059	0.062	0.065	0.053	0.0565	0.062	0.0595	0.051	0.061	0.0635	0.062	0.0585	0.0585	0.0585	0.0525	0.0575	0.0705	0.0645	0.0575	0.0535	0.055	0.055	0.049	0.0525	0.0625	0.0535	0.0615	0.0575	0.0515	0.054	0.0505	0.0535	0.062	0.0565	0.067	0.054
633	0.06	0.0625	0.0585	0.06	0.0595	0.0595	0.0515	0.0535	0.0555	0.053	0.061	0.0585	0.0615	0.059	0.062	0.065	0.053	0.0565	0.062	0.0595	0.051	0.061	0.0635	0.062	0.0585	0.058	0.0585	0.0525	0.0575	0.0705	0.0645	0.0575	0.0535	0.055	0.055	0.049	0.0525	0.062	0.0535	0.0615	0.0575	0.0515	0.054	0.0505	0.0535	0.062	0.0565	0.0665	0.054
634	0.0595	0.0615	0.0585	0.0595	0.0595	0.0595	0.0515	0.0535	0.055	0.0525	0.0605	0.058	0.061	0.059	0.062	0.065	0.0525	0.0565	0.0615	0.0595	0.05	0.061	0.063	0.0615	0.0585	0.0575	0.058	0.0525	0.0575	0.0705	0.0645	0.057	0.0535	0.0545	0.0545	0.049	0.0525	0.062	0.0535	0.0615	0.057	0.0505	0.054	0.0505	0.0535	0.0615	0.0555	0.066	0.054
635	0.0595	0.0615	0.058	0.059	0.059	0.0595	0.051	0.0535	0.055	0.0525	0.0605	0.0575	0.0605	0.0585	0.0615	0.064	0.0525	0.0565	0.0615	0.0585	0.05	0.06	0.0625	0.061	0.058	0.0575	0.058	0.0515	0.0575	0.0695	0.0645	0.057	0.0535	0.0545	0.0545	0.049	0.0525	0.062	0.0535	0.0615	0.057	0.0505	0.0535	0.0505	0.0535	0.0615	0.0555	0.066	0.054
636	0.0595	0.0615	0.0575	0.059	0.059	0.0595	0.051	0.0525	0.055	0.052	0.06	0.0575	0.0605	0.058	0.0615	0.064	0.052	0.056	0.0615	0.0585	0.05	0.06	0.0625	0.061	0.058	0.0575	0.058	0.0515	0.057	0.0695	0.064	0.057	0.053	0.0545	0.054	0.049	0.052	0.0615	0.0535	0.0605	0.0565	0.0505	0.053	0.0505	0.0535	0.061	0.0555	0.066	0.0535
637	0.059	0.061	0.0575	0.0585	0.0585	0.059	0.051	0.0525	0.0545	0.052	0.0595	0.057	0.0605	0.058	0.0615	0.064	0.052	0.056	0.0615	0.058	0.05	0.06	0.0615	0.0605	0.058	0.057	0.0575	0.0515	0.057	0.069	0.064	0.0565	0.0525	0.054	0.0535	0.0485	0.052	0.061	0.0525	0.0605	0.0565	0.05	0.053	0.0505	0.053	0.061	0.055	0.066	0.0535
638	0.0585	0.0605	0.057	0.058	0.058	0.0585	0.05	0.0525	0.054	0.052	0.059	0.0565	0.06	0.0575	0.061	0.063	0.052	0.0555	0.0605	0.058	0.0495	0.0595	0.0615	0.06	0.0575	0.0565	0.057	0.0515	0.0565	0.069	0.0635	0.056	0.052	0.054	0.0535	0.048	0.0515	0.061	0.0525	0.06	0.0565	0.0495	0.0525	0.0495	0.0525	0.0605	0.0545	0.065	0.053
639	0.0585	0.06	0.0565	0.0575	0.0575	0.058	0.05	0.0515	0.0535	0.0515	0.0585	0.056	0.0595	0.057	0.0605	0.063	0.0515	0.055	0.0605	0.057	0.049	0.059	0.0605	0.059	0.057	0.056	0.0565	0.051	0.056	0.068	0.0635	0.056	0.052	0.054	0.053	0.048	0.051	0.0605	0.0525	0.0595	0.0555	0.0495	0.052	0.0495	0.0525	0.06	0.0545	0.065	0.0525
640	0.0575	0.0595	0.056	0.0565	0.0575	0.0575	0.05	0.051	0.053	0.051	0.0575	0.0555	0.059	0.0565	0.06	0.0625	0.051	0.0545	0.0595	0.057	0.0485	0.0585	0.06	0.059	0.057	0.0555	0.0565	0.0505	0.0555	0.0675	0.063	0.055	0.051	0.053	0.0525	0.0475	0.051	0.0595	0.052	0.059	0.0555	0.049	0.052	0.0495	0.052	0.0595	0.0535	0.064	0.0525
641	0.0575	0.059	0.056	0.0565	0.0565	0.057	0.0495	0.0505	0.0525	0.051	0.057	0.0545	0.0585	0.0565	0.06	0.062	0.051	0.054	0.0595	0.0565	0.048	0.0575	0.059	0.058	0.0565	0.055	0.0555	0.05	0.055	0.0675	0.0625	0.055	0.051	0.053	0.052	0.047	0.05	0.0595	0.0515	0.0585	0.0555	0.0485	0.051	0.0485	0.0515	0.059	0.0535	0.064	0.0515
642	0.057	0.0585	0.055	0.0555	0.056	0.0565	0.049	0.05	0.052	0.051	0.056	0.0545	0.058	0.0555	0.0595	0.0615	0.051	0.0535	0.059	0.0555	0.0475	0.0575	0.058	0.057	0.056	0.0545	0.0555	0.05	0.0545	0.0665	0.0625	0.0545	0.0505	0.0525	0.0515	0.047	0.05	0.0585	0.051	0.0575	0.0545	0.048	0.051	0.0485	0.051	0.0585	0.0525	0.063	0.0515
643	0.0565	0.058	0.055	0.055	0.056	0.0565	0.0485	0.0495	0.051	0.0505	0.0555	0.0535	0.0575	0.055	0.059	0.061	0.0505	0.0535	0.0585	0.0555	0.0475	0.0565	0.058	0.057	0.056	0.054	0.055	0.0495	0.054	0.066	0.062	0.054	0.0495	0.052	0.051	0.0465	0.0495	0.0585	0.051	0.057	0.0545	0.048	0.05	0.0485	0.051	0.058	0.0525	0.063	0.051
644	0.0565	0.057	0.0545	0.054	0.055	0.0555	0.0485	0.049	0.0505	0.05	0.0545	0.0535	0.057	0.055	0.0585	0.0605	0.05	0.0525	0.058	0.0545	0.0465	0.056	0.057	0.056	0.0555	0.0535	0.0545	0.049	0.0535	0.066	0.0615	0.0535	0.0495	0.0515	0.0505	0.046	0.0495	0.0575	0.05	0.057	0.054	0.047	0.05	0.048	0.05	0.0575	0.0515	0.062	0.0505
645	0.056	0.057	0.0535	0.0535	0.0545	0.0555	0.048	0.0485	0.0505	0.05	0.054	0.0525	0.0565	0.0545	0.0585	0.0595	0.05	0.0525	0.0575	0.054	0.0465	0.0555	0.056	0.0555	0.055	0.053	0.054	0.049	0.053	0.065	0.0615	0.053	0.049	0.0515	0.0505	0.046	0.0485	0.0575	0.05	0.056	0.0535	0.047	0.05	0.0475	0.05	0.0575	0.051	0.062	0.05
646	0.0555	0.056	0.0535	0.0535	0.0545	0.055	0.0475	0.048	0.0495	0.0495	0.053	0.0515	0.0565	0.054	0.058	0.0595	0.0495	0.0515	0.057	0.054	0.046	0.055	0.0555	0.055	0.055	0.0525	0.0535	0.0485	0.0525	0.0645	0.061	0.053	0.0485	0.0515	0.05	0.0455	0.0485	0.0565	0.0495	0.0555	0.053	0.046	0.049	0.0475	0.05	0.057	0.0505	0.0615	0.05
647	0.055	0.056	0.0535	0.0525	0.0535	0.0545	0.0475	0.0475	0.049	0.0495	0.0525	0.0515	0.0555	0.0535	0.058	0.059	0.0495	0.0515	0.0565	0.053	0.0455	0.055	0.0545	0.054	0.054	0.052	0.0535	0.048	0.0525	0.0645	0.0605	0.0525	0.048	0.0505	0.05	0.045	0.048	0.0565	0.0495	0.055	0.053	0.046	0.049	0.047	0.0495	0.0565	0.05	0.061	0.049
648	0.055	0.0555	0.0525	0.052	0.053	0.054	0.0475	0.047	0.049	0.049	0.052	0.051	0.0555	0.0535	0.0575	0.0585	0.049	0.051	0.0565	0.053	0.0455	0.054	0.054	0.054	0.054	0.0515	0.0525	0.0475	0.052	0.064	0.0605	0.052	0.047	0.0505	0.049	0.045	0.0475	0.056	0.049	0.0545	0.053	0.0455	0.0485	0.0465	0.049	0.056	0.0495	0.0605	0.049
649	0.055	0.055	0.0525	0.0515	0.053	0.054	0.047	0.047	0.048	0.049	0.051	0.0505	0.0555	0.053	0.057	0.058	0.049	0.0505	0.056	0.0525	0.045	0.054	0.0535	0.053	0.054	0.051	0.0525	0.0475	0.0515	0.0635	0.0605	0.052	0.047	0.0505	0.049	0.0445	0.0475	0.056	0.0485	0.054	0.052	0.0455	0.048	0.0465	0.049	0.056	0.0495	0.06	0.049
650	0.0545	0.0545	0.0525	0.0515	0.053	0.054	0.0465	0.047	0.048	0.049	0.051	0.0505	0.0545	0.0525	0.057	0.058	0.049	0.05	0.0555	0.0525	0.045	0.0535	0.053	0.053	0.054	0.051	0.052	0.0475	0.0515	0.0635	0.06	0.0515	0.0465	0.0505	0.049	0.0445	0.0475	0.0555	0.0485	0.054	0.052	0.045	0.048	0.0465	0.049	0.0555	0.049	0.06	0.048
651	0.0545	0.0545	0.052	0.051	0.052	0.0535	0.0465	0.0465	0.0475	0.049	0.0505	0.05	0.0545	0.0525	0.057	0.058	0.049	0.05	0.0555	0.052	0.0445	0.053	0.0525	0.053	0.0535	0.051	0.052	0.0475	0.051	0.0635	0.06	0.0515	0.0465	0.0495	0.049	0.0445	0.047	0.055	0.048	0.0535	0.052	0.045	0.048	0.046	0.0485	0.0555	0.0485	0.0595	0.048
652	0.0545	0.0545	0.052	0.051	0.052	0.053	0.0465	0.046	0.0475	0.0485	0.05	0.0495	0.0545	0.0525	0.057	0.058	0.0485	0.05	0.0555	0.052	0.0445	0.053	0.0525	0.052	0.0535	0.0505	0.052	0.0475	0.051	0.063	0.06	0.0515	0.0465	0.0495	0.0485	0.044	0.047	0.055	0.048	0.053	0.052	0.0445	0.0475	0.046	0.0485	0.0555	0.0485	0.0595	0.048
653	0.0545	0.0545	0.052	0.051	0.052	0.053	0.0465	0.046	0.0475	0.0485	0.05	0.0495	0.0545	0.052	0.057	0.057	0.0485	0.05	0.0555	0.0515	0.0445	0.053	0.052	0.052	0.0535	0.05	0.052	0.047	0.0505	0.0625	0.0595	0.0515	0.0465	0.0495	0.0485	0.044	0.047	0.055	0.048	0.053	0.052	0.0445	0.0475	0.046	0.0485	0.055	0.048	0.059	0.048
654	0.054	0.054	0.052	0.0505	0.052	0.053	0.0465	0.046	0.0475	0.0485	0.0495	0.0495	0.0545	0.052	0.0565	0.057	0.0485	0.0495	0.055	0.0515	0.044	0.0525	0.052	0.052	0.053	0.05	0.052	0.047	0.0505	0.0625	0.0595	0.0515	0.0455	0.0495	0.0485	0.0435	0.047	0.055	0.048	0.0525	0.052	0.0445	0.0475	0.046	0.0485	0.055	0.048	0.059	0.048
655	0.054	0.054	0.0515	0.0505	0.052	0.053	0.0465	0.046	0.047	0.0485	0.0495	0.049	0.054	0.052	0.0565	0.057	0.0485	0.049	0.055	0.0515	0.044	0.0525	0.0515	0.052	0.053	0.05	0.0515	0.047	0.0505	0.0625	0.0595	0.0515	0.0455	0.0495	0.0485	0.0435	0.047	0.055	0.048	0.0525	0.0515	0.0445	0.0475	0.046	0.0485	0.055	0.048	0.059	0.048
656	0.0535	0.0535	0.0515	0.0505	0.052	0.053	0.046	0.046	0.047	0.048	0.0495	0.049	0.054	0.052	0.0565	0.057	0.048	0.049	0.0545	0.0515	0.044	0.0525	0.051	0.0515	0.053	0.05	0.051	0.0465	0.0505	0.0625	0.0595	0.051	0.0455	0.0495	0.0485	0.0435	0.047	0.055	0.048	0.0525	0.0515	0.0445	0.0475	0.0455	0.048	0.0545	0.0475	0.059	0.048
657	0.0535	0.0535	0.0515	0.05	0.0515	0.053	0.046	0.0455	0.047	0.048	0.0485	0.049	0.054	0.052	0.0565	0.0565	0.048	0.049	0.0545	0.0505	0.0435	0.052	0.051	0.051	0.053	0.05	0.051	0.0465	0.05	0.0625	0.0595	0.051	0.0455	0.0495	0.0485	0.0435	0.0465	0.055	0.0475	0.0525	0.051	0.044	0.047	0.0455	0.048	0.0545	0.047	0.0585	0.0475
658	0.0535	0.053	0.0515	0.05	0.0515	0.053	0.046	0.0455	0.0465	0.048	0.0485	0.0485	0.0535	0.052	0.0565	0.0565	0.048	0.049	0.0545	0.0505	0.0435	0.052	0.051	0.051	0.0525	0.0495	0.051	0.0465	0.0495	0.0625	0.0595	0.051	0.045	0.049	0.0485	0.0435	0.0465	0.0545	0.0475	0.052	0.051	0.044	0.0465	0.0455	0.0475	0.0545	0.047	0.058	0.047
659	0.0535	0.053	0.051	0.0495	0.0515	0.0525	0.046	0.045	0.046	0.048	0.048	0.048	0.0535	0.0515	0.0565	0.0565	0.048	0.048	0.054	0.0505	0.0435	0.0515	0.05	0.051	0.0525	0.049	0.051	0.046	0.0495	0.062	0.059	0.0505	0.045	0.049	0.0485	0.043	0.046	0.0545	0.0475	0.0515	0.051	0.044	0.0465	0.045	0.0475	0.054	0.047	0.058	0.047
660	0.0535	0.053	0.051	0.0495	0.0515	0.0525	0.046	0.045	0.046	0.048	0.0475	0.048	0.053	0.0515	0.056	0.056	0.048	0.048	0.0535	0.0505	0.043	0.0515	0.05	0.05	0.0525	0.049	0.0505	0.046	0.0495	0.0615	0.059	0.0505	0.045	0.0485	0.048	0.043	0.046	0.0545	0.0475	0.051	0.051	0.0435	0.0465	0.045	0.0475	0.054	0.046	0.058	0.047
661	0.0535	0.0525	0.0505	0.0495	0.051	0.0525	0.0455	0.045	0.046	0.0475	0.0475	0.048	0.053	0.0515	0.056	0.0555	0.0475	0.048	0.0535	0.05	0.043	0.0515	0.0495	0.05	0.052	0.049	0.0505	0.046	0.0495	0.0615	0.059	0.0505	0.044	0.0485	0.048	0.043	0.046	0.0545	0.0475	0.051	0.051	0.0435	0.0465	0.045	0.0475	0.054	0.046	0.058	0.047
662	0.053	0.0525	0.0505	0.049	0.0505	0.0525	0.0455	0.045	0.0455	0.0475	0.047	0.0475	0.053	0.0515	0.056	0.0555	0.0475	0.048	0.0535	0.05	0.043	0.0515	0.049	0.05	0.052	0.0485	0.0505	0.046	0.049	0.0615	0.059	0.0505	0.044	0.0485	0.048	0.0425	0.046	0.054	0.047	0.051	0.0505	0.0435	0.0465	0.045	0.0475	0.0535	0.046	0.057	0.047
663	0.053	0.0525	0.0505	0.049	0.0505	0.0525	0.0455	0.045	0.0455	0.0475	0.047	0.047	0.053	0.0515	0.056	0.0555	0.0475	0.0475	0.0535	0.0495	0.043	0.0515	0.0485	0.05	0.052	0.048	0.0505	0.046	0.0485	0.0615	0.059	0.0505	0.044	0.0485	0.048	0.0425	0.046	0.054	0.047	0.0505	0.0505	0.0435	0.0465	0.045	0.0475	0.0535	0.0455	0.057	0.0465
664	0.053	0.0525	0.0505	0.049	0.0505	0.0525	0.0455	0.0445	0.0455	0.0475	0.046	0.047	0.053	0.051	0.056	0.0555	0.0475	0.0475	0.0535	0.0495	0.0425	0.0505	0.0485	0.0495	0.052	0.048	0.05	0.046	0.0485	0.0615	0.059	0.0505	0.0435	0.0485	0.048	0.0425	0.046	0.054	0.047	0.0505	0.0505	0.0435	0.0465	0.045	0.0475	0.0535	0.0455	0.057	0.0465
665	0.0535	0.0525	0.0505	0.049	0.0505	0.0525	0.0455	0.0445	0.0455	0.0475	0.046	0.047	0.0525	0.051	0.056	0.0555	0.0475	0.047	0.053	0.0495	0.0425	0.0505	0.0485	0.049	0.0515	0.048	0.05	0.046	0.0485	0.0615	0.059	0.0505	0.0435	0.0485	0.048	0.042	0.046	0.054	0.047	0.0505	0.0505	0.0435	0.0465	0.045	0.0475	0.0535	0.0455	0.057	0.046
666	0.0535	0.0525	0.0505	0.049	0.0505	0.0525	0.0455	0.0445	0.0455	0.0475	0.046	0.047	0.053	0.051	0.056	0.0555	0.0475	0.047	0.0535	0.0495	0.0425	0.0505	0.048	0.049	0.052	0.048	0.05	0.046	0.0485	0.0615	0.059	0.0505	0.0435	0.0485	0.048	0.042	0.046	0.054	0.047	0.0505	0.0505	0.0435	0.0465	0.045	0.0475	0.0535	0.045	0.057	0.0465
667	0.0535	0.0525	0.0505	0.049	0.0505	0.0525	0.046	0.0445	0.045	0.0475	0.046	0.047	0.053	0.051	0.056	0.0555	0.0475	0.047	0.053	0.05	0.0425	0.0505	0.0475	0.049	0.052	0.048	0.05	0.046	0.0485	0.0615	0.059	0.0505	0.0435	0.0485	0.0485	0.042	0.046	0.054	0.047	0.05	0.0505	0.0435	0.0465	0.045	0.0475	0.0535	0.045	0.057	0.0465
668	0.0535	0.052	0.051	0.049	0.051	0.0525	0.046	0.045	0.045	0.048	0.046	0.047	0.053	0.051	0.0565	0.0555	0.048	0.047	0.053	0.05	0.043	0.051	0.0475	0.049	0.052	0.048	0.05	0.046	0.0485	0.0615	0.059	0.0505	0.0435	0.0485	0.049	0.042	0.046	0.054	0.0475	0.05	0.0505	0.0435	0.0465	0.045	0.0475	0.0535	0.045	0.057	0.0465
669	0.0535	0.0525	0.051	0.049	0.0515	0.0525	0.046	0.045	0.045	0.048	0.0455	0.047	0.053	0.051	0.0565	0.0555	0.048	0.047	0.0535	0.05	0.043	0.051	0.0475	0.049	0.052	0.048	0.05	0.046	0.0485	0.0615	0.059	0.0515	0.0435	0.049	0.049	0.042	0.046	0.054	0.0475	0.05	0.0505	0.0435	0.0465	0.045	0.048	0.0535	0.0455	0.057	0.0465
670	0.054	0.0525	0.051	0.049	0.0515	0.0525	0.046	0.0455	0.0455	0.048	0.0455	0.047	0.053	0.052	0.057	0.0555	0.048	0.0475	0.0535	0.05	0.0435	0.051	0.0475	0.049	0.0525	0.048	0.05	0.046	0.049	0.0615	0.059	0.0515	0.044	0.049	0.049	0.042	0.046	0.0545	0.0475	0.05	0.0505	0.0435	0.0465	0.0455	0.048	0.0535	0.0455	0.057	0.0465
671	0.0545	0.053	0.051	0.0495	0.0515	0.0535	0.0465	0.0455	0.0455	0.048	0.046	0.047	0.053	0.052	0.057	0.056	0.048	0.0475	0.0535	0.05	0.0435	0.0515	0.048	0.05	0.0525	0.048	0.05	0.0465	0.049	0.0625	0.0595	0.0515	0.044	0.049	0.0495	0.0425	0.046	0.055	0.0475	0.05	0.051	0.0435	0.0465	0.046	0.048	0.054	0.0455	0.057	0.047
672	0.0545	0.053	0.0515	0.0495	0.052	0.0535	0.0465	0.0455	0.046	0.0485	0.0465	0.0475	0.053	0.052	0.0575	0.056	0.0485	0.0475	0.0535	0.05	0.0435	0.0515	0.048	0.05	0.0525	0.0485	0.051	0.047	0.0495	0.0625	0.06	0.0515	0.044	0.049	0.05	0.043	0.047	0.055	0.0485	0.0505	0.0515	0.044	0.047	0.046	0.0485	0.054	0.0455	0.0575	0.047
673	0.055	0.053	0.052	0.05	0.052	0.0535	0.047	0.046	0.046	0.049	0.0465	0.0475	0.054	0.052	0.0575	0.0565	0.049	0.048	0.0535	0.051	0.044	0.0515	0.048	0.05	0.0525	0.049	0.051	0.047	0.0495	0.0625	0.06	0.0525	0.044	0.049	0.0505	0.043	0.047	0.0555	0.0485	0.051	0.0515	0.0445	0.0475	0.046	0.049	0.0545	0.0455	0.0575	0.047
674	0.0555	0.054	0.052	0.0505	0.053	0.0545	0.0475	0.0465	0.046	0.049	0.0465	0.048	0.054	0.053	0.058	0.0565	0.049	0.048	0.054	0.051	0.0445	0.0525	0.0485	0.05	0.053	0.049	0.051	0.047	0.0495	0.063	0.06	0.0525	0.045	0.05	0.051	0.043	0.047	0.056	0.0485	0.051	0.0515	0.0445	0.0475	0.0465	0.049	0.0545	0.046	0.058	0.0475
675	0.0555	0.054	0.0525	0.0505	0.053	0.0545	0.0475	0.047	0.047	0.049	0.047	0.0485	0.054	0.053	0.0585	0.057	0.049	0.0485	0.0545	0.051	0.0445	0.0525	0.049	0.051	0.0535	0.049	0.051	0.0475	0.05	0.063	0.061	0.0535	0.045	0.05	0.0515	0.043	0.0475	0.0565	0.049	0.051	0.0525	0.045	0.048	0.047	0.05	0.055	0.0465	0.0585	0.048
676	0.056	0.054	0.053	0.051	0.0535	0.055	0.048	0.047	0.047	0.05	0.0475	0.0485	0.0545	0.0535	0.059	0.0575	0.05	0.049	0.055	0.052	0.045	0.053	0.049	0.051	0.0535	0.0495	0.052	0.048	0.0505	0.064	0.061	0.0535	0.045	0.05	0.052	0.043	0.048	0.057	0.0495	0.052	0.0525	0.045	0.0485	0.047	0.05	0.0555	0.0465	0.0585	0.048
677	0.0565	0.055	0.0535	0.0515	0.054	0.0555	0.0485	0.048	0.047	0.05	0.0475	0.049	0.055	0.054	0.0595	0.0575	0.05	0.049	0.055	0.052	0.0455	0.0535	0.0495	0.0515	0.0535	0.05	0.052	0.048	0.051	0.064	0.061	0.054	0.046	0.051	0.053	0.044	0.048	0.0575	0.05	0.052	0.0525	0.0455	0.049	0.048	0.0505	0.0555	0.047	0.0595	0.0485
678	0.057	0.0555	0.0535	0.052	0.0545	0.056	0.0485	0.048	0.048	0.0505	0.048	0.0495	0.055	0.0545	0.06	0.0585	0.0505	0.0495	0.0555	0.053	0.046	0.0535	0.05	0.052	0.0545	0.05	0.0525	0.0485	0.0515	0.0645	0.062	0.0545	0.046	0.051	0.053	0.044	0.0485	0.058	0.0505	0.053	0.0535	0.046	0.0495	0.048	0.051	0.056	0.0475	0.0595	0.049
679	0.058	0.0555	0.0545	0.0525	0.0555	0.057	0.0495	0.049	0.048	0.051	0.0485	0.0495	0.056	0.055	0.0605	0.0585	0.051	0.05	0.056	0.053	0.0465	0.0545	0.0505	0.0525	0.0545	0.051	0.053	0.049	0.052	0.065	0.062	0.055	0.0465	0.0515	0.054	0.044	0.049	0.0585	0.051	0.053	0.0535	0.0465	0.0495	0.0485	0.0515	0.0565	0.048	0.0605	0.0495
680	0.058	0.0565	0.0545	0.0535	0.0555	0.0575	0.0495	0.0495	0.049	0.0515	0.049	0.0505	0.056	0.056	0.061	0.0595	0.0515	0.05	0.056	0.054	0.047	0.0545	0.051	0.053	0.0555	0.051	0.053	0.049	0.0525	0.0655	0.063	0.0555	0.047	0.052	0.0545	0.0445	0.0495	0.059	0.0515	0.0535	0.0545	0.047	0.0505	0.049	0.052	0.057	0.0485	0.0605	0.05
681	0.059	0.0565	0.0555	0.054	0.0565	0.058	0.0505	0.05	0.049	0.052	0.05	0.051	0.057	0.056	0.0615	0.06	0.052	0.051	0.057	0.054	0.0475	0.0555	0.0515	0.0535	0.0555	0.052	0.054	0.05	0.053	0.0665	0.063	0.0565	0.0475	0.0525	0.0555	0.045	0.05	0.06	0.052	0.054	0.0545	0.0475	0.051	0.0495	0.0525	0.0575	0.049	0.0615	0.0505
682	0.059	0.0575	0.056	0.0545	0.057	0.059	0.051	0.0505	0.05	0.0525	0.0505	0.0515	0.057	0.057	0.0625	0.0605	0.0525	0.0515	0.0575	0.055	0.0485	0.056	0.052	0.054	0.056	0.052	0.054	0.05	0.0535	0.067	0.064	0.057	0.048	0.053	0.056	0.045	0.0505	0.0605	0.0525	0.055	0.0555	0.048	0.0515	0.05	0.053	0.0585	0.0495	0.0615	0.051
683	0.06	0.0585	0.0565	0.055	0.058	0.0595	0.0515	0.0515	0.05	0.0525	0.051	0.0525	0.058	0.058	0.063	0.061	0.0525	0.052	0.058	0.0555	0.0485	0.0565	0.053	0.055	0.0565	0.053	0.055	0.051	0.054	0.0675	0.064	0.0575	0.049	0.0535	0.0565	0.0455	0.0515	0.0615	0.053	0.0555	0.0555	0.0485	0.052	0.0505	0.054	0.0585	0.05	0.0625	0.0515
684	0.0605	0.0585	0.0575	0.056	0.0585	0.06	0.052	0.052	0.051	0.0535	0.052	0.0525	0.059	0.058	0.0635	0.0615	0.0535	0.0525	0.0585	0.056	0.0495	0.0575	0.0535	0.0555	0.057	0.053	0.055	0.051	0.0545	0.068	0.065	0.0585	0.0495	0.054	0.0575	0.046	0.0515	0.062	0.0535	0.056	0.0565	0.049	0.0525	0.051	0.0545	0.0595	0.051	0.0635	0.0525
685	0.061	0.0595	0.0575	0.057	0.0595	0.0605	0.052	0.0525	0.0515	0.0535	0.053	0.0535	0.059	0.059	0.064	0.062	0.0535	0.0535	0.059	0.057	0.0505	0.058	0.0545	0.0565	0.0575	0.054	0.056	0.052	0.0555	0.0685	0.065	0.0585	0.05	0.0545	0.058	0.0465	0.0525	0.0625	0.0545	0.057	0.0565	0.05	0.053	0.052	0.055	0.06	0.0515	0.0635	0.0525
686	0.062	0.06	0.0585	0.0575	0.0605	0.0615	0.053	0.053	0.0525	0.0545	0.0535	0.0545	0.06	0.0595	0.0645	0.063	0.0545	0.0535	0.0595	0.0575	0.0505	0.059	0.0555	0.0575	0.0585	0.055	0.0565	0.0525	0.056	0.0695	0.066	0.0595	0.051	0.055	0.059	0.047	0.0525	0.0635	0.055	0.0575	0.0575	0.05	0.0535	0.0525	0.0555	0.0605	0.0525	0.0645	0.0535
687	0.062	0.061	0.059	0.0585	0.061	0.062	0.053	0.054	0.053	0.0545	0.055	0.0555	0.0605	0.0605	0.0655	0.0635	0.0545	0.0545	0.0605	0.058	0.0515	0.06	0.057	0.0585	0.059	0.0555	0.0575	0.053	0.057	0.0705	0.066	0.06	0.0515	0.0555	0.059	0.0475	0.0535	0.064	0.0555	0.0585	0.058	0.051	0.0545	0.053	0.056	0.0615	0.0535	0.0655	0.0545
688	0.063	0.062	0.06	0.0595	0.062	0.063	0.054	0.055	0.054	0.0555	0.0565	0.0565	0.0615	0.0615	0.066	0.0645	0.0555	0.056	0.0615	0.0595	0.0525	0.0605	0.058	0.0595	0.0595	0.056	0.0585	0.0535	0.058	0.071	0.067	0.0605	0.0525	0.056	0.06	0.0485	0.054	0.065	0.056	0.06	0.059	0.052	0.0555	0.0535	0.057	0.0625	0.0545	0.0665	0.055
689	0.064	0.063	0.061	0.061	0.063	0.0645	0.055	0.056	0.0555	0.0565	0.058	0.058	0.0625	0.062	0.0665	0.0655	0.0565	0.057	0.0625	0.0605	0.0535	0.0615	0.06	0.0615	0.0605	0.058	0.0595	0.0545	0.059	0.0725	0.0675	0.0615	0.054	0.057	0.0615	0.0495	0.055	0.0665	0.057	0.061	0.06	0.0525	0.056	0.0545	0.058	0.064	0.0555	0.0675	0.056
690	0.0655	0.0645	0.0625	0.0625	0.0645	0.0655	0.056	0.057	0.057	0.0565	0.0605	0.0595	0.064	0.0635	0.068	0.067	0.0565	0.0585	0.0635	0.062	0.0545	0.0635	0.0625	0.063	0.0615	0.059	0.061	0.0555	0.0605	0.0735	0.0685	0.0625	0.0555	0.058	0.062	0.0505	0.0565	0.0675	0.0585	0.063	0.061	0.054	0.0575	0.0555	0.059	0.065	0.0575	0.0695	0.057
691	0.067	0.067	0.0645	0.065	0.0665	0.0675	0.0575	0.059	0.0595	0.0585	0.063	0.0615	0.066	0.0655	0.0695	0.069	0.0585	0.0605	0.0655	0.064	0.056	0.066	0.065	0.0655	0.063	0.0615	0.0625	0.057	0.0625	0.0755	0.07	0.0645	0.0575	0.0595	0.064	0.052	0.0585	0.0695	0.06	0.065	0.0625	0.0555	0.059	0.0575	0.0605	0.067	0.0595	0.0715	0.059
692	0.069	0.0695	0.066	0.068	0.069	0.0695	0.059	0.0615	0.0625	0.0595	0.066	0.0645	0.068	0.0675	0.0715	0.071	0.0595	0.063	0.0675	0.066	0.058	0.0685	0.0685	0.0685	0.065	0.064	0.0645	0.0585	0.0645	0.078	0.071	0.0665	0.06	0.0615	0.066	0.0535	0.06	0.072	0.0615	0.0675	0.0645	0.058	0.061	0.0585	0.0625	0.069	0.062	0.074	0.061
693	0.071	0.0725	0.069	0.0715	0.072	0.072	0.061	0.0645	0.0655	0.0615	0.07	0.068	0.071	0.0705	0.0735	0.0745	0.0615	0.0655	0.0705	0.069	0.0605	0.0715	0.073	0.072	0.067	0.067	0.067	0.061	0.0675	0.0805	0.0735	0.069	0.063	0.0635	0.069	0.056	0.0625	0.075	0.064	0.071	0.0665	0.0605	0.0635	0.061	0.065	0.072	0.065	0.077	0.0635
694	0.0745	0.076	0.0725	0.076	0.076	0.0755	0.0635	0.068	0.07	0.0635	0.075	0.072	0.074	0.074	0.0765	0.078	0.0635	0.0695	0.074	0.073	0.064	0.0755	0.0785	0.0765	0.07	0.0705	0.071	0.064	0.071	0.0845	0.076	0.0725	0.0665	0.0665	0.072	0.0585	0.0655	0.079	0.0675	0.075	0.0695	0.0635	0.0665	0.064	0.0675	0.076	0.069	0.0805	0.0665
695	0.0785	0.0815	0.0765	0.081	0.081	0.0795	0.067	0.0725	0.075	0.0665	0.0805	0.077	0.078	0.078	0.08	0.0825	0.0665	0.0735	0.078	0.0775	0.068	0.08	0.084	0.082	0.0735	0.0755	0.075	0.0675	0.0755	0.089	0.0795	0.0765	0.071	0.0695	0.076	0.062	0.069	0.083	0.071	0.0795	0.0735	0.068	0.0705	0.068	0.071	0.08	0.073	0.0855	0.0705
696	0.083	0.087	0.0815	0.0875	0.0865	0.0845	0.0715	0.0775	0.0805	0.0695	0.0875	0.0825	0.0835	0.083	0.0845	0.087	0.0695	0.0785	0.0835	0.083	0.0725	0.0855	0.091	0.0885	0.0775	0.081	0.0795	0.072	0.0805	0.094	0.083	0.081	0.076	0.074	0.081	0.066	0.0735	0.0885	0.0755	0.0855	0.0775	0.0725	0.0755	0.072	0.075	0.085	0.078	0.0905	0.0755
697	0.089	0.0935	0.0875	0.094	0.0925	0.0905	0.076	0.084	0.088	0.0735	0.0945	0.0895	0.089	0.089	0.0895	0.0935	0.0735	0.0845	0.089	0.089	0.078	0.092	0.0985	0.0955	0.0825	0.087	0.0855	0.0765	0.086	0.1	0.088	0.087	0.082	0.079	0.0865	0.071	0.0785	0.095	0.081	0.092	0.083	0.0785	0.081	0.077	0.0805	0.0905	0.084	0.097	0.0805
698	0.095	0.1005	0.094	0.102	0.0995	0.097	0.0815	0.091	0.0955	0.0785	0.103	0.097	0.095	0.095	0.0955	0.1	0.0785	0.091	0.0955	0.0965	0.0845	0.0995	0.107	0.1035	0.088	0.0945	0.0915	0.0825	0.093	0.107	0.094	0.0935	0.089	0.0845	0.093	0.0765	0.085	0.102	0.087	0.099	0.0885	0.0855	0.0875	0.0835	0.0865	0.0975	0.091	0.104	0.0865
699	0.102	0.1085	0.101	0.111	0.1075	0.1045	0.088	0.099	0.104	0.0845	0.112	0.105	0.1025	0.103	0.102	0.1075	0.0845	0.0985	0.103	0.1045	0.092	0.108	0.116	0.1125	0.095	0.1025	0.099	0.089	0.1005	0.114	0.1	0.101	0.097	0.0905	0.1005	0.0825	0.0915	0.1095	0.0945	0.107	0.0955	0.0925	0.095	0.09	0.093	0.105	0.099	0.111	0.0935
700	0.11	0.118	0.1095	0.12	0.1165	0.1125	0.095	0.1075	0.113	0.0905	0.122	0.114	0.1105	0.111	0.1095	0.116	0.0905	0.106	0.1105	0.113	0.0995	0.1165	0.1265	0.1215	0.102	0.1115	0.1065	0.096	0.109	0.122	0.1075	0.1095	0.105	0.098	0.1085	0.09	0.099	0.118	0.1015	0.1155	0.103	0.1005	0.1025	0.097	0.1005	0.113	0.107	0.12	0.101
701	0.1185	0.1275	0.118	0.13	0.1255	0.1215	0.103	0.1165	0.1225	0.098	0.133	0.124	0.119	0.119	0.1175	0.1255	0.098	0.115	0.1195	0.122	0.1085	0.126	0.137	0.1315	0.1095	0.1205	0.115	0.1035	0.118	0.131	0.1145	0.118	0.114	0.1055	0.1175	0.098	0.107	0.127	0.11	0.1245	0.1115	0.1095	0.1115	0.1055	0.1085	0.1215	0.116	0.129	0.1095
702	0.1275	0.137	0.1275	0.1405	0.1355	0.1305	0.111	0.1265	0.133	0.1055	0.144	0.1345	0.128	0.128	0.1255	0.135	0.1055	0.124	0.129	0.132	0.118	0.1355	0.1475	0.1415	0.1185	0.1305	0.1245	0.112	0.127	0.1405	0.123	0.127	0.123	0.114	0.1265	0.1065	0.116	0.1365	0.119	0.1345	0.12	0.1185	0.121	0.114	0.1175	0.1305	0.125	0.1385	0.118
703	0.1375	0.1475	0.137	0.151	0.1455	0.14	0.1205	0.137	0.1435	0.1135	0.1555	0.1455	0.1375	0.1375	0.135	0.1445	0.1135	0.1335	0.139	0.142	0.1275	0.1455	0.159	0.1525	0.1275	0.141	0.1345	0.121	0.137	0.1505	0.1315	0.137	0.1335	0.1225	0.136	0.115	0.125	0.146	0.128	0.145	0.129	0.1285	0.13	0.1235	0.1265	0.1405	0.135	0.1485	0.127
704	0.1475	0.1585	0.1475	0.162	0.1565	0.1505	0.13	0.147	0.1545	0.1225	0.167	0.1565	0.147	0.1475	0.1445	0.155	0.1225	0.1435	0.149	0.153	0.1375	0.156	0.1705	0.1635	0.137	0.1515	0.1445	0.13	0.147	0.1605	0.141	0.1475	0.1435	0.132	0.146	0.1245	0.135	0.156	0.138	0.155	0.139	0.139	0.1405	0.133	0.1365	0.1505	0.1455	0.159	0.137
705	0.1575	0.1695	0.158	0.173	0.1675	0.1605	0.1395	0.1585	0.1655	0.132	0.179	0.168	0.157	0.157	0.1545	0.165	0.132	0.1535	0.159	0.1635	0.1485	0.167	0.182	0.1745	0.146	0.1625	0.155	0.1395	0.158	0.171	0.1505	0.1585	0.154	0.1415	0.1565	0.1345	0.1445	0.1665	0.1485	0.1655	0.1495	0.1495	0.151	0.143	0.1465	0.1605	0.156	0.1695	0.147
706	0.168	0.181	0.1685	0.1845	0.1785	0.171	0.149	0.1695	0.177	0.1415	0.1915	0.179	0.1675	0.1675	0.164	0.176	0.1415	0.164	0.1695	0.1745	0.1585	0.1775	0.1935	0.1865	0.1565	0.1735	0.1655	0.1495	0.169	0.1815	0.16	0.169	0.1645	0.151	0.1665	0.144	0.1545	0.177	0.1585	0.1765	0.1595	0.16	0.1615	0.153	0.157	0.171	0.1665	0.1805	0.1575
707	0.179	0.192	0.1795	0.1955	0.1895	0.182	0.159	0.181	0.1885	0.1515	0.2035	0.191	0.1775	0.178	0.1745	0.1865	0.1515	0.1745	0.18	0.1855	0.1695	0.1885	0.2055	0.1975	0.167	0.1845	0.176	0.159	0.18	0.1925	0.17	0.18	0.175	0.161	0.177	0.1545	0.165	0.188	0.169	0.187	0.1705	0.171	0.172	0.164	0.167	0.182	0.178	0.1915	0.168
708	0.1895	0.2035	0.19	0.207	0.201	0.1925	0.1695	0.192	0.2	0.162	0.2155	0.2025	0.188	0.188	0.185	0.198	0.162	0.185	0.191	0.1965	0.1805	0.1995	0.217	0.209	0.177	0.196	0.187	0.1695	0.191	0.203	0.18	0.191	0.1855	0.1715	0.1875	0.165	0.176	0.1985	0.1795	0.1985	0.181	0.182	0.183	0.1745	0.1785	0.192	0.189	0.2025	0.1785
709	0.201	0.2145	0.2015	0.218	0.2125	0.2035	0.18	0.2035	0.2115	0.1725	0.2275	0.2145	0.199	0.1985	0.195	0.209	0.1725	0.1955	0.2015	0.208	0.192	0.2105	0.229	0.22	0.188	0.207	0.198	0.1795	0.2025	0.2135	0.191	0.202	0.1965	0.1815	0.1985	0.1755	0.1865	0.209	0.1905	0.209	0.1915	0.193	0.194	0.1855	0.189	0.203	0.2	0.214	0.1895
710	0.212	0.226	0.2125	0.229	0.224	0.2145	0.1905	0.2145	0.223	0.1835	0.2405	0.2265	0.2095	0.209	0.206	0.22	0.1835	0.2065	0.212	0.2195	0.2035	0.2215	0.24	0.2315	0.1985	0.218	0.209	0.1905	0.2135	0.2245	0.201	0.2135	0.2075	0.192	0.2095	0.1865	0.1975	0.22	0.2015	0.22	0.203	0.2045	0.205	0.1965	0.2005	0.214	0.212	0.2255	0.2
711	0.2225	0.237	0.2235	0.2405	0.2355	0.226	0.201	0.226	0.234	0.1945	0.2525	0.238	0.22	0.2195	0.2165	0.231	0.1945	0.217	0.223	0.2305	0.215	0.2325	0.2515	0.243	0.209	0.23	0.22	0.2005	0.2255	0.2355	0.2115	0.2245	0.218	0.202	0.2205	0.1975	0.208	0.2305	0.212	0.231	0.214	0.2155	0.2165	0.207	0.2115	0.225	0.223	0.2365	0.211
712	0.234	0.248	0.2345	0.2515	0.247	0.2365	0.212	0.2375	0.245	0.206	0.2645	0.25	0.2305	0.2295	0.227	0.2425	0.206	0.228	0.2335	0.242	0.2265	0.2435	0.263	0.254	0.22	0.2405	0.231	0.211	0.2365	0.2455	0.2225	0.2355	0.229	0.213	0.231	0.2085	0.2195	0.241	0.223	0.242	0.225	0.227	0.2275	0.2185	0.223	0.236	0.2345	0.2475	0.222
713	0.245	0.259	0.2455	0.2625	0.258	0.248	0.223	0.249	0.2565	0.217	0.2765	0.2615	0.2415	0.2405	0.2375	0.2535	0.217	0.2385	0.2445	0.2535	0.2375	0.2545	0.2745	0.2645	0.231	0.2515	0.242	0.222	0.248	0.2565	0.233	0.2475	0.24	0.2235	0.242	0.2195	0.2305	0.2515	0.2335	0.2525	0.2365	0.2385	0.2385	0.2295	0.234	0.2465	0.246	0.2595	0.233
714	0.2565	0.27	0.2565	0.273	0.27	0.259	0.234	0.26	0.2675	0.2285	0.2885	0.273	0.252	0.251	0.2485	0.2645	0.2285	0.249	0.2545	0.2645	0.249	0.265	0.2855	0.2755	0.2415	0.2625	0.253	0.2325	0.259	0.2675	0.244	0.2585	0.251	0.234	0.253	0.2305	0.2415	0.262	0.2445	0.2635	0.2475	0.2495	0.2495	0.2405	0.246	0.2575	0.2575	0.2705	0.2435
715	0.267	0.281	0.2675	0.2835	0.281	0.27	0.244	0.271	0.2785	0.24	0.3	0.2845	0.262	0.2605	0.2585	0.2755	0.24	0.26	0.2655	0.2755	0.2605	0.276	0.296	0.2865	0.2525	0.273	0.264	0.243	0.27	0.278	0.2545	0.2695	0.2615	0.245	0.264	0.242	0.252	0.2725	0.2555	0.274	0.259	0.2605	0.2605	0.2525	0.257	0.2685	0.269	0.2815	0.255
716	0.278	0.2915	0.278	0.2945	0.292	0.281	0.255	0.282	0.2895	0.2515	0.3115	0.296	0.2725	0.271	0.2695	0.2865	0.2515	0.2705	0.276	0.2865	0.2715	0.2865	0.3065	0.297	0.263	0.2835	0.2745	0.2535	0.281	0.288	0.2655	0.2805	0.2725	0.2555	0.2745	0.253	0.2635	0.283	0.2655	0.2845	0.2695	0.2725	0.272	0.2635	0.269	0.2795	0.2805	0.2925	0.2655
717	0.2885	0.3015	0.289	0.305	0.3035	0.2915	0.266	0.2925	0.3005	0.263	0.323	0.307	0.283	0.281	0.2795	0.297	0.263	0.281	0.286	0.2975	0.283	0.297	0.317	0.3075	0.2735	0.294	0.285	0.264	0.2915	0.299	0.2765	0.2915	0.283	0.266	0.2855	0.264	0.274	0.2925	0.2765	0.295	0.2805	0.2835	0.283	0.2745	0.2805	0.29	0.2915	0.303	0.2765
718	0.299	0.3125	0.2995	0.3145	0.3145	0.3025	0.2765	0.3035	0.311	0.275	0.334	0.318	0.293	0.291	0.2895	0.308	0.275	0.291	0.296	0.308	0.2935	0.307	0.327	0.3175	0.284	0.304	0.2955	0.274	0.3025	0.309	0.287	0.3025	0.293	0.2765	0.296	0.275	0.2845	0.303	0.2865	0.305	0.2915	0.2945	0.294	0.2855	0.2915	0.3005	0.303	0.3135	0.287
719	0.3095	0.322	0.31	0.325	0.325	0.313	0.2875	0.3135	0.3205	0.286	0.345	0.329	0.303	0.3005	0.2995	0.318	0.286	0.3015	0.306	0.3185	0.305	0.317	0.337	0.328	0.2945	0.314	0.306	0.2845	0.313	0.319	0.2975	0.313	0.3035	0.287	0.306	0.286	0.295	0.313	0.297	0.315	0.302	0.3045	0.304	0.2965	0.3025	0.311	0.314	0.324	0.2965
720	0.32	0.332	0.3205	0.3345	0.336	0.3235	0.298	0.3235	0.331	0.2975	0.355	0.339	0.3125	0.31	0.3095	0.3285	0.2975	0.3115	0.3155	0.329	0.3155	0.327	0.347	0.338	0.305	0.3235	0.3165	0.2945	0.323	0.329	0.308	0.3235	0.313	0.2975	0.3165	0.2965	0.306	0.3225	0.307	0.325	0.3125	0.3155	0.315	0.3075	0.314	0.3215	0.325	0.334	0.307
721	0.33	0.3415	0.3305	0.3435	0.3465	0.3335	0.308	0.333	0.341	0.3085	0.3655	0.35	0.3225	0.3195	0.319	0.3385	0.3085	0.3215	0.3245	0.339	0.326	0.3365	0.3565	0.3475	0.3145	0.333	0.326	0.304	0.3335	0.3385	0.318	0.3335	0.3225	0.308	0.3265	0.307	0.316	0.332	0.3165	0.3345	0.3225	0.326	0.325	0.3175	0.325	0.3315	0.3355	0.344	0.317
722	0.3395	0.3505	0.34	0.353	0.3565	0.3435	0.3185	0.343	0.35	0.3195	0.3755	0.36	0.332	0.3285	0.329	0.3485	0.3195	0.331	0.334	0.3485	0.3365	0.346	0.3655	0.3565	0.3245	0.3425	0.336	0.314	0.3435	0.348	0.3285	0.344	0.332	0.318	0.336	0.3175	0.326	0.341	0.3265	0.344	0.3325	0.336	0.335	0.3285	0.336	0.3415	0.346	0.354	0.3265
723	0.3495	0.3595	0.349	0.3615	0.3665	0.353	0.328	0.3525	0.3595	0.3305	0.3855	0.3695	0.3405	0.3375	0.338	0.3575	0.3305	0.34	0.343	0.358	0.346	0.3555	0.3745	0.3655	0.334	0.3505	0.345	0.3235	0.3525	0.357	0.3385	0.353	0.3415	0.3275	0.346	0.3275	0.336	0.35	0.336	0.353	0.342	0.346	0.345	0.3385	0.3465	0.351	0.356	0.363	0.336
724	0.3585	0.368	0.3585	0.37	0.376	0.3625	0.3375	0.3615	0.3685	0.341	0.3945	0.3785	0.3495	0.3455	0.3465	0.367	0.341	0.3495	0.3515	0.3675	0.3555	0.364	0.383	0.374	0.343	0.3595	0.354	0.3325	0.3615	0.3655	0.348	0.363	0.3505	0.337	0.355	0.3375	0.345	0.3585	0.3445	0.362	0.3515	0.3555	0.3545	0.348	0.3565	0.36	0.366	0.372	0.345
725	0.3675	0.376	0.3675	0.378	0.3855	0.371	0.347	0.37	0.377	0.351	0.4035	0.3875	0.3575	0.354	0.3555	0.376	0.351	0.358	0.36	0.3765	0.365	0.3725	0.391	0.3825	0.352	0.3675	0.363	0.3415	0.37	0.374	0.3575	0.372	0.359	0.3465	0.3635	0.347	0.3545	0.3665	0.3535	0.37	0.3605	0.365	0.364	0.358	0.3665	0.369	0.3755	0.381	0.354
726	0.376	0.384	0.3755	0.386	0.394	0.38	0.356	0.378	0.385	0.3615	0.412	0.3965	0.366	0.3615	0.3635	0.3845	0.3615	0.3665	0.3675	0.385	0.3745	0.381	0.3985	0.3905	0.3605	0.3755	0.371	0.3505	0.3785	0.3825	0.3665	0.3805	0.367	0.3555	0.3725	0.3565	0.363	0.3745	0.362	0.378	0.369	0.374	0.373	0.3675	0.376	0.378	0.385	0.3895	0.362
727	0.384	0.3915	0.384	0.393	0.403	0.3885	0.365	0.386	0.393	0.3715	0.42	0.4045	0.374	0.3695	0.3715	0.3925	0.3715	0.3745	0.375	0.393	0.383	0.389	0.4065	0.398	0.3685	0.3825	0.379	0.3585	0.3865	0.39	0.375	0.389	0.375	0.3645	0.3805	0.3655	0.3715	0.382	0.3695	0.386	0.3775	0.3825	0.3815	0.3765	0.3855	0.386	0.394	0.3975	0.3705
728	0.3915	0.399	0.392	0.4005	0.411	0.396	0.373	0.3935	0.4005	0.3805	0.428	0.4125	0.381	0.3765	0.379	0.4005	0.3805	0.3825	0.3825	0.401	0.3915	0.3965	0.4135	0.405	0.377	0.3895	0.387	0.3665	0.3945	0.3975	0.384	0.3965	0.3825	0.373	0.3885	0.374	0.38	0.3895	0.3775	0.3935	0.386	0.3905	0.3895	0.3845	0.3945	0.394	0.4025	0.405	0.3785
729	0.399	0.406	0.3995	0.407	0.4185	0.4035	0.3815	0.4005	0.408	0.389	0.435	0.42	0.388	0.3835	0.386	0.408	0.389	0.39	0.389	0.4085	0.399	0.403	0.42	0.412	0.384	0.3965	0.3945	0.3745	0.402	0.4045	0.392	0.4045	0.39	0.3805	0.396	0.382	0.387	0.3965	0.385	0.4005	0.3935	0.398	0.3975	0.3935	0.403	0.402	0.4105	0.4125	0.3855
730	0.4065	0.412	0.4065	0.4135	0.4265	0.411	0.389	0.407	0.4145	0.398	0.442	0.427	0.3945	0.39	0.393	0.415	0.398	0.397	0.3955	0.4155	0.4065	0.41	0.4265	0.4185	0.3915	0.4025	0.4015	0.3815	0.409	0.4115	0.3995	0.412	0.3965	0.3885	0.403	0.3895	0.3945	0.403	0.3915	0.4075	0.4005	0.406	0.405	0.401	0.411	0.409	0.418	0.4195	0.3925
731	0.4135	0.4185	0.413	0.419	0.433	0.418	0.3965	0.4135	0.421	0.4065	0.4485	0.4335	0.4015	0.3965	0.3995	0.422	0.4065	0.4035	0.402	0.422	0.414	0.4165	0.4325	0.425	0.3985	0.4085	0.408	0.3885	0.4155	0.4175	0.4065	0.419	0.403	0.3955	0.41	0.3975	0.4015	0.409	0.3985	0.4135	0.408	0.413	0.412	0.4085	0.4185	0.416	0.4255	0.4255	0.3995
732	0.4195	0.424	0.4195	0.4255	0.44	0.4245	0.403	0.42	0.4275	0.414	0.455	0.4405	0.407	0.4025	0.406	0.428	0.414	0.41	0.408	0.4285	0.4205	0.4225	0.438	0.431	0.4045	0.4145	0.4145	0.395	0.4215	0.4235	0.4135	0.425	0.409	0.4025	0.4165	0.4045	0.4085	0.415	0.4045	0.4195	0.4145	0.42	0.419	0.416	0.4265	0.4225	0.4325	0.432	0.4055
733	0.426	0.4295	0.4255	0.4305	0.4465	0.4305	0.41	0.426	0.433	0.4215	0.4605	0.4465	0.413	0.4075	0.412	0.4345	0.4215	0.416	0.413	0.4345	0.427	0.428	0.4435	0.4365	0.411	0.4195	0.4205	0.4015	0.4275	0.4295	0.4205	0.431	0.4145	0.409	0.4225	0.4115	0.415	0.4205	0.411	0.4255	0.4205	0.426	0.4255	0.4225	0.433	0.429	0.439	0.438	0.411
734	0.431	0.4345	0.4315	0.4355	0.4525	0.436	0.416	0.431	0.438	0.4285	0.4665	0.452	0.4185	0.413	0.417	0.44	0.4285	0.422	0.4185	0.44	0.433	0.4335	0.4485	0.4415	0.417	0.4245	0.4255	0.4075	0.433	0.435	0.4265	0.437	0.42	0.4155	0.4285	0.4175	0.4205	0.426	0.4165	0.4305	0.4265	0.432	0.4315	0.429	0.44	0.4345	0.4455	0.4435	0.417
735	0.4365	0.4395	0.4365	0.44	0.458	0.4415	0.422	0.436	0.443	0.435	0.4715	0.457	0.4235	0.418	0.422	0.445	0.435	0.427	0.4235	0.4455	0.4385	0.4385	0.4535	0.4465	0.422	0.4295	0.431	0.4125	0.438	0.44	0.4325	0.4425	0.4255	0.421	0.434	0.424	0.426	0.431	0.4215	0.4355	0.432	0.4375	0.437	0.435	0.4465	0.4405	0.4515	0.4485	0.422
736	0.4415	0.4435	0.441	0.4445	0.4635	0.4465	0.4275	0.4405	0.448	0.441	0.476	0.462	0.428	0.4225	0.427	0.45	0.441	0.432	0.4275	0.4505	0.444	0.4435	0.4575	0.451	0.427	0.434	0.436	0.418	0.443	0.4445	0.438	0.4475	0.43	0.4265	0.439	0.4295	0.431	0.435	0.4265	0.4405	0.437	0.443	0.4425	0.4405	0.452	0.4455	0.457	0.453	0.427
737	0.446	0.448	0.446	0.4485	0.4685	0.4515	0.433	0.4455	0.4525	0.4475	0.4805	0.467	0.4325	0.4265	0.4315	0.4545	0.4475	0.437	0.432	0.455	0.449	0.4475	0.4615	0.455	0.4315	0.438	0.4405	0.423	0.4475	0.449	0.443	0.4525	0.4345	0.432	0.4435	0.435	0.4365	0.4395	0.431	0.4445	0.442	0.4475	0.4475	0.446	0.4575	0.4505	0.462	0.458	0.4315
738	0.45	0.452	0.4505	0.452	0.473	0.456	0.4375	0.4495	0.457	0.453	0.485	0.471	0.437	0.431	0.4355	0.459	0.453	0.441	0.436	0.4595	0.4535	0.452	0.4655	0.459	0.4365	0.4415	0.4445	0.4275	0.4515	0.4535	0.448	0.457	0.439	0.437	0.448	0.4395	0.441	0.4435	0.4355	0.449	0.4465	0.4525	0.452	0.451	0.4625	0.4545	0.4665	0.462	0.436
739	0.4545	0.4555	0.4545	0.4555	0.4775	0.46	0.4425	0.453	0.4605	0.4585	0.489	0.4755	0.4405	0.4345	0.4395	0.463	0.4585	0.445	0.4395	0.463	0.458	0.4555	0.469	0.463	0.4405	0.4455	0.449	0.4315	0.4555	0.457	0.4525	0.4615	0.4425	0.4415	0.4525	0.4445	0.445	0.4475	0.4395	0.453	0.451	0.4565	0.456	0.4555	0.4675	0.4585	0.4715	0.466	0.4405
740	0.4585	0.459	0.4585	0.459	0.481	0.4635	0.446	0.457	0.464	0.463	0.492	0.4785	0.444	0.438	0.4435	0.467	0.463	0.449	0.443	0.467	0.4625	0.4595	0.472	0.466	0.444	0.4485	0.453	0.436	0.4595	0.4605	0.4565	0.465	0.446	0.445	0.456	0.4485	0.4495	0.451	0.443	0.456	0.4545	0.461	0.46	0.4595	0.472	0.4625	0.4755	0.47	0.444
741	0.4615	0.462	0.462	0.462	0.4845	0.4675	0.4505	0.46	0.4675	0.468	0.495	0.482	0.4475	0.441	0.447	0.47	0.468	0.4525	0.4465	0.4705	0.466	0.4625	0.4755	0.4695	0.448	0.4515	0.4565	0.4395	0.463	0.4635	0.4605	0.4685	0.4495	0.4495	0.4595	0.4525	0.453	0.454	0.4465	0.4595	0.4585	0.464	0.464	0.4635	0.476	0.466	0.479	0.473	0.4475
742	0.465	0.465	0.465	0.4645	0.488	0.4705	0.454	0.463	0.4705	0.472	0.4985	0.4855	0.4505	0.444	0.45	0.4735	0.472	0.4555	0.449	0.4735	0.469	0.4655	0.4785	0.4725	0.451	0.4545	0.4595	0.443	0.466	0.467	0.4645	0.4715	0.4525	0.453	0.4625	0.4565	0.4565	0.457	0.4495	0.462	0.4615	0.4675	0.4675	0.4675	0.48	0.4695	0.483	0.476	0.4505
743	0.468	0.4675	0.468	0.467	0.4915	0.4735	0.457	0.466	0.473	0.4755	0.501	0.488	0.4535	0.447	0.453	0.4765	0.4755	0.459	0.4515	0.4765	0.4725	0.4685	0.4805	0.4745	0.4545	0.4575	0.4625	0.446	0.469	0.4695	0.4675	0.4745	0.455	0.4565	0.466	0.46	0.459	0.4595	0.453	0.4655	0.465	0.4705	0.471	0.4705	0.4835	0.4725	0.4865	0.479	0.4535
744	0.4705	0.47	0.4705	0.4695	0.494	0.4765	0.4605	0.4685	0.476	0.4795	0.504	0.491	0.456	0.449	0.455	0.479	0.4795	0.4615	0.454	0.479	0.4755	0.471	0.4835	0.4775	0.457	0.4595	0.465	0.4485	0.471	0.472	0.4705	0.4775	0.458	0.459	0.4685	0.4635	0.4625	0.4615	0.4555	0.4675	0.468	0.4735	0.4735	0.4745	0.4865	0.475	0.4895	0.4815	0.4565
745	0.473	0.472	0.4735	0.4715	0.4965	0.4785	0.4635	0.471	0.4785	0.4825	0.506	0.493	0.4585	0.4515	0.458	0.4815	0.4825	0.4635	0.4565	0.4815	0.478	0.473	0.4855	0.4795	0.4595	0.462	0.4675	0.4515	0.474	0.474	0.4735	0.48	0.4605	0.4625	0.471	0.466	0.465	0.4635	0.458	0.47	0.4705	0.476	0.4765	0.4765	0.4895	0.478	0.492	0.4835	0.459
746	0.475	0.474	0.4755	0.4735	0.499	0.481	0.466	0.473	0.4805	0.4855	0.508	0.4955	0.4605	0.4535	0.46	0.484	0.4855	0.466	0.459	0.484	0.4805	0.475	0.487	0.4815	0.462	0.464	0.47	0.454	0.476	0.4765	0.476	0.482	0.4625	0.465	0.473	0.469	0.4675	0.4655	0.46	0.472	0.473	0.4785	0.4785	0.4795	0.4925	0.48	0.4945	0.486	0.4615
747	0.4775	0.476	0.478	0.475	0.5015	0.4835	0.468	0.475	0.4825	0.4885	0.51	0.4975	0.462	0.4555	0.462	0.486	0.4885	0.468	0.4605	0.486	0.4825	0.4775	0.489	0.4835	0.4645	0.4655	0.4725	0.456	0.478	0.478	0.478	0.484	0.464	0.4675	0.475	0.4715	0.4695	0.4675	0.4625	0.474	0.475	0.4805	0.4805	0.482	0.495	0.482	0.497	0.4885	0.463
748	0.479	0.478	0.48	0.477	0.503	0.485	0.4705	0.4765	0.484	0.491	0.512	0.4995	0.464	0.4565	0.4635	0.4875	0.491	0.47	0.4625	0.4875	0.4845	0.4785	0.491	0.485	0.466	0.4675	0.474	0.458	0.48	0.48	0.4805	0.486	0.466	0.4695	0.477	0.474	0.472	0.469	0.464	0.476	0.477	0.4825	0.4825	0.4845	0.497	0.484	0.499	0.4895	0.465
749	0.4805	0.479	0.481	0.478	0.505	0.487	0.4725	0.4785	0.486	0.4935	0.5135	0.501	0.4655	0.458	0.465	0.489	0.4935	0.4715	0.4635	0.4895	0.4865	0.4805	0.492	0.4865	0.468	0.469	0.476	0.46	0.4815	0.4815	0.482	0.488	0.4675	0.471	0.4785	0.476	0.4735	0.4705	0.4655	0.4775	0.479	0.4845	0.4845	0.4865	0.499	0.4855	0.501	0.4915	0.4665
750	0.482	0.48	0.483	0.479	0.5065	0.488	0.4745	0.4795	0.4875	0.4955	0.515	0.5025	0.467	0.4595	0.4665	0.4905	0.4955	0.4735	0.465	0.491	0.488	0.482	0.4935	0.488	0.4695	0.4705	0.4775	0.462	0.4825	0.4825	0.484	0.489	0.469	0.473	0.4795	0.478	0.475	0.472	0.467	0.4785	0.4805	0.486	0.4865	0.4875	0.501	0.487	0.5025	0.4925	0.468
751	0.4835	0.482	0.484	0.4805	0.508	0.4895	0.476	0.481	0.4885	0.4975	0.516	0.5035	0.468	0.4605	0.4675	0.4915	0.4975	0.475	0.4665	0.492	0.4895	0.483	0.4945	0.489	0.471	0.4715	0.4785	0.463	0.4845	0.484	0.4855	0.49	0.4705	0.4745	0.481	0.4795	0.4765	0.473	0.4685	0.48	0.482	0.4875	0.4875	0.4895	0.502	0.488	0.504	0.494	0.4695
752	0.4845	0.483	0.485	0.481	0.509	0.4905	0.477	0.482	0.49	0.4995	0.517	0.505	0.4695	0.4615	0.4685	0.493	0.4995	0.476	0.4675	0.4935	0.4905	0.484	0.4955	0.49	0.472	0.4725	0.48	0.4645	0.4855	0.4845	0.487	0.4915	0.4715	0.476	0.482	0.481	0.4775	0.474	0.4695	0.481	0.4835	0.4885	0.489	0.4905	0.504	0.4895	0.5055	0.495	0.4705
753	0.4855	0.4835	0.4865	0.482	0.5095	0.492	0.4785	0.483	0.491	0.501	0.518	0.506	0.4705	0.4625	0.4695	0.494	0.501	0.477	0.468	0.4945	0.492	0.485	0.4965	0.491	0.473	0.4735	0.481	0.4655	0.4865	0.4855	0.488	0.4925	0.472	0.4775	0.4825	0.4825	0.479	0.4745	0.4705	0.4815	0.485	0.49	0.49	0.492	0.505	0.4905	0.5065	0.496	0.4715
754	0.4865	0.484	0.4875	0.483	0.511	0.4925	0.4795	0.484	0.4915	0.502	0.519	0.507	0.4715	0.463	0.4705	0.495	0.502	0.478	0.469	0.495	0.493	0.4855	0.4975	0.492	0.474	0.4745	0.482	0.467	0.4875	0.4865	0.4895	0.4935	0.473	0.4785	0.4835	0.484	0.48	0.4755	0.4715	0.483	0.4855	0.491	0.491	0.4935	0.5065	0.4915	0.5075	0.497	0.4725
755	0.487	0.485	0.488	0.483	0.512	0.4935	0.4805	0.485	0.4925	0.5035	0.52	0.5075	0.4725	0.464	0.4715	0.496	0.5035	0.4785	0.47	0.496	0.494	0.4865	0.498	0.492	0.475	0.475	0.483	0.4675	0.488	0.487	0.4905	0.494	0.474	0.479	0.484	0.485	0.481	0.476	0.472	0.4835	0.4865	0.492	0.492	0.4945	0.5075	0.492	0.5085	0.498	0.474
756	0.488	0.486	0.4885	0.484	0.5125	0.494	0.4815	0.485	0.493	0.5045	0.52	0.508	0.473	0.4645	0.472	0.4965	0.5045	0.4795	0.471	0.497	0.4945	0.487	0.4985	0.493	0.476	0.476	0.4835	0.4685	0.489	0.488	0.491	0.495	0.475	0.48	0.485	0.486	0.4815	0.4765	0.473	0.484	0.4875	0.4925	0.493	0.495	0.5085	0.4925	0.5095	0.499	0.4745
757	0.4885	0.486	0.4895	0.484	0.5125	0.4945	0.4825	0.486	0.494	0.5055	0.521	0.509	0.4735	0.465	0.4725	0.497	0.5055	0.4805	0.4715	0.497	0.4955	0.4875	0.4995	0.4935	0.477	0.4765	0.4845	0.4695	0.4895	0.4885	0.4915	0.4955	0.4755	0.481	0.4855	0.4865	0.4825	0.477	0.4735	0.4845	0.4885	0.493	0.4935	0.4955	0.5085	0.4935	0.5105	0.499	0.475
758	0.489	0.487	0.49	0.4845	0.5135	0.495	0.483	0.4865	0.494	0.5065	0.5215	0.5095	0.474	0.4655	0.4735	0.498	0.5065	0.481	0.472	0.498	0.4965	0.488	0.4995	0.494	0.4775	0.477	0.485	0.47	0.49	0.4885	0.4925	0.496	0.476	0.4815	0.4865	0.4875	0.483	0.4775	0.474	0.4855	0.489	0.4935	0.494	0.4965	0.5095	0.4935	0.511	0.5	0.4755
759	0.4895	0.487	0.4905	0.4845	0.514	0.496	0.484	0.487	0.495	0.5075	0.522	0.51	0.474	0.4655	0.4735	0.498	0.5075	0.482	0.4725	0.498	0.4965	0.489	0.5	0.4945	0.478	0.4775	0.486	0.47	0.4905	0.489	0.493	0.4965	0.4765	0.4825	0.4865	0.4885	0.4835	0.4775	0.4745	0.4855	0.4895	0.494	0.4945	0.497	0.5105	0.4945	0.5115	0.5	0.4765
760	0.49	0.488	0.4905	0.4855	0.514	0.496	0.484	0.4875	0.495	0.508	0.522	0.51	0.475	0.4665	0.474	0.4985	0.508	0.482	0.4725	0.4985	0.497	0.489	0.5005	0.495	0.4785	0.478	0.486	0.471	0.491	0.4895	0.4935	0.4965	0.4765	0.483	0.4865	0.489	0.484	0.478	0.475	0.486	0.49	0.4945	0.495	0.4975	0.5105	0.4945	0.512	0.501	0.4765
761	0.4905	0.488	0.4915	0.4855	0.5145	0.4965	0.485	0.4875	0.4955	0.5085	0.523	0.511	0.475	0.4665	0.4745	0.499	0.5085	0.4825	0.4735	0.499	0.4975	0.489	0.501	0.495	0.479	0.478	0.4865	0.4715	0.4915	0.49	0.4935	0.497	0.4775	0.483	0.487	0.4895	0.4845	0.4785	0.4755	0.4865	0.4905	0.495	0.4955	0.4975	0.511	0.4945	0.5125	0.501	0.477
762	0.4905	0.488	0.4915	0.4855	0.5145	0.4965	0.4855	0.488	0.496	0.5095	0.523	0.511	0.4755	0.4665	0.4745	0.4995	0.5095	0.483	0.4735	0.4995	0.498	0.49	0.501	0.495	0.479	0.4785	0.487	0.4715	0.4915	0.49	0.4945	0.4975	0.4775	0.484	0.487	0.49	0.485	0.4785	0.4755	0.487	0.491	0.4955	0.496	0.4985	0.5115	0.4955	0.513	0.501	0.4775
763	0.4905	0.488	0.4915	0.4855	0.5155	0.497	0.4855	0.4885	0.4965	0.5095	0.523	0.5115	0.476	0.467	0.4745	0.4995	0.5095	0.483	0.474	0.4995	0.498	0.49	0.5015	0.4955	0.48	0.479	0.4875	0.4725	0.492	0.4905	0.4945	0.4975	0.4775	0.484	0.487	0.4905	0.4855	0.4785	0.476	0.487	0.491	0.4955	0.496	0.4985	0.5115	0.4955	0.5135	0.5015	0.478
764	0.4915	0.4885	0.4925	0.486	0.5155	0.497	0.486	0.4885	0.4965	0.5105	0.523	0.5115	0.476	0.467	0.475	0.4995	0.5105	0.4835	0.474	0.4995	0.4985	0.49	0.5015	0.496	0.48	0.479	0.4875	0.4725	0.492	0.4905	0.495	0.4975	0.478	0.4845	0.4875	0.491	0.4855	0.479	0.4765	0.487	0.4915	0.4955	0.4965	0.499	0.512	0.4955	0.514	0.502	0.478
765	0.4915	0.489	0.4925	0.486	0.5155	0.4975	0.4865	0.4885	0.4965	0.5105	0.5235	0.5115	0.4765	0.467	0.475	0.4995	0.5105	0.4835	0.4745	0.5	0.4985	0.49	0.502	0.496	0.48	0.4795	0.4875	0.4725	0.4925	0.4905	0.4955	0.4975	0.478	0.4845	0.4875	0.491	0.4855	0.479	0.4765	0.4875	0.492	0.4965	0.4965	0.4995	0.5125	0.4955	0.514	0.502	0.478
766	0.4915	0.489	0.4925	0.486	0.5155	0.4975	0.4865	0.4885	0.497	0.5105	0.5235	0.512	0.4765	0.467	0.475	0.5	0.5105	0.4835	0.4745	0.5	0.499	0.4905	0.502	0.496	0.48	0.4795	0.4875	0.473	0.4925	0.4905	0.4955	0.498	0.4785	0.485	0.4875	0.492	0.4855	0.479	0.4765	0.4875	0.492	0.4965	0.4965	0.4995	0.5125	0.4955	0.514	0.502	0.4785
767	0.4915	0.489	0.4925	0.486	0.516	0.4975	0.4865	0.4885	0.497	0.511	0.524	0.512	0.4765	0.467	0.475	0.5005	0.511	0.4835	0.4745	0.5	0.499	0.4905	0.502	0.496	0.4805	0.4795	0.488	0.473	0.4925	0.4905	0.4955	0.498	0.4785	0.485	0.4875	0.492	0.486	0.479	0.4765	0.4875	0.492	0.4965	0.497	0.4995	0.5125	0.4955	0.514	0.5025	0.4785
768	0.4915	0.489	0.4925	0.486	0.5155	0.498	0.487	0.489	0.497	0.5115	0.524	0.512	0.4765	0.467	0.475	0.5005	0.5115	0.484	0.475	0.5	0.499	0.4905	0.502	0.496	0.4805	0.48	0.4885	0.473	0.4925	0.4905	0.4955	0.498	0.4785	0.485	0.4875	0.492	0.486	0.479	0.4765	0.4875	0.492	0.4965	0.497	0.4995	0.5125	0.4955	0.514	0.5025	0.4785
769	0.4915	0.489	0.4925	0.486	0.5155	0.4975	0.487	0.489	0.497	0.5115	0.524	0.512	0.4765	0.467	0.475	0.5005	0.5115	0.4845	0.475	0.5	0.499	0.4905	0.502	0.496	0.481	0.48	0.4885	0.473	0.4925	0.4905	0.4955	0.4975	0.4785	0.4855	0.4875	0.492	0.486	0.479	0.4765	0.4875	0.492	0.4965	0.497	0.4995	0.5125	0.4955	0.514	0.5025	0.4785
770	0.4915	0.489	0.4925	0.486	0.5155	0.4975	0.487	0.489	0.497	0.5115	0.524	0.512	0.4765	0.467	0.475	0.5005	0.5115	0.4845	0.475	0.5	0.4995	0.4905	0.502	0.496	0.481	0.48	0.4885	0.473	0.493	0.491	0.4955	0.4975	0.4785	0.4855	0.4875	0.4925	0.486	0.479	0.4765	0.4875	0.492	0.4965	0.4975	0.4995	0.5125	0.4955	0.515	0.5025	0.4785
771	0.4915	0.489	0.4925	0.486	0.5155	0.4975	0.4875	0.489	0.497	0.5115	0.524	0.5125	0.4765	0.467	0.475	0.5005	0.5115	0.4845	0.475	0.5	0.4995	0.4905	0.502	0.496	0.481	0.48	0.4885	0.473	0.493	0.4905	0.4955	0.4975	0.4785	0.486	0.4875	0.4925	0.486	0.479	0.4765	0.4875	0.492	0.4965	0.4975	0.4995	0.5125	0.4955	0.515	0.5025	0.4785
772	0.4915	0.489	0.4925	0.486	0.5155	0.4975	0.4875	0.489	0.497	0.5115	0.5235	0.512	0.4765	0.467	0.475	0.5005	0.5115	0.4845	0.475	0.5	0.4995	0.4905	0.502	0.496	0.481	0.48	0.4885	0.473	0.493	0.4905	0.4955	0.4975	0.4785	0.486	0.4875	0.493	0.486	0.479	0.4765	0.4875	0.492	0.4965	0.4975	0.4995	0.5125	0.4955	0.515	0.5025	0.4785
773	0.4915	0.489	0.4925	0.486	0.5155	0.4975	0.4875	0.489	0.497	0.512	0.5235	0.5115	0.4765	0.467	0.475	0.5	0.512	0.4845	0.475	0.5	0.4995	0.4905	0.502	0.496	0.481	0.48	0.4885	0.473	0.493	0.4905	0.4955	0.4975	0.4785	0.4855	0.4875	0.493	0.486	0.4785	0.4765	0.4875	0.492	0.4965	0.4975	0.4995	0.5125	0.4955	0.515	0.5025	0.479
774	0.4915	0.489	0.4925	0.4855	0.5155	0.4975	0.4875	0.489	0.497	0.512	0.5235	0.5115	0.4765	0.467	0.475	0.5	0.512	0.484	0.475	0.5	0.4995	0.4905	0.502	0.496	0.481	0.48	0.4885	0.473	0.493	0.4905	0.4955	0.4975	0.4785	0.4855	0.4875	0.493	0.486	0.478	0.4765	0.4875	0.492	0.4965	0.4975	0.4995	0.5125	0.4955	0.515	0.5025	0.479
775	0.4915	0.489	0.4925	0.4855	0.5155	0.4975	0.4875	0.489	0.497	0.512	0.5235	0.5115	0.4765	0.467	0.475	0.5	0.512	0.484	0.475	0.5	0.4995	0.4905	0.502	0.496	0.481	0.48	0.4885	0.473	0.4925	0.4905	0.4955	0.4975	0.4785	0.4855	0.487	0.493	0.486	0.478	0.4765	0.4875	0.4925	0.4965	0.4975	0.4995	0.5125	0.4955	0.515	0.5025	0.479
776	0.4915	0.489	0.4925	0.4855	0.5155	0.4975	0.488	0.489	0.497	0.512	0.5235	0.5115	0.4765	0.4665	0.475	0.5	0.512	0.484	0.475	0.5	0.499	0.4905	0.502	0.496	0.481	0.48	0.4885	0.4735	0.4925	0.4905	0.4955	0.4975	0.4785	0.4855	0.487	0.493	0.486	0.478	0.4765	0.4875	0.4925	0.4965	0.4975	0.4995	0.5125	0.4955	0.515	0.5025	0.479
777	0.4915	0.4885	0.4925	0.4855	0.515	0.4975	0.488	0.489	0.497	0.512	0.5235	0.5115	0.4765	0.4665	0.475	0.5	0.512	0.4845	0.475	0.5	0.499	0.4905	0.502	0.496	0.481	0.48	0.4885	0.4735	0.493	0.4905	0.4955	0.4975	0.4785	0.4855	0.487	0.493	0.4865	0.478	0.4765	0.4875	0.4925	0.4965	0.4975	0.4995	0.5125	0.4955	0.515	0.5025	0.479
778	0.4915	0.4885	0.4925	0.4855	0.515	0.4975	0.488	0.489	0.497	0.512	0.5235	0.5115	0.4765	0.4665	0.475	0.5	0.512	0.4845	0.475	0.5	0.499	0.4905	0.502	0.496	0.481	0.48	0.4885	0.4735	0.493	0.4905	0.4955	0.4975	0.4785	0.4855	0.4865	0.493	0.4865	0.478	0.4765	0.4875	0.4925	0.4965	0.4975	0.4995	0.5125	0.4955	0.515	0.5025	0.479
779	0.4915	0.4885	0.4925	0.485	0.515	0.4975	0.488	0.489	0.497	0.512	0.5235	0.5115	0.4765	0.4665	0.475	0.5	0.512	0.4845	0.475	0.5	0.499	0.4905	0.502	0.496	0.481	0.48	0.4885	0.4735	0.493	0.4905	0.4955	0.4975	0.4785	0.4855	0.4865	0.493	0.4865	0.478	0.4765	0.4875	0.4925	0.4965	0.4975	0.4995	0.5125	0.4955	0.515	0.5025	0.479
780	0.4915	0.4885	0.4925	0.485	0.515	0.497	0.488	0.489	0.497	0.512	0.5235	0.5115	0.4765	0.4665	0.475	0.5	0.512	0.4845	0.475	0.5	0.499	0.4905	0.502	0.496	0.481	0.48	0.4885	0.4735	0.493	0.49	0.4955	0.4975	0.4785	0.4855	0.4865	0.493	0.4865	0.478	0.4765	0.4875	0.4925	0.4965	0.497	0.4995	0.5125	0.4955	0.515	0.5025	0.479
781	0.4915	0.4885	0.4925	0.485	0.515	0.497	0.488	0.489	0.497	0.512	0.5235	0.5115	0.4765	0.4665	0.475	0.5	0.512	0.4845	0.475	0.5	0.499	0.4905	0.502	0.496	0.481	0.48	0.4885	0.4735	0.493	0.49	0.4955	0.4975	0.4785	0.4855	0.4865	0.493	0.4865	0.478	0.4765	0.4875	0.4925	0.4965	0.497	0.4995	0.5125	0.4955	0.515	0.5025	0.479
782	0.491	0.4885	0.4925	0.485	0.515	0.497	0.488	0.4885	0.497	0.512	0.5235	0.5115	0.4765	0.4665	0.475	0.5	0.512	0.4845	0.475	0.5	0.499	0.4905	0.502	0.496	0.481	0.48	0.4885	0.4735	0.4925	0.49	0.4955	0.4975	0.4785	0.4855	0.4865	0.493	0.4865	0.478	0.4765	0.4875	0.4925	0.496	0.497	0.4995	0.5125	0.4955	0.515	0.502	0.479
783	0.491	0.4885	0.4925	0.485	0.515	0.497	0.488	0.4885	0.497	0.512	0.5235	0.5115	0.4765	0.466	0.475	0.5	0.512	0.4845	0.475	0.5	0.499	0.4905	0.502	0.496	0.481	0.48	0.4885	0.4735	0.4925	0.49	0.4955	0.4975	0.4785	0.4855	0.4865	0.493	0.4865	0.478	0.4765	0.4875	0.4925	0.496	0.497	0.4995	0.5125	0.495	0.515	0.502	0.479
784	0.491	0.4885	0.4925	0.485	0.515	0.497	0.488	0.489	0.497	0.512	0.5235	0.5115	0.4765	0.466	0.475	0.5	0.512	0.4845	0.475	0.5	0.499	0.4905	0.502	0.496	0.481	0.48	0.4885	0.4735	0.4925	0.49	0.4955	0.4975	0.4785	0.4855	0.4865	0.493	0.4865	0.478	0.4765	0.4875	0.4925	0.496	0.497	0.4995	0.5125	0.495	0.515	0.502	0.479
785	0.491	0.4885	0.4925	0.485	0.515	0.497	0.488	0.4885	0.497	0.512	0.5235	0.5115	0.4765	0.466	0.475	0.5	0.512	0.484	0.475	0.5	0.499	0.4905	0.502	0.496	0.481	0.48	0.4885	0.4735	0.4925	0.49	0.4955	0.497	0.4785	0.486	0.4865	0.493	0.4865	0.478	0.4765	0.4875	0.4925	0.496	0.497	0.4995	0.5125	0.495	0.515	0.502	0.479
786	0.491	0.4885	0.4925	0.485	0.515	0.497	0.488	0.4885	0.497	0.512	0.5235	0.5115	0.4765	0.466	0.475	0.5	0.512	0.484	0.475	0.5	0.499	0.4905	0.502	0.496	0.481	0.48	0.4885	0.4735	0.4925	0.49	0.4955	0.497	0.4785	0.486	0.4865	0.493	0.4865	0.478	0.476	0.4875	0.4925	0.496	0.497	0.4995	0.5125	0.495	0.515	0.502	0.479
787	0.491	0.4885	0.4925	0.485	0.515	0.497	0.488	0.4885	0.497	0.512	0.5235	0.5115	0.4765	0.466	0.475	0.5	0.512	0.484	0.475	0.5	0.499	0.4905	0.502	0.496	0.481	0.48	0.4885	0.4735	0.4925	0.49	0.4955	0.497	0.4785	0.486	0.4865	0.4935	0.486	0.478	0.476	0.4875	0.4925	0.496	0.497	0.4995	0.5125	0.4945	0.515	0.502	0.479
788	0.491	0.4885	0.4925	0.4845	0.515	0.497	0.488	0.4885	0.497	0.512	0.5235	0.5115	0.4765	0.466	0.475	0.5	0.512	0.485	0.4755	0.5	0.499	0.4905	0.502	0.496	0.481	0.48	0.4885	0.4735	0.4925	0.4895	0.4955	0.497	0.4785	0.486	0.486	0.4935	0.486	0.478	0.476	0.4875	0.4925	0.496	0.497	0.4995	0.5125	0.4945	0.515	0.502	0.479
789	0.491	0.4885	0.4925	0.4845	0.515	0.497	0.488	0.4885	0.497	0.512	0.5235	0.5115	0.4765	0.466	0.475	0.5	0.512	0.4845	0.4755	0.5	0.499	0.4905	0.502	0.496	0.481	0.48	0.4885	0.4735	0.493	0.4895	0.4955	0.497	0.4785	0.486	0.486	0.4935	0.486	0.478	0.476	0.4875	0.4925	0.496	0.497	0.4995	0.5125	0.4945	0.515	0.502	0.479
790	0.491	0.4885	0.4925	0.4845	0.515	0.497	0.488	0.4885	0.497	0.5125	0.5235	0.5115	0.4765	0.466	0.475	0.5	0.5125	0.4845	0.4755	0.5	0.499	0.4905	0.502	0.496	0.481	0.48	0.4885	0.4735	0.4925	0.49	0.4955	0.497	0.4785	0.486	0.486	0.4935	0.486	0.478	0.476	0.4875	0.4925	0.496	0.497	0.4995	0.5125	0.4945	0.515	0.502	0.479
791	0.491	0.4885	0.4925	0.4845	0.5145	0.497	0.488	0.4885	0.497	0.512	0.5235	0.5115	0.4765	0.466	0.4745	0.5	0.512	0.4845	0.4755	0.5	0.499	0.49	0.502	0.496	0.481	0.48	0.4885	0.4735	0.4925	0.4895	0.4955	0.497	0.4785	0.486	0.486	0.4935	0.486	0.4775	0.476	0.4875	0.4925	0.496	0.497	0.4995	0.5125	0.4945	0.515	0.502	0.479
792	0.491	0.4885	0.4925	0.4845	0.5145	0.497	0.488	0.4885	0.497	0.5125	0.5235	0.5115	0.4765	0.466	0.4745	0.5	0.5125	0.4845	0.4755	0.5	0.499	0.49	0.502	0.496	0.481	0.48	0.4885	0.4735	0.4925	0.4895	0.4955	0.497	0.4785	0.486	0.486	0.4935	0.486	0.4775	0.476	0.4875	0.4925	0.496	0.497	0.4995	0.5125	0.4945	0.515	0.502	0.479
793	0.491	0.4885	0.4925	0.4845	0.5145	0.497	0.488	0.4885	0.497	0.5125	0.5235	0.5115	0.4765	0.466	0.4745	0.5	0.5125	0.4845	0.4755	0.5	0.499	0.49	0.502	0.496	0.481	0.48	0.4885	0.4735	0.4925	0.4895	0.4955	0.497	0.4785	0.486	0.486	0.4935	0.486	0.4775	0.476	0.4875	0.4925	0.496	0.497	0.4995	0.5125	0.4945	0.515	0.502	0.479
794	0.491	0.4885	0.4925	0.4845	0.5145	0.497	0.488	0.4885	0.497	0.5125	0.5235	0.5115	0.4765	0.466	0.474	0.5	0.5125	0.4845	0.4755	0.5	0.499	0.49	0.502	0.496	0.481	0.48	0.4885	0.4735	0.4925	0.4895	0.4955	0.497	0.4785	0.486	0.486	0.4935	0.486	0.4775	0.476	0.4875	0.4925	0.496	0.497	0.4995	0.5125	0.4945	0.515	0.502	0.479
795	0.491	0.4885	0.4925	0.4845	0.5145	0.497	0.488	0.4885	0.497	0.5125	0.5235	0.5115	0.4765	0.466	0.474	0.5	0.5125	0.4845	0.4755	0.5	0.499	0.49	0.502	0.496	0.481	0.48	0.4885	0.4735	0.4925	0.489	0.4955	0.4965	0.4785	0.486	0.486	0.4935	0.486	0.4775	0.476	0.4875	0.4925	0.496	0.497	0.4995	0.5125	0.4945	0.515	0.502	0.479
796	0.491	0.4885	0.4925	0.4845	0.5145	0.497	0.488	0.4885	0.497	0.5125	0.5235	0.5115	0.4765	0.466	0.474	0.5	0.5125	0.4845	0.4755	0.5	0.499	0.49	0.502	0.496	0.481	0.48	0.4885	0.4735	0.4925	0.489	0.4955	0.4965	0.4785	0.486	0.486	0.4935	0.486	0.4775	0.476	0.4875	0.4925	0.496	0.4965	0.4995	0.5125	0.4945	0.515	0.502	0.479
797	0.491	0.4885	0.4925	0.4845	0.5145	0.497	0.488	0.4885	0.497	0.513	0.5235	0.5115	0.4765	0.466	0.474	0.5	0.513	0.4845	0.4755	0.5	0.499	0.49	0.502	0.496	0.481	0.48	0.4885	0.4735	0.4925	0.489	0.4955	0.4965	0.4785	0.486	0.4855	0.4935	0.486	0.4775	0.476	0.4875	0.4925	0.496	0.4965	0.4995	0.5125	0.4945	0.515	0.502	0.479
798	0.491	0.4885	0.4925	0.4845	0.5145	0.497	0.488	0.4885	0.497	0.5125	0.5235	0.5115	0.4765	0.466	0.474	0.5	0.5125	0.4845	0.4755	0.5	0.499	0.49	0.502	0.496	0.481	0.48	0.4885	0.4735	0.4925	0.489	0.4955	0.4965	0.4785	0.486	0.4855	0.4935	0.486	0.4775	0.476	0.4875	0.4925	0.4955	0.4965	0.4995	0.5125	0.4945	0.515	0.502	0.479
799	0.491	0.4885	0.4925	0.4845	0.5145	0.497	0.488	0.4885	0.497	0.513	0.5235	0.511	0.4765	0.466	0.474	0.5	0.513	0.4845	0.4755	0.5	0.499	0.4895	0.502	0.496	0.481	0.48	0.4885	0.4735	0.4925	0.489	0.4955	0.4965	0.4785	0.486	0.4855	0.4935	0.486	0.4775	0.476	0.4875	0.4925	0.4955	0.4965	0.4995	0.5125	0.4945	0.515	0.502	0.479
800	0.491	0.4885	0.4925	0.4845	0.514	0.497	0.488	0.4885	0.497	0.513	0.5235	0.511	0.4765	0.466	0.474	0.5	0.513	0.4845	0.4755	0.5	0.499	0.4895	0.502	0.496	0.481	0.48	0.4885	0.4735	0.4925	0.489	0.4955	0.4965	0.4785	0.486	0.4855	0.4935	0.486	0.4775	0.476	0.4875	0.4925	0.4955	0.497	0.4995	0.5125	0.4945	0.515	0.502	0.479
801	0.491	0.4885	0.4925	0.4845	0.5145	0.497	0.488	0.4885	0.497	0.513	0.5235	0.511	0.4765	0.466	0.474	0.5	0.513	0.4845	0.4755	0.4995	0.499	0.4895	0.502	0.496	0.481	0.48	0.4885	0.4735	0.4925	0.489	0.495	0.4965	0.4785	0.486	0.4855	0.4935	0.486	0.4775	0.476	0.4875	0.4925	0.4955	0.4965	0.4995	0.5125	0.4945	0.515	0.502	0.479
802	0.491	0.4885	0.492	0.4845	0.514	0.497	0.488	0.4885	0.497	0.5125	0.5235	0.511	0.4765	0.466	0.474	0.5	0.5125	0.4845	0.4755	0.4995	0.499	0.4895	0.502	0.496	0.481	0.48	0.4885	0.4735	0.4925	0.489	0.495	0.4965	0.4785	0.486	0.4855	0.493	0.486	0.4775	0.476	0.4875	0.4925	0.4955	0.4965	0.4995	0.512	0.4945	0.515	0.502	0.479
803	0.491	0.4885	0.492	0.4845	0.514	0.4965	0.488	0.4885	0.497	0.513	0.5235	0.511	0.4765	0.466	0.474	0.5	0.513	0.4845	0.4755	0.4995	0.499	0.4895	0.5015	0.4955	0.481	0.48	0.4885	0.4735	0.4925	0.489	0.495	0.4965	0.4785	0.486	0.4855	0.493	0.486	0.4775	0.476	0.4875	0.4925	0.4955	0.4965	0.4995	0.512	0.4945	0.515	0.502	0.479
804	0.491	0.4885	0.492	0.4845	0.514	0.4965	0.488	0.4885	0.497	0.513	0.5235	0.511	0.4765	0.4655	0.474	0.5	0.513	0.4845	0.4755	0.4995	0.499	0.4895	0.5015	0.496	0.481	0.48	0.4885	0.4735	0.4925	0.489	0.495	0.4965	0.4785	0.486	0.4855	0.4925	0.486	0.4775	0.476	0.4875	0.4925	0.4955	0.4965	0.4995	0.512	0.4945	0.515	0.502	0.479
805	0.491	0.4885	0.492	0.4845	0.514	0.4965	0.488	0.4885	0.497	0.513	0.523	0.511	0.4765	0.4655	0.474	0.5	0.513	0.4845	0.4755	0.4995	0.499	0.4895	0.502	0.496	0.481	0.48	0.4885	0.4735	0.4925	0.489	0.495	0.4965	0.4785	0.486	0.4855	0.4925	0.486	0.4775	0.476	0.4875	0.4925	0.4955	0.4965	0.4995	0.512	0.4945	0.515	0.502	0.479
806	0.491	0.4885	0.492	0.484	0.514	0.4965	0.488	0.4885	0.497	0.513	0.5235	0.511	0.4765	0.4655	0.474	0.5	0.513	0.4845	0.4755	0.4995	0.499	0.4895	0.5015	0.496	0.481	0.48	0.4885	0.4735	0.4925	0.489	0.495	0.4965	0.4785	0.486	0.4855	0.4925	0.486	0.4775	0.476	0.4875	0.4925	0.4955	0.4965	0.4995	0.512	0.4945	0.515	0.502	0.479
807	0.491	0.4885	0.492	0.484	0.514	0.4965	0.488	0.4885	0.497	0.513	0.523	0.511	0.4765	0.4655	0.474	0.5	0.513	0.4845	0.4755	0.4995	0.499	0.4895	0.501	0.496	0.481	0.48	0.4885	0.4735	0.4925	0.489	0.495	0.496	0.4785	0.486	0.4855	0.4925	0.486	0.4775	0.476	0.4875	0.4925	0.4955	0.4965	0.4995	0.512	0.494	0.515	0.502	0.479
808	0.491	0.4885	0.492	0.4835	0.514	0.4965	0.488	0.4885	0.4965	0.513	0.523	0.511	0.4765	0.4655	0.474	0.5	0.513	0.4845	0.4755	0.4995	0.499	0.4895	0.5015	0.4955	0.481	0.48	0.4885	0.4735	0.4925	0.489	0.495	0.496	0.4785	0.486	0.4855	0.4925	0.486	0.4775	0.476	0.4875	0.4925	0.4955	0.4965	0.4995	0.512	0.494	0.515	0.502	0.479
809	0.491	0.4885	0.492	0.4835	0.514	0.4965	0.488	0.4885	0.4965	0.513	0.5235	0.511	0.4765	0.4655	0.474	0.5	0.513	0.4845	0.4755	0.4995	0.499	0.4895	0.5015	0.4955	0.481	0.48	0.4885	0.4735	0.4925	0.489	0.495	0.496	0.4785	0.486	0.4855	0.4925	0.486	0.4775	0.476	0.4875	0.4925	0.4955	0.4965	0.4995	0.512	0.4945	0.515	0.502	0.479
810	0.491	0.4885	0.492	0.4835	0.514	0.4965	0.488	0.4885	0.497	0.513	0.523	0.511	0.4765	0.4655	0.474	0.5	0.513	0.4845	0.4755	0.4995	0.499	0.4895	0.5015	0.496	0.481	0.48	0.4885	0.4735	0.4925	0.489	0.495	0.496	0.4785	0.486	0.4855	0.4925	0.486	0.4775	0.476	0.4875	0.4925	0.4955	0.4965	0.4995	0.512	0.494	0.515	0.502	0.479
811	0.491	0.4885	0.492	0.4835	0.514	0.4965	0.488	0.4885	0.497	0.513	0.523	0.511	0.4765	0.4655	0.474	0.5	0.513	0.4845	0.4755	0.4995	0.499	0.4895	0.5015	0.496	0.481	0.48	0.4885	0.4735	0.4925	0.489	0.495	0.496	0.4785	0.486	0.4855	0.4925	0.486	0.4775	0.476	0.4875	0.4925	0.4955	0.4965	0.4995	0.512	0.494	0.515	0.502	0.479
812	0.491	0.4885	0.492	0.4835	0.514	0.4965	0.488	0.4885	0.497	0.513	0.523	0.511	0.4765	0.4655	0.474	0.5	0.513	0.4845	0.4755	0.4995	0.499	0.4895	0.5015	0.496	0.481	0.48	0.4885	0.4735	0.4925	0.489	0.495	0.496	0.4785	0.486	0.4855	0.4925	0.486	0.4775	0.476	0.4875	0.4925	0.4955	0.4965	0.4995	0.512	0.494	0.515	0.502	0.479
813	0.491	0.4885	0.492	0.4835	0.514	0.4965	0.488	0.4885	0.4965	0.513	0.523	0.511	0.4765	0.4655	0.474	0.5	0.513	0.4845	0.4755	0.4995	0.499	0.4895	0.501	0.496	0.481	0.48	0.4885	0.4735	0.4925	0.489	0.495	0.496	0.4785	0.486	0.4855	0.4925	0.486	0.4775	0.476	0.4875	0.4925	0.4955	0.4965	0.4995	0.512	0.494	0.515	0.502	0.479
814	0.491	0.488	0.492	0.4835	0.5135	0.4965	0.488	0.4885	0.4965	0.513	0.523	0.511	0.476	0.4655	0.474	0.5	0.513	0.4845	0.4755	0.4995	0.499	0.4895	0.501	0.4955	0.481	0.48	0.4885	0.4735	0.4925	0.489	0.495	0.496	0.4785	0.486	0.4855	0.4925	0.486	0.4775	0.476	0.4875	0.4925	0.495	0.4965	0.499	0.512	0.494	0.515	0.502	0.479
815	0.491	0.488	0.492	0.4835	0.5135	0.4965	0.488	0.4885	0.4965	0.513	0.523	0.511	0.476	0.4655	0.474	0.5	0.513	0.4845	0.4755	0.4995	0.499	0.4895	0.501	0.4955	0.481	0.48	0.4885	0.4735	0.4925	0.489	0.495	0.496	0.4785	0.486	0.485	0.4925	0.486	0.4775	0.476	0.4875	0.4925	0.495	0.4965	0.499	0.512	0.494	0.515	0.502	0.479
816	0.491	0.488	0.492	0.4835	0.5135	0.4965	0.488	0.4885	0.4965	0.513	0.523	0.511	0.4765	0.4655	0.474	0.5	0.513	0.4845	0.4755	0.4995	0.499	0.4895	0.501	0.4955	0.481	0.48	0.4885	0.4735	0.4925	0.489	0.495	0.496	0.4785	0.486	0.485	0.4925	0.486	0.4775	0.476	0.4875	0.4925	0.495	0.4965	0.499	0.512	0.494	0.515	0.502	0.479
817	0.491	0.488	0.492	0.4835	0.5135	0.4965	0.488	0.4885	0.4965	0.513	0.523	0.511	0.4765	0.4655	0.474	0.5	0.513	0.4845	0.4755	0.4995	0.499	0.4895	0.501	0.4955	0.481	0.48	0.4885	0.4735	0.4925	0.489	0.495	0.496	0.4785	0.486	0.485	0.4925	0.486	0.4775	0.476	0.4875	0.4925	0.495	0.4965	0.499	0.512	0.494	0.515	0.502	0.479
818	0.491	0.488	0.492	0.4835	0.5135	0.4965	0.488	0.4885	0.4965	0.513	0.523	0.511	0.4765	0.4655	0.474	0.5	0.513	0.4845	0.4755	0.4995	0.499	0.4895	0.501	0.4955	0.481	0.48	0.4885	0.4735	0.4925	0.489	0.495	0.496	0.4785	0.486	0.4855	0.4925	0.486	0.4775	0.476	0.4875	0.4925	0.495	0.4965	0.499	0.512	0.494	0.515	0.502	0.479
819	0.491	0.488	0.492	0.4835	0.5135	0.4965	0.488	0.4885	0.4965	0.513	0.523	0.511	0.4765	0.4655	0.474	0.5	0.513	0.4845	0.4755	0.4995	0.499	0.4895	0.501	0.4955	0.481	0.4805	0.4885	0.4735	0.4925	0.489	0.495	0.496	0.4785	0.486	0.485	0.4925	0.486	0.4775	0.476	0.4875	0.4925	0.495	0.4965	0.499	0.512	0.494	0.515	0.5025	0.479
820	0.491	0.488	0.492	0.4835	0.5135	0.4965	0.488	0.4885	0.4965	0.513	0.523	0.511	0.4765	0.4655	0.474	0.5	0.513	0.4845	0.4755	0.4995	0.499	0.4895	0.501	0.4955	0.481	0.4805	0.4885	0.4735	0.4925	0.4885	0.495	0.496	0.4785	0.486	0.485	0.4925	0.486	0.4775	0.476	0.4875	0.4925	0.495	0.4965	0.499	0.512	0.494	0.515	0.5025	0.479
821	0.491	0.488	0.492	0.4835	0.5135	0.4965	0.488	0.4885	0.4965	0.513	0.523	0.511	0.4765	0.4655	0.474	0.5	0.513	0.4845	0.4755	0.4995	0.499	0.4895	0.501	0.4955	0.481	0.4805	0.4885	0.4735	0.4925	0.4885	0.495	0.496	0.4785	0.486	0.485	0.4925	0.486	0.4775	0.476	0.4875	0.4925	0.495	0.4965	0.499	0.512	0.494	0.515	0.5025	0.479
822	0.491	0.488	0.492	0.4835	0.5135	0.4965	0.488	0.4885	0.4965	0.513	0.523	0.511	0.4765	0.4655	0.474	0.5	0.513	0.4845	0.4755	0.4995	0.499	0.4895	0.501	0.4955	0.4815	0.4805	0.4885	0.4735	0.4925	0.4885	0.495	0.496	0.4785	0.486	0.4845	0.4925	0.486	0.4775	0.476	0.4875	0.4925	0.495	0.496	0.499	0.512	0.494	0.515	0.5025	0.479
823	0.491	0.488	0.492	0.4835	0.5135	0.4965	0.488	0.4885	0.4965	0.513	0.523	0.511	0.4765	0.4655	0.474	0.5	0.513	0.4845	0.4755	0.4995	0.499	0.4895	0.501	0.4955	0.4815	0.4805	0.489	0.4735	0.4925	0.4885	0.495	0.496	0.4785	0.486	0.4845	0.4925	0.486	0.4775	0.476	0.4875	0.4925	0.495	0.496	0.499	0.512	0.494	0.515	0.5025	0.479
824	0.491	0.488	0.492	0.4835	0.5135	0.4965	0.488	0.4885	0.4965	0.513	0.523	0.511	0.4765	0.4655	0.474	0.5	0.513	0.4845	0.4755	0.4995	0.499	0.4895	0.501	0.4955	0.4815	0.4805	0.489	0.4735	0.4925	0.4885	0.495	0.496	0.4785	0.486	0.4845	0.4925	0.486	0.4775	0.476	0.4875	0.4925	0.495	0.496	0.4985	0.512	0.494	0.515	0.5025	0.479
825	0.491	0.488	0.492	0.4835	0.5135	0.4965	0.488	0.4885	0.4965	0.513	0.523	0.511	0.4765	0.4655	0.474	0.5	0.513	0.4845	0.4755	0.4995	0.499	0.4895	0.501	0.4955	0.482	0.4805	0.489	0.4735	0.4925	0.4885	0.495	0.496	0.4785	0.486	0.4845	0.4925	0.486	0.4775	0.476	0.4875	0.4925	0.495	0.496	0.4985	0.512	0.494	0.515	0.5025	0.479
826	0.491	0.488	0.492	0.4835	0.5135	0.4965	0.488	0.4885	0.4965	0.513	0.523	0.511	0.4765	0.4655	0.474	0.5	0.513	0.485	0.4755	0.4995	0.499	0.4895	0.501	0.4955	0.482	0.4805	0.489	0.4735	0.493	0.4885	0.495	0.496	0.4785	0.486	0.4845	0.4925	0.486	0.4775	0.476	0.4875	0.4925	0.495	0.496	0.4985	0.512	0.494	0.515	0.5025	0.479
827	0.491	0.488	0.4915	0.4835	0.5135	0.4965	0.488	0.4885	0.4965	0.513	0.523	0.511	0.4765	0.4655	0.474	0.4995	0.513	0.4845	0.4755	0.4995	0.499	0.489	0.501	0.4955	0.482	0.4805	0.489	0.4735	0.493	0.4885	0.495	0.496	0.4785	0.486	0.4845	0.4925	0.486	0.4775	0.476	0.4875	0.4925	0.495	0.496	0.4985	0.5115	0.4935	0.515	0.5025	0.479
828	0.491	0.488	0.4915	0.4835	0.5135	0.4965	0.488	0.4885	0.4965	0.513	0.523	0.511	0.4765	0.4655	0.474	0.4995	0.513	0.4845	0.4755	0.4995	0.499	0.489	0.501	0.4955	0.482	0.4805	0.489	0.4735	0.493	0.4885	0.495	0.496	0.4785	0.4855	0.4845	0.4925	0.486	0.4775	0.476	0.4875	0.4925	0.495	0.496	0.4985	0.5115	0.4935	0.515	0.5025	0.479
829	0.491	0.488	0.4915	0.4835	0.5135	0.496	0.488	0.4885	0.4965	0.513	0.5225	0.511	0.4765	0.4655	0.474	0.4995	0.513	0.4845	0.4755	0.4995	0.499	0.489	0.501	0.4955	0.482	0.4805	0.489	0.4735	0.493	0.4885	0.495	0.496	0.4785	0.4855	0.4845	0.4925	0.486	0.4775	0.476	0.4875	0.4925	0.495	0.496	0.4985	0.5115	0.4935	0.515	0.5025	0.479
830	0.491	0.488	0.4915	0.4835	0.5135	0.4955	0.488	0.4885	0.4965	0.513	0.5225	0.511	0.4765	0.465	0.474	0.4995	0.513	0.4845	0.4755	0.4995	0.499	0.489	0.501	0.495	0.482	0.4805	0.4885	0.4735	0.493	0.4885	0.4945	0.495	0.4785	0.4855	0.4845	0.4925	0.486	0.4775	0.476	0.4875	0.4925	0.495	0.496	0.4985	0.5115	0.4935	0.515	0.5025	0.479
831	0.4905	0.488	0.4915	0.483	0.5135	0.4955	0.488	0.4885	0.4965	0.513	0.5225	0.511	0.4765	0.465	0.474	0.4995	0.513	0.4845	0.4755	0.4995	0.499	0.489	0.501	0.495	0.482	0.4805	0.4885	0.4735	0.4925	0.4885	0.4945	0.495	0.4785	0.4855	0.4845	0.4925	0.486	0.4775	0.476	0.4875	0.4925	0.495	0.496	0.4985	0.5115	0.4935	0.515	0.5025	0.479
832	0.4905	0.488	0.4915	0.483	0.513	0.4955	0.488	0.4885	0.4965	0.5125	0.5225	0.51	0.4765	0.465	0.474	0.4995	0.5125	0.4845	0.4755	0.4995	0.499	0.489	0.501	0.495	0.482	0.4805	0.4885	0.4735	0.4925	0.4885	0.4945	0.495	0.4785	0.4855	0.4845	0.4925	0.486	0.477	0.476	0.4875	0.4925	0.495	0.496	0.4985	0.5115	0.493	0.515	0.5025	0.479
833	0.49	0.488	0.4915	0.483	0.513	0.4955	0.488	0.4885	0.4965	0.5125	0.5225	0.51	0.4765	0.465	0.474	0.4995	0.5125	0.4845	0.4755	0.4995	0.499	0.489	0.501	0.495	0.482	0.4805	0.489	0.4735	0.493	0.4885	0.4945	0.495	0.4785	0.4855	0.4845	0.4925	0.486	0.4775	0.476	0.4875	0.4925	0.495	0.496	0.4985	0.5115	0.493	0.515	0.5025	0.479
834	0.49	0.488	0.4915	0.483	0.513	0.4955	0.488	0.488	0.496	0.5125	0.5225	0.51	0.4765	0.465	0.474	0.4995	0.5125	0.4845	0.4755	0.4995	0.499	0.489	0.501	0.495	0.482	0.4805	0.489	0.4735	0.493	0.4885	0.4945	0.495	0.4785	0.4855	0.4845	0.4925	0.486	0.4775	0.476	0.4875	0.4925	0.495	0.496	0.4985	0.5115	0.493	0.515	0.5025	0.479
835	0.49	0.488	0.4915	0.483	0.513	0.4955	0.488	0.488	0.496	0.5125	0.5225	0.51	0.4765	0.465	0.474	0.4995	0.5125	0.4845	0.4755	0.499	0.499	0.489	0.501	0.495	0.482	0.4805	0.4885	0.4735	0.493	0.4885	0.494	0.495	0.4785	0.4855	0.4845	0.4925	0.486	0.477	0.476	0.4875	0.4925	0.495	0.496	0.498	0.5115	0.493	0.515	0.5025	0.479
836	0.49	0.488	0.4915	0.483	0.513	0.4955	0.488	0.488	0.496	0.513	0.5225	0.5105	0.4765	0.465	0.474	0.4995	0.513	0.4845	0.4755	0.4995	0.499	0.489	0.501	0.495	0.482	0.4805	0.4885	0.4735	0.493	0.4885	0.4945	0.495	0.4785	0.4855	0.4845	0.4925	0.486	0.477	0.4755	0.4875	0.4925	0.495	0.496	0.498	0.5115	0.493	0.515	0.5025	0.479
837	0.49	0.488	0.4915	0.483	0.5125	0.4955	0.488	0.488	0.496	0.513	0.5225	0.5105	0.4765	0.465	0.474	0.4995	0.513	0.4845	0.4755	0.4995	0.499	0.489	0.501	0.495	0.482	0.4805	0.489	0.4735	0.493	0.4885	0.4945	0.495	0.4785	0.4855	0.4845	0.4925	0.486	0.477	0.476	0.4875	0.4925	0.495	0.496	0.498	0.5115	0.493	0.515	0.5025	0.479
838	0.49	0.488	0.4915	0.483	0.5125	0.4955	0.488	0.488	0.496	0.513	0.5225	0.51	0.4765	0.465	0.474	0.4995	0.513	0.4845	0.4755	0.499	0.499	0.489	0.5005	0.495	0.482	0.4805	0.4895	0.4735	0.493	0.488	0.4945	0.495	0.4785	0.4855	0.4835	0.4925	0.486	0.477	0.476	0.4875	0.493	0.495	0.496	0.498	0.5115	0.493	0.515	0.5025	0.479
839	0.49	0.488	0.4915	0.483	0.5125	0.4955	0.488	0.488	0.496	0.5125	0.5225	0.51	0.4765	0.465	0.474	0.4995	0.5125	0.4845	0.4755	0.499	0.499	0.489	0.5	0.495	0.482	0.4805	0.4895	0.4735	0.4935	0.488	0.494	0.495	0.4785	0.4855	0.4835	0.4925	0.486	0.477	0.476	0.4875	0.493	0.495	0.496	0.498	0.5115	0.493	0.515	0.5025	0.479
840	0.49	0.488	0.4915	0.483	0.5125	0.4955	0.488	0.488	0.4955	0.513	0.5225	0.51	0.4765	0.465	0.474	0.4995	0.513	0.4845	0.4755	0.499	0.499	0.4885	0.5	0.495	0.482	0.4805	0.4895	0.4735	0.4935	0.488	0.4945	0.495	0.479	0.4855	0.4835	0.4925	0.486	0.477	0.476	0.488	0.493	0.495	0.496	0.498	0.5115	0.493	0.515	0.5025	0.479
841	0.49	0.488	0.4915	0.483	0.5125	0.4955	0.488	0.488	0.4955	0.513	0.5225	0.51	0.4765	0.465	0.474	0.4995	0.513	0.4845	0.4755	0.499	0.499	0.4885	0.5	0.4945	0.482	0.4805	0.4895	0.4735	0.4935	0.488	0.4945	0.495	0.479	0.4855	0.4835	0.4925	0.486	0.477	0.4755	0.488	0.493	0.495	0.496	0.498	0.5115	0.493	0.515	0.5025	0.479
842	0.49	0.488	0.4915	0.4825	0.5125	0.4955	0.488	0.488	0.4955	0.513	0.5225	0.51	0.4765	0.465	0.474	0.4995	0.513	0.4845	0.4755	0.499	0.499	0.4885	0.5	0.4945	0.482	0.481	0.4895	0.4735	0.4935	0.488	0.494	0.495	0.479	0.4855	0.4835	0.4925	0.486	0.477	0.4755	0.488	0.493	0.495	0.496	0.4975	0.5115	0.493	0.515	0.5025	0.479
843	0.49	0.4875	0.4915	0.4825	0.5125	0.4955	0.488	0.488	0.4955	0.5135	0.5225	0.51	0.4765	0.465	0.474	0.4995	0.5135	0.4845	0.4755	0.499	0.499	0.4885	0.5	0.4945	0.482	0.481	0.4895	0.4735	0.4935	0.488	0.494	0.495	0.479	0.4855	0.4835	0.4925	0.486	0.477	0.4755	0.488	0.493	0.495	0.496	0.4975	0.5115	0.493	0.515	0.5025	0.479
844	0.49	0.4875	0.4915	0.4825	0.5125	0.4955	0.488	0.488	0.4955	0.5135	0.5225	0.51	0.4765	0.465	0.474	0.4995	0.5135	0.4845	0.4755	0.499	0.499	0.4885	0.5	0.4945	0.482	0.481	0.4895	0.4735	0.4935	0.488	0.494	0.495	0.479	0.4855	0.4835	0.4925	0.486	0.477	0.4755	0.488	0.493	0.495	0.496	0.4975	0.5115	0.493	0.515	0.5025	0.479
845	0.49	0.4875	0.4915	0.4825	0.5125	0.4955	0.488	0.488	0.4955	0.513	0.5225	0.51	0.4765	0.465	0.474	0.4995	0.513	0.4845	0.4755	0.499	0.499	0.4885	0.5	0.4945	0.482	0.481	0.4895	0.4735	0.4935	0.488	0.494	0.495	0.479	0.4855	0.4835	0.4925	0.486	0.477	0.4755	0.488	0.493	0.495	0.496	0.4975	0.511	0.493	0.515	0.5025	0.479
846	0.49	0.4875	0.4915	0.4825	0.5125	0.4955	0.4875	0.488	0.4955	0.513	0.5225	0.51	0.4765	0.465	0.474	0.4995	0.513	0.4845	0.4755	0.499	0.499	0.488	0.5	0.4945	0.482	0.481	0.4895	0.4735	0.4935	0.488	0.494	0.495	0.479	0.4855	0.4835	0.4925	0.486	0.477	0.4755	0.488	0.493	0.495	0.496	0.4975	0.511	0.493	0.515	0.5025	0.479
847	0.49	0.4875	0.4915	0.4825	0.5125	0.4955	0.4875	0.488	0.4955	0.513	0.5225	0.51	0.4765	0.465	0.474	0.4995	0.513	0.4845	0.4755	0.499	0.499	0.488	0.5	0.4945	0.482	0.481	0.4895	0.4735	0.4935	0.488	0.494	0.495	0.479	0.485	0.4835	0.4925	0.486	0.477	0.4755	0.488	0.493	0.495	0.496	0.4975	0.511	0.493	0.515	0.5025	0.479
848	0.49	0.487	0.4915	0.4825	0.512	0.4955	0.4875	0.488	0.4955	0.513	0.5225	0.51	0.4765	0.465	0.474	0.4995	0.513	0.4845	0.4755	0.499	0.499	0.488	0.5	0.4945	0.482	0.481	0.4895	0.4735	0.4935	0.488	0.494	0.495	0.479	0.485	0.4835	0.4925	0.486	0.477	0.4755	0.488	0.493	0.495	0.496	0.4975	0.511	0.493	0.515	0.5025	0.479
849	0.49	0.487	0.4915	0.4825	0.512	0.495	0.4875	0.488	0.4955	0.513	0.5225	0.51	0.4765	0.465	0.474	0.4995	0.513	0.4845	0.4755	0.499	0.499	0.488	0.5	0.4945	0.4825	0.481	0.4895	0.4735	0.4935	0.488	0.494	0.4945	0.479	0.485	0.4835	0.4925	0.486	0.477	0.4755	0.488	0.493	0.495	0.496	0.4975	0.511	0.493	0.515	0.5025	0.479
850	0.49	0.487	0.4915	0.4825	0.512	0.495	0.4875	0.488	0.4955	0.513	0.522	0.51	0.4765	0.465	0.474	0.4995	0.513	0.4845	0.476	0.499	0.499	0.488	0.5	0.4945	0.483	0.481	0.4895	0.4735	0.4935	0.488	0.494	0.4945	0.479	0.485	0.4835	0.4925	0.486	0.477	0.4755	0.4885	0.493	0.495	0.496	0.497	0.5105	0.493	0.515	0.5025	0.479
851	0.49	0.487	0.4915	0.4825	0.512	0.495	0.4875	0.488	0.4955	0.513	0.5225	0.51	0.4765	0.465	0.474	0.4995	0.513	0.4845	0.4765	0.499	0.499	0.488	0.5	0.4945	0.483	0.481	0.4895	0.4735	0.4935	0.488	0.494	0.4945	0.479	0.485	0.4835	0.4925	0.486	0.477	0.476	0.4885	0.493	0.4945	0.496	0.497	0.5105	0.493	0.515	0.5025	0.479
852	0.49	0.487	0.4915	0.4825	0.512	0.495	0.4875	0.488	0.4955	0.513	0.5225	0.51	0.4765	0.465	0.474	0.4995	0.513	0.4845	0.4765	0.499	0.4995	0.488	0.5	0.4945	0.483	0.481	0.4895	0.4735	0.4935	0.488	0.494	0.4945	0.479	0.485	0.4835	0.4925	0.486	0.477	0.4755	0.4885	0.493	0.4945	0.496	0.497	0.5105	0.493	0.515	0.5025	0.4795
853	0.4895	0.487	0.4915	0.4825	0.512	0.495	0.4875	0.488	0.4955	0.513	0.5225	0.51	0.4765	0.465	0.474	0.4995	0.513	0.4845	0.4765	0.499	0.4995	0.488	0.5	0.4945	0.483	0.481	0.4895	0.4735	0.4935	0.488	0.494	0.4945	0.479	0.485	0.4835	0.4925	0.4865	0.477	0.476	0.4885	0.493	0.4945	0.496	0.497	0.5105	0.493	0.515	0.5025	0.4795
854	0.4895	0.487	0.4915	0.4825	0.512	0.495	0.4875	0.488	0.4955	0.513	0.522	0.51	0.4765	0.465	0.474	0.4995	0.513	0.485	0.4765	0.499	0.4995	0.488	0.5	0.4945	0.483	0.481	0.4895	0.4735	0.4935	0.488	0.494	0.4945	0.479	0.485	0.4835	0.4925	0.4865	0.477	0.476	0.4885	0.493	0.4945	0.496	0.497	0.5105	0.493	0.515	0.5025	0.4795
855	0.4895	0.487	0.4915	0.4825	0.512	0.495	0.4875	0.488	0.4955	0.513	0.522	0.51	0.4765	0.465	0.474	0.4995	0.513	0.485	0.4765	0.499	0.4995	0.488	0.5	0.4945	0.483	0.481	0.4895	0.4735	0.4935	0.488	0.494	0.4945	0.479	0.485	0.4835	0.4925	0.4865	0.477	0.476	0.4885	0.493	0.4945	0.4955	0.497	0.5105	0.4925	0.515	0.503	0.4795
856	0.4895	0.487	0.4915	0.4825	0.512	0.495	0.4875	0.4875	0.4955	0.513	0.522	0.51	0.4765	0.465	0.474	0.4995	0.513	0.485	0.4765	0.4985	0.4995	0.488	0.5	0.4945	0.483	0.481	0.4895	0.4735	0.4935	0.488	0.494	0.4945	0.479	0.485	0.4835	0.4925	0.4865	0.477	0.476	0.4885	0.493	0.4945	0.4955	0.497	0.5105	0.4925	0.515	0.503	0.4795
857	0.4895	0.487	0.4915	0.482	0.512	0.495	0.4875	0.4875	0.4955	0.513	0.522	0.51	0.4765	0.465	0.474	0.4995	0.513	0.485	0.4765	0.4985	0.4995	0.488	0.5	0.494	0.483	0.481	0.4895	0.4735	0.4935	0.488	0.494	0.4945	0.479	0.485	0.4835	0.4925	0.4865	0.477	0.476	0.4885	0.493	0.4945	0.4955	0.497	0.5105	0.4925	0.515	0.503	0.4795
858	0.4895	0.487	0.4915	0.482	0.512	0.495	0.4875	0.4875	0.4955	0.513	0.522	0.51	0.4765	0.465	0.474	0.4995	0.513	0.485	0.4765	0.4985	0.4995	0.488	0.5	0.494	0.483	0.481	0.4895	0.4735	0.4935	0.4875	0.494	0.4945	0.479	0.485	0.4825	0.4925	0.4865	0.477	0.476	0.4885	0.493	0.4945	0.4955	0.497	0.5105	0.492	0.515	0.503	0.4795
859	0.4895	0.487	0.4915	0.482	0.512	0.495	0.4875	0.4875	0.4955	0.513	0.522	0.51	0.4765	0.465	0.474	0.499	0.513	0.485	0.4765	0.4985	0.4995	0.488	0.5	0.494	0.483	0.481	0.4895	0.4735	0.4935	0.4875	0.494	0.494	0.479	0.485	0.4825	0.4925	0.4865	0.477	0.476	0.4885	0.493	0.4945	0.4955	0.497	0.5105	0.492	0.515	0.503	0.4795
860	0.4895	0.487	0.4915	0.482	0.512	0.495	0.4875	0.4875	0.4955	0.513	0.522	0.51	0.4765	0.465	0.474	0.4995	0.513	0.485	0.4765	0.4985	0.4995	0.488	0.499	0.494	0.483	0.481	0.4895	0.4735	0.4935	0.4875	0.494	0.494	0.479	0.485	0.4825	0.4925	0.4865	0.477	0.476	0.4885	0.493	0.4945	0.4955	0.4965	0.5105	0.492	0.515	0.503	0.4795
861	0.4895	0.487	0.491	0.482	0.512	0.495	0.4875	0.4875	0.4955	0.513	0.522	0.51	0.4765	0.465	0.474	0.499	0.513	0.485	0.4765	0.4985	0.4995	0.488	0.499	0.4935	0.483	0.481	0.4895	0.4735	0.4935	0.4875	0.494	0.494	0.479	0.485	0.4825	0.4925	0.4865	0.477	0.476	0.4885	0.4935	0.4945	0.4955	0.4965	0.5105	0.492	0.515	0.503	0.4795
862	0.4895	0.487	0.491	0.482	0.5115	0.495	0.4875	0.4875	0.4955	0.513	0.522	0.51	0.4765	0.465	0.474	0.499	0.513	0.485	0.4765	0.4985	0.4995	0.488	0.499	0.4935	0.483	0.481	0.4895	0.4735	0.4935	0.4875	0.494	0.494	0.479	0.485	0.4825	0.4925	0.4865	0.477	0.476	0.4885	0.493	0.4945	0.4955	0.4965	0.5105	0.492	0.515	0.503	0.4795
863	0.4895	0.487	0.491	0.482	0.5115	0.4945	0.4875	0.4875	0.4955	0.513	0.522	0.51	0.4765	0.465	0.474	0.499	0.513	0.485	0.4765	0.4985	0.4995	0.488	0.499	0.4935	0.483	0.481	0.4895	0.4735	0.4935	0.4875	0.494	0.494	0.479	0.4845	0.4825	0.4925	0.4865	0.477	0.476	0.4885	0.4935	0.4945	0.4955	0.4965	0.5105	0.492	0.515	0.503	0.4795
864	0.4895	0.487	0.491	0.482	0.511	0.4945	0.4875	0.4875	0.495	0.513	0.522	0.51	0.4765	0.465	0.474	0.499	0.513	0.485	0.4765	0.4985	0.4995	0.487	0.499	0.4935	0.483	0.4815	0.49	0.4735	0.4935	0.4875	0.494	0.494	0.479	0.4845	0.4825	0.492	0.4865	0.477	0.476	0.4885	0.4935	0.4945	0.4955	0.4965	0.5105	0.492	0.515	0.503	0.4795
865	0.489	0.487	0.491	0.482	0.511	0.4945	0.4875	0.4875	0.495	0.513	0.522	0.51	0.4765	0.465	0.474	0.499	0.513	0.485	0.4765	0.4985	0.4995	0.487	0.499	0.4935	0.483	0.4815	0.49	0.4735	0.4935	0.4875	0.494	0.494	0.479	0.4845	0.4825	0.492	0.4865	0.477	0.476	0.4885	0.4935	0.494	0.4955	0.496	0.5105	0.492	0.515	0.503	0.4795
866	0.489	0.487	0.491	0.482	0.511	0.494	0.4875	0.4875	0.495	0.513	0.522	0.51	0.4765	0.465	0.4735	0.499	0.513	0.485	0.4765	0.4985	0.4995	0.487	0.499	0.4935	0.483	0.482	0.49	0.4735	0.4935	0.4875	0.494	0.494	0.479	0.4845	0.4825	0.492	0.4865	0.477	0.476	0.4885	0.4935	0.4945	0.4955	0.496	0.5105	0.492	0.515	0.503	0.4795
867	0.489	0.487	0.491	0.482	0.511	0.494	0.4875	0.4875	0.4945	0.513	0.522	0.51	0.4765	0.465	0.474	0.499	0.513	0.485	0.4765	0.4985	0.4995	0.487	0.499	0.4935	0.483	0.482	0.49	0.4735	0.4935	0.4875	0.494	0.494	0.479	0.4845	0.4825	0.492	0.4865	0.477	0.476	0.4885	0.4935	0.4945	0.4955	0.496	0.5105	0.492	0.515	0.503	0.4795
868	0.489	0.4865	0.491	0.4815	0.511	0.494	0.4875	0.4875	0.4945	0.513	0.522	0.51	0.4765	0.465	0.474	0.499	0.513	0.485	0.4765	0.4985	0.4995	0.487	0.499	0.4935	0.483	0.482	0.49	0.4735	0.4935	0.4875	0.494	0.494	0.479	0.4845	0.4825	0.492	0.4865	0.477	0.476	0.4885	0.4935	0.494	0.4955	0.496	0.5105	0.492	0.515	0.503	0.4795
869	0.4885	0.4865	0.491	0.4815	0.511	0.494	0.4875	0.4875	0.4945	0.513	0.522	0.51	0.4765	0.465	0.474	0.499	0.513	0.485	0.4765	0.4985	0.4995	0.487	0.499	0.4935	0.483	0.482	0.49	0.4735	0.4935	0.4875	0.494	0.494	0.479	0.484	0.4825	0.4915	0.4865	0.477	0.476	0.4885	0.4935	0.494	0.4955	0.496	0.5105	0.492	0.515	0.503	0.4795
870	0.4885	0.4865	0.4905	0.4815	0.511	0.494	0.4875	0.4875	0.4945	0.513	0.522	0.51	0.4765	0.465	0.474	0.499	0.513	0.485	0.4765	0.4985	0.4995	0.487	0.499	0.4935	0.483	0.482	0.49	0.4735	0.494	0.4875	0.494	0.494	0.4795	0.484	0.4825	0.4915	0.4865	0.477	0.476	0.4885	0.4935	0.494	0.4955	0.496	0.5105	0.492	0.515	0.503	0.4795
871	0.4885	0.4865	0.4905	0.4815	0.511	0.494	0.4875	0.4875	0.4945	0.513	0.522	0.51	0.4765	0.465	0.4735	0.499	0.513	0.485	0.4765	0.4985	0.4995	0.487	0.499	0.4935	0.483	0.482	0.49	0.4735	0.494	0.4875	0.494	0.4935	0.4795	0.4845	0.4825	0.4915	0.4865	0.477	0.476	0.4885	0.4935	0.494	0.4955	0.496	0.5105	0.492	0.515	0.503	0.4795
872	0.4885	0.4865	0.491	0.4815	0.511	0.494	0.4875	0.4875	0.4945	0.513	0.522	0.51	0.4765	0.465	0.4735	0.499	0.513	0.485	0.4765	0.4985	0.4995	0.487	0.499	0.4935	0.483	0.482	0.49	0.4735	0.494	0.4875	0.494	0.4935	0.4795	0.4845	0.4825	0.4915	0.4865	0.477	0.476	0.4885	0.4935	0.494	0.4955	0.496	0.5105	0.492	0.514	0.503	0.4795
873	0.4885	0.4865	0.491	0.4815	0.511	0.494	0.4875	0.4875	0.4945	0.513	0.522	0.51	0.4765	0.465	0.4735	0.4985	0.513	0.485	0.4765	0.4985	0.4995	0.487	0.499	0.4935	0.483	0.482	0.49	0.4735	0.494	0.4875	0.494	0.4935	0.4795	0.4845	0.4825	0.4915	0.4865	0.477	0.476	0.4885	0.4935	0.494	0.4955	0.496	0.5105	0.492	0.514	0.503	0.4795
874	0.4885	0.4865	0.491	0.4815	0.511	0.494	0.4875	0.4875	0.4945	0.513	0.522	0.51	0.4765	0.465	0.4735	0.499	0.513	0.485	0.4765	0.4985	0.4995	0.487	0.499	0.4935	0.483	0.482	0.49	0.4735	0.494	0.4875	0.494	0.4935	0.4795	0.4845	0.4825	0.4915	0.4865	0.477	0.476	0.4885	0.4935	0.4945	0.4955	0.496	0.5105	0.492	0.514	0.503	0.4795
875	0.4885	0.4865	0.491	0.4815	0.511	0.494	0.4875	0.4875	0.4945	0.513	0.522	0.51	0.4765	0.465	0.4735	0.4985	0.513	0.485	0.4765	0.498	0.4995	0.487	0.499	0.4935	0.483	0.482	0.49	0.4735	0.494	0.4875	0.494	0.4935	0.4795	0.484	0.4825	0.4915	0.4865	0.477	0.476	0.4885	0.4935	0.494	0.4955	0.496	0.5105	0.492	0.5145	0.503	0.4795
876	0.4885	0.4865	0.4905	0.4815	0.511	0.494	0.487	0.487	0.4945	0.513	0.522	0.51	0.4765	0.465	0.4735	0.4985	0.513	0.485	0.4765	0.4985	0.4995	0.487	0.499	0.493	0.483	0.482	0.49	0.4735	0.494	0.4875	0.494	0.4935	0.4795	0.484	0.482	0.4915	0.4865	0.477	0.476	0.4885	0.4935	0.494	0.4955	0.496	0.5105	0.492	0.515	0.503	0.4795
877	0.4885	0.486	0.4905	0.481	0.511	0.494	0.4865	0.487	0.4945	0.513	0.522	0.51	0.4765	0.465	0.4735	0.4985	0.513	0.485	0.4765	0.4985	0.4995	0.487	0.4985	0.4925	0.483	0.482	0.49	0.4735	0.494	0.4875	0.494	0.4935	0.4795	0.484	0.4815	0.4915	0.4865	0.477	0.476	0.4885	0.4935	0.494	0.4955	0.4955	0.5105	0.492	0.515	0.503	0.4795
878	0.4885	0.486	0.4905	0.4815	0.511	0.494	0.487	0.487	0.4945	0.513	0.522	0.5095	0.4765	0.465	0.4735	0.4985	0.513	0.485	0.4765	0.498	0.4995	0.487	0.498	0.4925	0.483	0.482	0.49	0.4735	0.494	0.4875	0.494	0.4935	0.4795	0.484	0.4815	0.4915	0.4865	0.477	0.476	0.4885	0.494	0.494	0.4955	0.4955	0.51	0.492	0.514	0.503	0.4795
879	0.4885	0.486	0.4905	0.481	0.5105	0.494	0.4865	0.487	0.4945	0.513	0.522	0.5095	0.477	0.465	0.4735	0.4985	0.513	0.485	0.4765	0.498	0.499	0.487	0.498	0.4925	0.483	0.482	0.4905	0.474	0.494	0.487	0.494	0.4935	0.4795	0.484	0.4815	0.4915	0.4865	0.477	0.476	0.4885	0.494	0.494	0.4955	0.4955	0.51	0.492	0.514	0.503	0.4795
880	0.4885	0.486	0.4905	0.481	0.51	0.494	0.4865	0.487	0.4945	0.513	0.522	0.5095	0.477	0.465	0.4735	0.4985	0.513	0.485	0.4765	0.498	0.499	0.487	0.498	0.4925	0.483	0.482	0.49	0.4735	0.494	0.487	0.494	0.4935	0.4795	0.484	0.4815	0.4915	0.4865	0.477	0.476	0.4885	0.494	0.494	0.4955	0.4955	0.51	0.492	0.514	0.503	0.4795
881	0.4885	0.486	0.4905	0.481	0.51	0.494	0.4865	0.4865	0.4945	0.513	0.522	0.5095	0.4765	0.465	0.4735	0.4985	0.513	0.485	0.4765	0.498	0.499	0.4865	0.498	0.4925	0.483	0.4815	0.49	0.4735	0.4935	0.487	0.494	0.4935	0.4795	0.4835	0.4815	0.4915	0.4865	0.477	0.476	0.4885	0.4935	0.494	0.4955	0.495	0.51	0.492	0.514	0.503	0.4795
882	0.4885	0.486	0.4905	0.481	0.51	0.494	0.4865	0.4865	0.4945	0.513	0.522	0.5095	0.477	0.465	0.4735	0.4985	0.513	0.485	0.4765	0.498	0.499	0.4865	0.498	0.4925	0.483	0.4815	0.49	0.4735	0.494	0.487	0.494	0.4935	0.4795	0.4835	0.4815	0.4915	0.4865	0.477	0.476	0.4885	0.4935	0.494	0.4955	0.495	0.51	0.492	0.514	0.503	0.4795
883	0.4885	0.486	0.4905	0.481	0.51	0.493	0.4865	0.4865	0.4945	0.513	0.522	0.5095	0.4775	0.465	0.4735	0.4985	0.513	0.485	0.4765	0.498	0.499	0.486	0.498	0.4925	0.483	0.482	0.4905	0.4735	0.494	0.487	0.494	0.4935	0.4795	0.4835	0.4815	0.4915	0.4865	0.477	0.476	0.4885	0.494	0.494	0.4955	0.495	0.51	0.492	0.514	0.503	0.4795
884	0.4885	0.486	0.4905	0.481	0.51	0.493	0.4865	0.4865	0.4945	0.513	0.522	0.5095	0.477	0.465	0.4735	0.4985	0.513	0.485	0.4765	0.498	0.499	0.486	0.498	0.4925	0.483	0.4815	0.49	0.4735	0.494	0.487	0.494	0.4935	0.4795	0.4835	0.4815	0.4915	0.4865	0.477	0.476	0.4885	0.4935	0.4935	0.4955	0.495	0.51	0.492	0.514	0.503	0.4795
885	0.4885	0.486	0.4905	0.481	0.51	0.493	0.4865	0.4865	0.4945	0.513	0.522	0.5095	0.4765	0.465	0.4735	0.4985	0.513	0.485	0.4765	0.498	0.499	0.486	0.498	0.4925	0.483	0.4815	0.49	0.4735	0.494	0.487	0.494	0.4935	0.4795	0.4835	0.4815	0.4915	0.4865	0.477	0.476	0.4885	0.4935	0.4935	0.4955	0.495	0.51	0.492	0.514	0.503	0.4795
886	0.4875	0.486	0.49	0.4805	0.51	0.493	0.4865	0.4865	0.494	0.513	0.522	0.5095	0.477	0.465	0.4735	0.4985	0.513	0.485	0.4765	0.498	0.499	0.486	0.498	0.4925	0.483	0.4815	0.49	0.4735	0.494	0.487	0.494	0.4935	0.4795	0.4835	0.4815	0.4915	0.4865	0.477	0.476	0.4885	0.4935	0.4935	0.4955	0.495	0.51	0.4915	0.514	0.503	0.4795
887	0.4875	0.486	0.49	0.4805	0.51	0.493	0.4865	0.4865	0.494	0.513	0.522	0.509	0.4775	0.465	0.4735	0.4985	0.513	0.485	0.4765	0.498	0.499	0.486	0.498	0.4925	0.483	0.4815	0.4905	0.4735	0.494	0.487	0.494	0.4935	0.48	0.4835	0.4815	0.4915	0.4865	0.477	0.476	0.4885	0.494	0.4935	0.4955	0.495	0.5095	0.4915	0.514	0.503	0.4795
888	0.4875	0.486	0.49	0.4805	0.51	0.493	0.4865	0.4865	0.4935	0.513	0.522	0.509	0.4775	0.465	0.4735	0.4985	0.513	0.485	0.4765	0.498	0.499	0.486	0.498	0.4925	0.483	0.4815	0.4905	0.4735	0.494	0.487	0.4935	0.4935	0.4795	0.4835	0.4815	0.4915	0.4865	0.477	0.476	0.4885	0.494	0.4935	0.4955	0.495	0.5095	0.491	0.514	0.503	0.4795
889	0.4875	0.486	0.49	0.4805	0.51	0.493	0.4865	0.4865	0.4935	0.513	0.522	0.509	0.477	0.465	0.4735	0.4985	0.513	0.485	0.4765	0.498	0.499	0.486	0.498	0.4925	0.483	0.4815	0.49	0.4735	0.4935	0.487	0.4935	0.4935	0.4795	0.4835	0.4815	0.4915	0.4865	0.477	0.476	0.4885	0.4935	0.4935	0.4955	0.495	0.5095	0.491	0.514	0.503	0.4795
890	0.4875	0.486	0.49	0.4805	0.51	0.493	0.4865	0.4865	0.4935	0.513	0.522	0.509	0.4775	0.465	0.4735	0.4985	0.513	0.485	0.4765	0.498	0.499	0.486	0.498	0.4925	0.483	0.4815	0.49	0.4735	0.494	0.487	0.4935	0.4935	0.4795	0.4835	0.4815	0.4915	0.4865	0.477	0.476	0.4885	0.4935	0.4935	0.4955	0.495	0.5095	0.491	0.514	0.503	0.4795
891	0.4875	0.486	0.49	0.4805	0.51	0.493	0.4865	0.4865	0.4935	0.513	0.522	0.509	0.477	0.465	0.4735	0.4985	0.513	0.485	0.4765	0.498	0.499	0.486	0.498	0.4925	0.483	0.4815	0.49	0.4735	0.4935	0.487	0.493	0.493	0.4795	0.4835	0.4815	0.4915	0.4865	0.477	0.476	0.4885	0.4935	0.4935	0.495	0.495	0.5095	0.491	0.514	0.503	0.4795
892	0.4875	0.4855	0.49	0.4805	0.51	0.493	0.4865	0.4865	0.4935	0.513	0.5215	0.509	0.4765	0.464	0.4735	0.4985	0.513	0.485	0.4765	0.498	0.499	0.486	0.4975	0.492	0.483	0.4815	0.49	0.4735	0.4935	0.487	0.493	0.493	0.4795	0.4835	0.4815	0.491	0.486	0.477	0.476	0.4885	0.4935	0.4935	0.495	0.495	0.5095	0.491	0.514	0.503	0.4795
893	0.4875	0.4855	0.49	0.4805	0.51	0.493	0.4865	0.4865	0.4935	0.513	0.521	0.509	0.4765	0.464	0.4735	0.4985	0.513	0.485	0.4765	0.498	0.499	0.486	0.4975	0.492	0.483	0.4815	0.49	0.473	0.4935	0.487	0.493	0.493	0.4795	0.4835	0.4815	0.491	0.486	0.477	0.476	0.4885	0.4935	0.4935	0.495	0.495	0.5095	0.491	0.514	0.503	0.4795
894	0.4875	0.486	0.49	0.4805	0.51	0.493	0.4865	0.4865	0.4935	0.513	0.521	0.509	0.477	0.464	0.4735	0.4985	0.513	0.485	0.4765	0.498	0.499	0.486	0.4975	0.4915	0.483	0.4815	0.49	0.4735	0.4935	0.487	0.493	0.493	0.4795	0.4835	0.4815	0.491	0.486	0.477	0.476	0.4885	0.4935	0.4935	0.495	0.495	0.5095	0.491	0.514	0.503	0.4795
895	0.4875	0.4855	0.49	0.4805	0.5095	0.493	0.4865	0.4865	0.4935	0.513	0.521	0.509	0.477	0.464	0.4735	0.4985	0.513	0.485	0.4765	0.498	0.499	0.486	0.4975	0.4915	0.483	0.4815	0.49	0.473	0.4935	0.487	0.493	0.493	0.4795	0.4835	0.4815	0.491	0.486	0.477	0.476	0.4885	0.4935	0.4935	0.495	0.495	0.5095	0.491	0.514	0.503	0.4795
896	0.4875	0.4855	0.49	0.4805	0.509	0.493	0.4865	0.486	0.4935	0.513	0.521	0.509	0.477	0.464	0.4735	0.4985	0.513	0.485	0.4765	0.498	0.499	0.486	0.497	0.4915	0.483	0.4815	0.4895	0.473	0.4935	0.487	0.493	0.493	0.4795	0.4835	0.4805	0.491	0.486	0.477	0.4755	0.4885	0.4935	0.4935	0.495	0.4945	0.5095	0.491	0.514	0.503	0.4795
897	0.4875	0.4855	0.4895	0.48	0.509	0.4925	0.486	0.486	0.4935	0.513	0.521	0.509	0.477	0.464	0.4735	0.4985	0.513	0.485	0.4765	0.4975	0.499	0.486	0.497	0.4915	0.483	0.4815	0.49	0.473	0.4935	0.487	0.493	0.493	0.4795	0.483	0.4805	0.4905	0.486	0.477	0.4755	0.4885	0.4935	0.4935	0.495	0.494	0.5095	0.491	0.514	0.503	0.4795
898	0.4875	0.4855	0.4895	0.4805	0.509	0.4925	0.486	0.486	0.4935	0.513	0.521	0.509	0.477	0.464	0.4735	0.4985	0.513	0.485	0.4765	0.4975	0.499	0.486	0.497	0.4915	0.483	0.4815	0.49	0.473	0.4935	0.487	0.493	0.493	0.4795	0.483	0.4805	0.4905	0.486	0.477	0.4755	0.4885	0.4935	0.4935	0.4945	0.494	0.5095	0.491	0.514	0.503	0.4795
899	0.4875	0.4855	0.4895	0.48	0.509	0.4925	0.486	0.486	0.4935	0.513	0.521	0.509	0.477	0.464	0.4735	0.4985	0.513	0.485	0.4765	0.4975	0.499	0.4855	0.497	0.4915	0.483	0.4815	0.4895	0.473	0.4935	0.487	0.493	0.493	0.4795	0.483	0.4805	0.4905	0.486	0.4765	0.4755	0.4885	0.4935	0.4935	0.4945	0.494	0.5095	0.491	0.514	0.503	0.4795
900	0.4875	0.485	0.4895	0.48	0.509	0.4925	0.486	0.486	0.4935	0.513	0.521	0.509	0.477	0.464	0.4735	0.4985	0.513	0.4845	0.4765	0.4975	0.499	0.485	0.497	0.4915	0.483	0.4815	0.4895	0.473	0.4935	0.4865	0.493	0.493	0.4795	0.483	0.4805	0.4905	0.486	0.4765	0.4755	0.4885	0.4935	0.4935	0.4945	0.494	0.5095	0.491	0.514	0.503	0.4795
901	0.4875	0.485	0.4895	0.48	0.509	0.4925	0.486	0.486	0.4935	0.513	0.521	0.509	0.477	0.464	0.4735	0.4985	0.513	0.485	0.4765	0.4975	0.499	0.485	0.497	0.4915	0.483	0.4815	0.4895	0.473	0.4935	0.4865	0.493	0.493	0.4795	0.4825	0.4805	0.4905	0.486	0.4765	0.4755	0.4885	0.4935	0.4935	0.4945	0.494	0.5095	0.491	0.514	0.503	0.4795
902	0.4875	0.485	0.4895	0.4795	0.509	0.4925	0.4855	0.486	0.4935	0.513	0.521	0.509	0.477	0.464	0.4735	0.4985	0.513	0.4845	0.4765	0.4975	0.4985	0.485	0.497	0.4915	0.483	0.4815	0.4895	0.473	0.4935	0.4865	0.493	0.493	0.4795	0.4825	0.4805	0.4905	0.486	0.4765	0.4755	0.4885	0.4935	0.4935	0.4945	0.494	0.5095	0.491	0.514	0.503	0.4795
903	0.487	0.485	0.4895	0.4795	0.509	0.492	0.4855	0.486	0.493	0.513	0.521	0.509	0.477	0.464	0.4735	0.4985	0.513	0.4845	0.4765	0.4975	0.4985	0.485	0.497	0.4915	0.483	0.4815	0.4895	0.473	0.4935	0.4865	0.493	0.493	0.4795	0.4825	0.4805	0.4905	0.486	0.4765	0.4755	0.4885	0.4935	0.4935	0.4945	0.494	0.5095	0.491	0.514	0.503	0.479
904	0.4865	0.485	0.4895	0.4795	0.509	0.492	0.4855	0.4855	0.4925	0.513	0.521	0.509	0.477	0.464	0.4735	0.4985	0.513	0.4845	0.4765	0.4975	0.499	0.485	0.4965	0.4915	0.483	0.4815	0.4895	0.473	0.4935	0.4865	0.493	0.493	0.4795	0.4825	0.4805	0.4905	0.486	0.4765	0.4755	0.4885	0.4935	0.4935	0.4945	0.494	0.5095	0.491	0.514	0.503	0.479
905	0.4865	0.485	0.4895	0.4795	0.509	0.492	0.4855	0.4855	0.4925	0.513	0.521	0.509	0.477	0.464	0.4735	0.4985	0.513	0.4845	0.4765	0.4975	0.4985	0.485	0.4965	0.4915	0.483	0.4815	0.4895	0.473	0.4935	0.486	0.493	0.4925	0.4795	0.4825	0.4805	0.4905	0.486	0.4765	0.4755	0.4885	0.4935	0.4935	0.4945	0.494	0.5095	0.491	0.514	0.503	0.479
906	0.4865	0.485	0.4895	0.4795	0.509	0.492	0.4855	0.4855	0.4925	0.513	0.521	0.5085	0.477	0.464	0.4735	0.4985	0.513	0.4845	0.476	0.4975	0.4985	0.485	0.4965	0.4915	0.483	0.4815	0.4895	0.473	0.4935	0.486	0.493	0.4925	0.4795	0.4825	0.4805	0.4905	0.486	0.4765	0.4755	0.4885	0.4935	0.4935	0.4945	0.494	0.5095	0.491	0.514	0.503	0.479
907	0.4865	0.485	0.4895	0.4795	0.509	0.492	0.4855	0.4855	0.4925	0.513	0.521	0.5085	0.477	0.464	0.4735	0.4985	0.513	0.4845	0.476	0.4975	0.4985	0.485	0.4965	0.491	0.483	0.4815	0.4895	0.473	0.4935	0.486	0.493	0.4925	0.4795	0.4825	0.4805	0.4905	0.486	0.4765	0.4755	0.4885	0.4935	0.4935	0.4945	0.494	0.509	0.4905	0.514	0.503	0.479
908	0.4865	0.485	0.489	0.4795	0.509	0.492	0.4855	0.4855	0.4925	0.513	0.521	0.5085	0.477	0.464	0.4735	0.4985	0.513	0.4845	0.476	0.4975	0.4985	0.485	0.4965	0.491	0.483	0.4815	0.4895	0.473	0.4935	0.486	0.493	0.4925	0.4795	0.4825	0.4805	0.4905	0.486	0.4765	0.4755	0.4885	0.4935	0.493	0.4945	0.494	0.509	0.4905	0.514	0.503	0.479
909	0.4865	0.485	0.489	0.4795	0.508	0.492	0.4855	0.4855	0.4925	0.513	0.521	0.508	0.477	0.464	0.4735	0.4985	0.513	0.4845	0.4755	0.4975	0.4985	0.485	0.4965	0.4905	0.483	0.4815	0.4895	0.473	0.4935	0.486	0.493	0.4925	0.4795	0.4825	0.4805	0.4905	0.486	0.4765	0.4755	0.488	0.4935	0.493	0.4945	0.494	0.509	0.4905	0.514	0.503	0.479
910	0.4865	0.485	0.489	0.4795	0.508	0.492	0.4855	0.4855	0.4925	0.5125	0.521	0.508	0.477	0.464	0.4735	0.498	0.5125	0.4845	0.4755	0.4975	0.4985	0.485	0.4965	0.4905	0.483	0.4815	0.4895	0.473	0.4935	0.486	0.493	0.4925	0.4795	0.4825	0.4805	0.49	0.486	0.4765	0.4755	0.488	0.4935	0.493	0.4945	0.494	0.509	0.4905	0.514	0.503	0.479
911	0.4865	0.485	0.489	0.4795	0.508	0.4915	0.4855	0.4855	0.4925	0.513	0.521	0.508	0.477	0.464	0.4735	0.498	0.513	0.4845	0.4755	0.4975	0.4985	0.485	0.4965	0.4905	0.483	0.4815	0.4895	0.473	0.4935	0.486	0.493	0.4925	0.4795	0.4825	0.48	0.49	0.486	0.4765	0.4755	0.488	0.4935	0.493	0.4945	0.4935	0.509	0.4905	0.514	0.503	0.479
912	0.4865	0.485	0.489	0.4795	0.508	0.4915	0.4855	0.4855	0.4925	0.513	0.521	0.508	0.477	0.464	0.4735	0.498	0.513	0.4845	0.4755	0.4975	0.4985	0.485	0.496	0.4905	0.483	0.4815	0.4895	0.473	0.4935	0.486	0.493	0.4925	0.4795	0.4825	0.48	0.49	0.486	0.4765	0.4755	0.488	0.4935	0.493	0.4945	0.4935	0.509	0.4905	0.514	0.503	0.479
913	0.4865	0.485	0.489	0.4785	0.508	0.4915	0.4855	0.485	0.4925	0.513	0.521	0.508	0.477	0.464	0.4735	0.498	0.513	0.4845	0.4755	0.4975	0.4985	0.485	0.496	0.4905	0.483	0.4815	0.4895	0.473	0.493	0.486	0.493	0.4925	0.4795	0.4825	0.4795	0.4895	0.486	0.4765	0.4755	0.488	0.4935	0.4925	0.4945	0.493	0.509	0.4905	0.514	0.503	0.479
914	0.4865	0.485	0.489	0.4785	0.508	0.4915	0.4855	0.485	0.4925	0.5125	0.521	0.508	0.477	0.464	0.4735	0.498	0.5125	0.4845	0.4755	0.4975	0.4985	0.4845	0.496	0.4905	0.483	0.4815	0.4895	0.473	0.493	0.486	0.493	0.4925	0.4795	0.4825	0.4795	0.4895	0.486	0.4765	0.4755	0.4875	0.4935	0.4925	0.4945	0.493	0.509	0.49	0.514	0.503	0.479
915	0.4865	0.485	0.4885	0.4785	0.508	0.4915	0.4855	0.485	0.4925	0.5125	0.521	0.508	0.4765	0.464	0.4735	0.4975	0.5125	0.4845	0.4755	0.497	0.4985	0.484	0.496	0.4905	0.483	0.4815	0.4895	0.473	0.493	0.486	0.493	0.4925	0.4795	0.4825	0.4795	0.4895	0.4855	0.4765	0.4755	0.4875	0.4935	0.4925	0.4945	0.493	0.509	0.49	0.514	0.503	0.4785
916	0.4865	0.485	0.4885	0.4785	0.508	0.491	0.485	0.485	0.4925	0.5125	0.521	0.508	0.4765	0.464	0.4735	0.4975	0.5125	0.4845	0.4755	0.497	0.4985	0.484	0.496	0.4905	0.483	0.4815	0.4895	0.473	0.493	0.486	0.493	0.4925	0.4795	0.482	0.4795	0.4895	0.4855	0.4765	0.475	0.4875	0.4935	0.4925	0.4945	0.493	0.509	0.49	0.514	0.503	0.4785
917	0.486	0.4845	0.4885	0.4785	0.508	0.491	0.485	0.485	0.4915	0.5125	0.521	0.508	0.4765	0.464	0.473	0.4975	0.5125	0.4845	0.4755	0.497	0.4985	0.484	0.4955	0.4905	0.483	0.4815	0.4895	0.473	0.493	0.486	0.493	0.4925	0.479	0.482	0.4795	0.4895	0.4855	0.4765	0.475	0.4875	0.4935	0.4925	0.4945	0.493	0.509	0.49	0.514	0.503	0.4785
918	0.4865	0.4845	0.4885	0.4785	0.508	0.491	0.485	0.485	0.4915	0.5125	0.521	0.508	0.4765	0.4635	0.4725	0.4975	0.5125	0.4845	0.4755	0.497	0.4985	0.484	0.4955	0.4905	0.483	0.4815	0.4895	0.473	0.493	0.486	0.493	0.4925	0.479	0.482	0.4795	0.4895	0.4855	0.4765	0.475	0.4875	0.4935	0.4925	0.4945	0.493	0.509	0.49	0.514	0.503	0.4785
919	0.4865	0.4845	0.4885	0.4785	0.508	0.491	0.485	0.485	0.4915	0.5125	0.521	0.508	0.4765	0.4635	0.4725	0.4975	0.5125	0.4845	0.4755	0.497	0.4985	0.484	0.4955	0.4905	0.483	0.481	0.4895	0.473	0.493	0.486	0.493	0.492	0.479	0.482	0.4795	0.4895	0.4855	0.4765	0.475	0.4875	0.4935	0.4925	0.4945	0.493	0.509	0.49	0.514	0.503	0.4785
920	0.4855	0.4845	0.4885	0.4785	0.508	0.491	0.485	0.485	0.4915	0.5125	0.5205	0.508	0.4765	0.4635	0.4725	0.4975	0.5125	0.484	0.4755	0.497	0.4985	0.484	0.4955	0.49	0.483	0.4805	0.4895	0.473	0.493	0.486	0.4925	0.492	0.479	0.482	0.4795	0.4895	0.4855	0.4765	0.4745	0.4875	0.493	0.4925	0.4945	0.493	0.509	0.49	0.514	0.503	0.4785
921	0.4855	0.484	0.4885	0.4785	0.507	0.491	0.4845	0.485	0.4915	0.5125	0.5205	0.508	0.4765	0.4635	0.4725	0.4975	0.5125	0.484	0.4755	0.497	0.4985	0.484	0.4955	0.4895	0.4825	0.4805	0.4895	0.473	0.493	0.486	0.4925	0.492	0.479	0.4815	0.4795	0.4895	0.4855	0.4765	0.4745	0.4875	0.493	0.4925	0.4935	0.493	0.509	0.49	0.514	0.503	0.4785
922	0.4855	0.484	0.4885	0.4785	0.507	0.4905	0.4845	0.4845	0.4915	0.5125	0.5205	0.508	0.4765	0.4635	0.4725	0.4975	0.5125	0.484	0.4755	0.497	0.4985	0.484	0.4955	0.4895	0.4825	0.4805	0.4895	0.473	0.493	0.486	0.4925	0.492	0.479	0.4815	0.4795	0.4895	0.4855	0.4765	0.4745	0.4875	0.493	0.492	0.4935	0.493	0.509	0.49	0.514	0.503	0.4785
923	0.4855	0.484	0.4885	0.4785	0.507	0.4905	0.4845	0.4845	0.4915	0.5125	0.5205	0.508	0.4765	0.4635	0.4725	0.4975	0.5125	0.484	0.4755	0.497	0.498	0.484	0.4955	0.4895	0.4825	0.4805	0.4895	0.4725	0.493	0.4855	0.492	0.492	0.479	0.4815	0.4795	0.4895	0.4855	0.4765	0.4745	0.4875	0.493	0.492	0.4935	0.4925	0.509	0.49	0.514	0.503	0.4785
924	0.4855	0.484	0.4885	0.478	0.507	0.4905	0.4845	0.4845	0.4915	0.5125	0.5205	0.508	0.4765	0.4635	0.4725	0.4975	0.5125	0.484	0.4755	0.497	0.4985	0.484	0.495	0.4895	0.4825	0.4805	0.4895	0.472	0.4925	0.4855	0.492	0.492	0.479	0.4815	0.479	0.489	0.4855	0.476	0.4745	0.4875	0.493	0.492	0.4935	0.4925	0.509	0.49	0.514	0.5025	0.4785
925	0.4855	0.484	0.488	0.4775	0.507	0.4905	0.4845	0.4845	0.4915	0.5125	0.5205	0.508	0.4765	0.4635	0.4725	0.4975	0.5125	0.484	0.4755	0.497	0.498	0.484	0.495	0.4895	0.4825	0.4805	0.4895	0.472	0.4925	0.4855	0.492	0.492	0.479	0.4815	0.4785	0.4885	0.4855	0.476	0.4745	0.4875	0.493	0.492	0.4935	0.492	0.5085	0.4895	0.514	0.5025	0.4785
926	0.4855	0.484	0.488	0.4775	0.507	0.49	0.4845	0.4845	0.4915	0.512	0.52	0.5075	0.4765	0.4635	0.4725	0.4975	0.512	0.4835	0.4755	0.497	0.498	0.4835	0.495	0.4895	0.4825	0.4805	0.4895	0.472	0.4925	0.4855	0.492	0.492	0.479	0.4815	0.4785	0.4885	0.4855	0.476	0.4745	0.4875	0.4925	0.492	0.4935	0.492	0.5085	0.4895	0.514	0.5025	0.478
927	0.4855	0.484	0.488	0.4775	0.507	0.49	0.4845	0.484	0.4905	0.512	0.52	0.507	0.476	0.4635	0.4725	0.497	0.512	0.4835	0.4755	0.4965	0.498	0.483	0.4945	0.4895	0.4825	0.4805	0.489	0.472	0.4925	0.4855	0.492	0.492	0.479	0.4815	0.4785	0.4885	0.4855	0.476	0.4745	0.4875	0.4925	0.492	0.4935	0.492	0.5085	0.4895	0.5135	0.5025	0.478
928	0.4855	0.484	0.4875	0.4775	0.506	0.49	0.484	0.484	0.4905	0.512	0.52	0.507	0.476	0.4635	0.4725	0.497	0.512	0.4835	0.4755	0.4965	0.498	0.483	0.4945	0.4895	0.4825	0.4805	0.489	0.472	0.4925	0.4855	0.492	0.492	0.4785	0.4815	0.4785	0.4885	0.4855	0.476	0.4745	0.4875	0.4925	0.492	0.4935	0.492	0.508	0.4895	0.513	0.502	0.478
929	0.4855	0.484	0.4875	0.4775	0.5065	0.49	0.484	0.484	0.4905	0.512	0.52	0.507	0.476	0.463	0.4725	0.497	0.512	0.4835	0.4745	0.4965	0.498	0.483	0.4945	0.4895	0.482	0.4805	0.4885	0.472	0.492	0.485	0.492	0.492	0.4785	0.4815	0.4785	0.4885	0.4855	0.476	0.4745	0.487	0.4925	0.492	0.4935	0.492	0.508	0.489	0.513	0.502	0.478
930	0.4845	0.484	0.4875	0.4775	0.506	0.49	0.484	0.484	0.4905	0.512	0.52	0.507	0.476	0.463	0.4725	0.497	0.512	0.4835	0.4745	0.4965	0.498	0.483	0.4945	0.4885	0.482	0.4805	0.4885	0.472	0.492	0.485	0.492	0.4915	0.4785	0.4805	0.4785	0.4885	0.485	0.4755	0.4745	0.487	0.4925	0.4915	0.4935	0.492	0.508	0.489	0.513	0.502	0.478
931	0.4845	0.483	0.4875	0.477	0.506	0.4895	0.4835	0.4835	0.4905	0.512	0.52	0.507	0.476	0.4625	0.472	0.497	0.512	0.4835	0.4745	0.4965	0.498	0.483	0.4945	0.4885	0.482	0.4805	0.4885	0.472	0.492	0.485	0.492	0.4915	0.4785	0.4805	0.4785	0.488	0.485	0.4755	0.4745	0.4865	0.4925	0.4915	0.493	0.4915	0.508	0.489	0.513	0.502	0.4775
932	0.4845	0.483	0.4875	0.4765	0.506	0.4895	0.4835	0.4835	0.4905	0.5115	0.5195	0.507	0.476	0.4625	0.4715	0.4965	0.5115	0.4835	0.4745	0.496	0.4975	0.4825	0.4935	0.4885	0.482	0.48	0.4885	0.4715	0.492	0.485	0.4915	0.491	0.478	0.4805	0.4775	0.488	0.485	0.4755	0.4745	0.4865	0.492	0.491	0.493	0.491	0.508	0.489	0.513	0.502	0.4775
933	0.4845	0.483	0.487	0.4765	0.506	0.489	0.4835	0.4835	0.4905	0.5115	0.519	0.5065	0.476	0.4625	0.4715	0.4965	0.5115	0.4825	0.4745	0.496	0.497	0.4825	0.4935	0.4885	0.4815	0.4795	0.4885	0.4715	0.492	0.4845	0.491	0.491	0.478	0.4805	0.4775	0.4875	0.4845	0.475	0.4735	0.4865	0.492	0.491	0.4925	0.491	0.508	0.4885	0.513	0.502	0.4775
934	0.484	0.483	0.4865	0.4765	0.5055	0.489	0.4835	0.483	0.4895	0.511	0.519	0.506	0.476	0.4625	0.4715	0.4965	0.511	0.4825	0.4745	0.496	0.497	0.482	0.4935	0.4885	0.4815	0.4795	0.4885	0.4715	0.4915	0.4845	0.491	0.491	0.478	0.4805	0.4775	0.4875	0.4845	0.475	0.4735	0.4865	0.4915	0.491	0.4925	0.491	0.508	0.4885	0.513	0.502	0.477
935	0.4835	0.483	0.4865	0.4765	0.505	0.4885	0.483	0.483	0.4895	0.511	0.519	0.506	0.475	0.4625	0.4715	0.496	0.511	0.4825	0.4745	0.496	0.497	0.482	0.4935	0.4875	0.4815	0.4795	0.4885	0.471	0.4915	0.4845	0.491	0.491	0.478	0.48	0.4775	0.4875	0.4845	0.475	0.4735	0.4865	0.4915	0.491	0.4925	0.4905	0.508	0.4885	0.513	0.502	0.477
936	0.4835	0.482	0.4865	0.476	0.505	0.4885	0.4825	0.4825	0.4895	0.511	0.519	0.506	0.475	0.4625	0.4715	0.496	0.511	0.4825	0.4745	0.4955	0.497	0.482	0.4935	0.4875	0.4815	0.4795	0.488	0.471	0.491	0.4845	0.491	0.491	0.478	0.4795	0.4775	0.487	0.4845	0.475	0.4735	0.4865	0.4915	0.4905	0.4925	0.4905	0.508	0.4885	0.5125	0.5015	0.477
937	0.4835	0.482	0.4865	0.476	0.505	0.4885	0.4825	0.4825	0.4895	0.511	0.519	0.506	0.475	0.4625	0.4715	0.496	0.511	0.4825	0.474	0.4955	0.497	0.482	0.4925	0.4875	0.4815	0.4795	0.4875	0.471	0.491	0.4845	0.491	0.491	0.4775	0.4795	0.4775	0.487	0.4845	0.475	0.4735	0.486	0.4915	0.4905	0.4925	0.4905	0.5075	0.4885	0.5125	0.5015	0.477
938	0.4835	0.482	0.4865	0.4755	0.505	0.488	0.4825	0.4825	0.489	0.511	0.519	0.506	0.475	0.4625	0.4715	0.496	0.511	0.4825	0.4735	0.4955	0.497	0.4815	0.4925	0.4875	0.481	0.4795	0.4875	0.471	0.491	0.484	0.491	0.491	0.4775	0.4795	0.4765	0.487	0.4845	0.475	0.4735	0.486	0.4915	0.49	0.492	0.49	0.507	0.488	0.512	0.501	0.477
939	0.483	0.482	0.486	0.4755	0.504	0.488	0.4825	0.4825	0.4885	0.511	0.5185	0.5055	0.475	0.4625	0.4715	0.496	0.511	0.4825	0.4735	0.4955	0.497	0.4815	0.4925	0.4875	0.481	0.4795	0.4875	0.471	0.491	0.484	0.491	0.49	0.4775	0.4795	0.4765	0.4865	0.4845	0.475	0.4735	0.486	0.4915	0.49	0.492	0.49	0.507	0.488	0.512	0.501	0.4765
940	0.483	0.482	0.486	0.4755	0.504	0.488	0.4825	0.4825	0.4885	0.51	0.518	0.5055	0.475	0.462	0.471	0.4955	0.51	0.4825	0.4735	0.4955	0.497	0.4815	0.4925	0.4875	0.481	0.479	0.4875	0.4705	0.491	0.484	0.4905	0.49	0.4775	0.4795	0.4765	0.4865	0.484	0.4745	0.473	0.4855	0.491	0.49	0.4915	0.49	0.507	0.4875	0.512	0.501	0.476
941	0.483	0.482	0.4855	0.475	0.504	0.4875	0.482	0.482	0.4885	0.51	0.518	0.5055	0.475	0.4615	0.4705	0.4955	0.51	0.4815	0.4735	0.495	0.4965	0.481	0.4925	0.4865	0.4805	0.4785	0.4875	0.4705	0.4905	0.484	0.49	0.49	0.477	0.4795	0.4765	0.486	0.4835	0.4745	0.473	0.4855	0.4905	0.49	0.4915	0.4895	0.507	0.4875	0.512	0.501	0.476
942	0.4825	0.4815	0.4855	0.475	0.504	0.4875	0.4815	0.4815	0.4885	0.51	0.518	0.505	0.4745	0.4615	0.4705	0.495	0.51	0.4815	0.4735	0.495	0.496	0.481	0.492	0.4865	0.4805	0.4785	0.487	0.47	0.49	0.484	0.49	0.49	0.477	0.479	0.4765	0.486	0.4835	0.474	0.4725	0.4855	0.4905	0.49	0.4915	0.4895	0.507	0.4875	0.512	0.5005	0.476
943	0.4825	0.481	0.4855	0.475	0.5035	0.487	0.4815	0.4815	0.488	0.51	0.518	0.505	0.474	0.4615	0.4705	0.495	0.51	0.4815	0.473	0.4945	0.496	0.4805	0.4915	0.4865	0.4805	0.4785	0.4865	0.47	0.49	0.4835	0.49	0.49	0.4765	0.4785	0.476	0.486	0.4835	0.474	0.4725	0.485	0.4905	0.489	0.491	0.4895	0.507	0.4875	0.5115	0.5005	0.476
944	0.482	0.481	0.4855	0.4745	0.503	0.487	0.4815	0.4815	0.4875	0.51	0.518	0.5045	0.474	0.4615	0.4705	0.495	0.51	0.4815	0.473	0.4945	0.496	0.4805	0.4915	0.4865	0.48	0.4785	0.4865	0.47	0.49	0.483	0.49	0.49	0.4765	0.4785	0.4755	0.486	0.4835	0.474	0.4725	0.485	0.4905	0.489	0.491	0.489	0.506	0.4875	0.5115	0.5	0.476
945	0.482	0.481	0.4845	0.4745	0.503	0.4865	0.481	0.481	0.4875	0.5095	0.517	0.5045	0.474	0.461	0.47	0.4945	0.5095	0.4815	0.4725	0.4945	0.496	0.48	0.4915	0.486	0.4795	0.4785	0.4865	0.4695	0.49	0.483	0.4895	0.4895	0.476	0.4785	0.4755	0.485	0.4835	0.4735	0.472	0.4845	0.49	0.489	0.491	0.4885	0.506	0.487	0.511	0.5	0.475
946	0.4815	0.4805	0.4845	0.474	0.5025	0.486	0.4805	0.481	0.487	0.5095	0.517	0.5045	0.474	0.461	0.47	0.494	0.5095	0.481	0.4725	0.4945	0.496	0.48	0.4905	0.4855	0.4795	0.478	0.4865	0.4695	0.489	0.483	0.489	0.489	0.476	0.478	0.4755	0.485	0.4825	0.4735	0.472	0.4845	0.4895	0.489	0.4905	0.4885	0.506	0.4865	0.511	0.5	0.475
947	0.481	0.48	0.4845	0.4735	0.502	0.486	0.4805	0.4805	0.4865	0.509	0.517	0.504	0.4735	0.461	0.4695	0.494	0.509	0.4805	0.472	0.4935	0.4955	0.4795	0.4905	0.4855	0.4795	0.4775	0.486	0.4695	0.489	0.483	0.489	0.489	0.4755	0.4775	0.4745	0.485	0.4825	0.4735	0.472	0.484	0.4895	0.488	0.49	0.488	0.506	0.4865	0.511	0.4995	0.475
948	0.481	0.48	0.4845	0.4735	0.502	0.486	0.48	0.4805	0.4865	0.509	0.517	0.5035	0.4735	0.4605	0.4695	0.494	0.509	0.4805	0.472	0.4935	0.495	0.4795	0.4905	0.4855	0.479	0.4775	0.4855	0.4685	0.489	0.482	0.489	0.489	0.4755	0.4775	0.4745	0.4845	0.4825	0.4735	0.4715	0.484	0.4895	0.488	0.49	0.4875	0.505	0.4865	0.5105	0.4995	0.4745
949	0.481	0.48	0.4835	0.4735	0.502	0.4855	0.48	0.48	0.486	0.5085	0.516	0.5035	0.473	0.46	0.469	0.494	0.5085	0.4805	0.4715	0.4935	0.495	0.479	0.49	0.4845	0.4785	0.477	0.4855	0.4685	0.488	0.482	0.4885	0.4885	0.475	0.477	0.4745	0.484	0.4825	0.4725	0.4715	0.4835	0.489	0.488	0.49	0.4875	0.505	0.486	0.51	0.499	0.474
950	0.481	0.4795	0.4835	0.473	0.5015	0.485	0.48	0.48	0.4855	0.5085	0.516	0.503	0.4725	0.46	0.469	0.493	0.5085	0.4795	0.4715	0.4935	0.4945	0.479	0.4895	0.4845	0.4785	0.4765	0.485	0.4685	0.488	0.482	0.488	0.4885	0.475	0.477	0.4745	0.484	0.482	0.4725	0.471	0.483	0.4885	0.488	0.49	0.4875	0.505	0.4855	0.51	0.4985	0.474
951	0.48	0.479	0.4835	0.4725	0.501	0.485	0.479	0.4795	0.4855	0.508	0.516	0.5025	0.4725	0.46	0.4685	0.493	0.508	0.4795	0.471	0.4925	0.4945	0.4785	0.4895	0.4845	0.478	0.4765	0.4845	0.4685	0.488	0.482	0.488	0.488	0.4745	0.477	0.4735	0.4835	0.4815	0.4725	0.471	0.483	0.4885	0.487	0.489	0.4865	0.505	0.4855	0.5095	0.4985	0.4735
952	0.48	0.479	0.4825	0.472	0.501	0.484	0.479	0.479	0.485	0.5075	0.515	0.5025	0.4725	0.4595	0.4685	0.493	0.5075	0.4795	0.471	0.4925	0.494	0.478	0.4885	0.4835	0.4775	0.4765	0.4845	0.4675	0.488	0.481	0.4875	0.4875	0.474	0.476	0.4735	0.483	0.4815	0.472	0.4705	0.483	0.488	0.487	0.489	0.4865	0.504	0.485	0.5095	0.498	0.4735
953	0.48	0.4785	0.4825	0.472	0.5005	0.484	0.4785	0.4785	0.4845	0.5075	0.515	0.502	0.4715	0.459	0.468	0.492	0.5075	0.479	0.4705	0.4925	0.4935	0.4775	0.4885	0.4835	0.4775	0.476	0.4845	0.4675	0.487	0.481	0.487	0.4875	0.474	0.476	0.4735	0.4825	0.481	0.472	0.47	0.482	0.4875	0.487	0.489	0.486	0.504	0.485	0.509	0.4975	0.473
954	0.479	0.478	0.4825	0.4715	0.5	0.4835	0.478	0.4785	0.484	0.507	0.515	0.5015	0.4715	0.459	0.468	0.492	0.507	0.4785	0.47	0.492	0.4935	0.4775	0.488	0.4835	0.477	0.4755	0.4835	0.4675	0.487	0.481	0.487	0.4875	0.4735	0.4755	0.473	0.4825	0.481	0.4715	0.47	0.482	0.4875	0.486	0.488	0.4855	0.504	0.4845	0.5085	0.4975	0.4725
955	0.4785	0.478	0.4815	0.471	0.4995	0.483	0.478	0.478	0.4835	0.5065	0.5145	0.5015	0.4715	0.4585	0.4675	0.492	0.5065	0.4785	0.47	0.4915	0.4935	0.477	0.4875	0.4825	0.4765	0.4755	0.4835	0.4665	0.4865	0.4805	0.487	0.487	0.473	0.475	0.4725	0.4815	0.4805	0.471	0.4695	0.482	0.487	0.486	0.488	0.4855	0.5035	0.4845	0.5085	0.4975	0.4725
956	0.478	0.4775	0.4815	0.471	0.499	0.483	0.4775	0.4775	0.483	0.5065	0.514	0.5015	0.4705	0.4585	0.467	0.4915	0.5065	0.478	0.4695	0.4915	0.4935	0.4765	0.487	0.4825	0.4765	0.475	0.4835	0.4665	0.486	0.48	0.486	0.4865	0.473	0.475	0.472	0.4815	0.48	0.471	0.4695	0.481	0.4865	0.4855	0.488	0.4845	0.503	0.484	0.508	0.4965	0.472
957	0.478	0.477	0.481	0.4705	0.499	0.482	0.477	0.4775	0.483	0.506	0.514	0.5005	0.4705	0.458	0.467	0.491	0.506	0.4775	0.469	0.491	0.4925	0.4765	0.4865	0.482	0.4765	0.475	0.483	0.4665	0.486	0.48	0.486	0.4865	0.4725	0.4745	0.4715	0.481	0.48	0.471	0.469	0.481	0.4865	0.485	0.487	0.4845	0.503	0.4835	0.5075	0.4965	0.4715
958	0.4775	0.477	0.4805	0.47	0.4985	0.482	0.477	0.477	0.4825	0.5055	0.5135	0.5005	0.4705	0.458	0.467	0.491	0.5055	0.4775	0.469	0.491	0.4925	0.4755	0.4865	0.4815	0.476	0.4745	0.483	0.466	0.486	0.4795	0.486	0.4865	0.4725	0.474	0.4715	0.481	0.48	0.471	0.469	0.481	0.4865	0.485	0.487	0.4845	0.503	0.4835	0.5075	0.4965	0.4715
959	0.4775	0.4765	0.4805	0.47	0.498	0.482	0.4765	0.4765	0.482	0.5055	0.513	0.5005	0.4705	0.4575	0.466	0.4905	0.5055	0.4775	0.469	0.4905	0.4925	0.4755	0.4865	0.4815	0.4755	0.474	0.4825	0.466	0.485	0.4795	0.4855	0.486	0.472	0.474	0.4715	0.4805	0.479	0.4705	0.469	0.481	0.486	0.485	0.487	0.4835	0.5025	0.4835	0.5075	0.4965	0.4715
960	0.477	0.4765	0.4805	0.4695	0.498	0.4815	0.476	0.4765	0.482	0.5055	0.513	0.5005	0.47	0.4575	0.466	0.4905	0.5055	0.477	0.468	0.4905	0.4925	0.4755	0.486	0.481	0.4755	0.474	0.482	0.4655	0.485	0.4795	0.485	0.4855	0.4715	0.4735	0.471	0.48	0.479	0.47	0.4685	0.48	0.4855	0.4845	0.487	0.4835	0.502	0.4835	0.5075	0.4955	0.4705
961	0.4765	0.476	0.4805	0.469	0.4975	0.481	0.476	0.4765	0.481	0.5055	0.513	0.4995	0.4695	0.4575	0.466	0.49	0.5055	0.4765	0.468	0.49	0.492	0.4755	0.4855	0.4805	0.4755	0.474	0.482	0.4655	0.485	0.479	0.485	0.4855	0.4715	0.4735	0.4705	0.48	0.479	0.47	0.468	0.48	0.4855	0.484	0.486	0.4835	0.502	0.4825	0.5075	0.4955	0.4705
962	0.4765	0.476	0.4795	0.469	0.4975	0.481	0.476	0.476	0.481	0.505	0.5125	0.4995	0.4695	0.4575	0.466	0.49	0.505	0.4765	0.468	0.49	0.492	0.475	0.4855	0.4805	0.4755	0.4735	0.482	0.465	0.485	0.479	0.485	0.4855	0.4715	0.4735	0.4705	0.48	0.479	0.47	0.468	0.48	0.4855	0.484	0.486	0.4825	0.502	0.4825	0.5065	0.4955	0.4705
963	0.4765	0.4755	0.4795	0.469	0.497	0.481	0.4755	0.4755	0.481	0.5045	0.5125	0.4995	0.4695	0.4575	0.466	0.49	0.5045	0.4765	0.468	0.49	0.4915	0.4745	0.485	0.4805	0.4745	0.4735	0.4815	0.465	0.4845	0.4785	0.485	0.4855	0.471	0.4735	0.4705	0.4795	0.479	0.4695	0.468	0.48	0.485	0.484	0.486	0.4825	0.502	0.4825	0.5065	0.4955	0.4705
964	0.4765	0.4755	0.4795	0.4685	0.497	0.48	0.475	0.4755	0.4805	0.5045	0.5125	0.4995	0.4695	0.4565	0.466	0.49	0.5045	0.4765	0.468	0.49	0.4915	0.4745	0.485	0.48	0.4745	0.473	0.4815	0.465	0.4845	0.4785	0.4845	0.4855	0.471	0.4725	0.47	0.479	0.479	0.4695	0.468	0.48	0.485	0.484	0.486	0.4825	0.502	0.4825	0.5065	0.4955	0.4705
965	0.4755	0.4755	0.4795	0.468	0.4965	0.48	0.475	0.4755	0.48	0.5045	0.5125	0.4995	0.4695	0.4565	0.466	0.49	0.5045	0.4765	0.468	0.49	0.4915	0.4745	0.4845	0.48	0.4745	0.473	0.4815	0.465	0.484	0.4785	0.4845	0.4855	0.471	0.4725	0.47	0.479	0.4785	0.4695	0.468	0.4795	0.4845	0.4835	0.486	0.4825	0.502	0.4825	0.5065	0.4955	0.47
966	0.4755	0.4755	0.4795	0.468	0.4965	0.48	0.475	0.4755	0.48	0.5045	0.512	0.4995	0.469	0.4565	0.466	0.4895	0.5045	0.4765	0.468	0.49	0.4915	0.4745	0.4845	0.48	0.4745	0.473	0.4815	0.465	0.484	0.4785	0.4845	0.4855	0.471	0.4725	0.47	0.479	0.4785	0.4695	0.468	0.4795	0.4845	0.4835	0.486	0.4825	0.502	0.4825	0.5065	0.495	0.4705
967	0.4755	0.4755	0.4795	0.468	0.4965	0.48	0.475	0.4755	0.48	0.5045	0.512	0.499	0.469	0.4565	0.466	0.4895	0.5045	0.4765	0.468	0.49	0.4915	0.4745	0.4845	0.4795	0.4745	0.473	0.4815	0.465	0.484	0.4785	0.484	0.4855	0.471	0.4725	0.4695	0.479	0.4785	0.4695	0.468	0.4795	0.4845	0.4835	0.486	0.4825	0.502	0.4825	0.5065	0.495	0.47
968	0.4755	0.4755	0.479	0.468	0.4965	0.48	0.475	0.4755	0.48	0.5045	0.512	0.499	0.4695	0.457	0.466	0.4895	0.5045	0.4765	0.468	0.4895	0.4915	0.4745	0.4845	0.4795	0.4745	0.473	0.4815	0.465	0.484	0.4785	0.484	0.485	0.471	0.4725	0.4695	0.4785	0.4785	0.4695	0.468	0.4795	0.4845	0.483	0.486	0.4825	0.502	0.4825	0.5065	0.495	0.47
969	0.4755	0.4755	0.479	0.468	0.4965	0.48	0.475	0.4755	0.48	0.5045	0.512	0.499	0.469	0.4565	0.465	0.4895	0.5045	0.4765	0.467	0.4895	0.4915	0.4745	0.4845	0.4795	0.4745	0.473	0.4815	0.465	0.484	0.4785	0.484	0.4845	0.4705	0.4725	0.4695	0.479	0.4785	0.4695	0.468	0.479	0.4845	0.4835	0.486	0.4825	0.5015	0.4825	0.5065	0.4945	0.4695
970	0.4755	0.475	0.4785	0.4675	0.496	0.48	0.4745	0.4745	0.48	0.5045	0.512	0.499	0.469	0.4565	0.465	0.4895	0.5045	0.476	0.467	0.4895	0.4915	0.4735	0.484	0.4795	0.4745	0.473	0.4815	0.4645	0.484	0.4785	0.484	0.4845	0.4705	0.4725	0.469	0.478	0.4785	0.4695	0.4675	0.479	0.4845	0.483	0.4855	0.4815	0.5015	0.4815	0.5065	0.4945	0.4695
971	0.4755	0.4745	0.4785	0.4675	0.496	0.479	0.474	0.4745	0.4795	0.5045	0.512	0.4985	0.469	0.4565	0.465	0.4895	0.5045	0.476	0.467	0.4895	0.4915	0.4735	0.484	0.4795	0.4745	0.473	0.4815	0.465	0.484	0.4785	0.484	0.4845	0.4705	0.472	0.469	0.478	0.4785	0.4695	0.4675	0.479	0.4845	0.483	0.485	0.4815	0.5015	0.4815	0.5065	0.4945	0.4695
972	0.4755	0.475	0.4785	0.4675	0.496	0.479	0.4745	0.4745	0.4795	0.5045	0.512	0.499	0.469	0.4565	0.465	0.4895	0.5045	0.476	0.467	0.489	0.4915	0.4735	0.484	0.479	0.4745	0.473	0.481	0.465	0.484	0.4785	0.484	0.4845	0.4705	0.472	0.469	0.4785	0.4785	0.4695	0.4675	0.479	0.4845	0.483	0.485	0.4815	0.5015	0.4815	0.5065	0.4945	0.4695
973	0.475	0.4745	0.4785	0.467	0.4955	0.479	0.474	0.4745	0.479	0.5045	0.512	0.499	0.469	0.4565	0.465	0.4895	0.5045	0.476	0.4675	0.4895	0.4915	0.4735	0.484	0.479	0.4745	0.473	0.481	0.465	0.484	0.4785	0.484	0.4845	0.4705	0.4715	0.469	0.478	0.4785	0.4695	0.4675	0.479	0.4845	0.483	0.485	0.4815	0.5015	0.4815	0.5065	0.4945	0.4695
974	0.475	0.4745	0.4785	0.467	0.4955	0.479	0.474	0.4745	0.479	0.5045	0.512	0.499	0.469	0.4565	0.465	0.4895	0.5045	0.476	0.467	0.49	0.4915	0.4735	0.484	0.479	0.4745	0.473	0.4815	0.465	0.484	0.4785	0.484	0.485	0.4705	0.4715	0.469	0.478	0.4785	0.4695	0.4675	0.479	0.4845	0.483	0.485	0.4815	0.502	0.4815	0.5065	0.4945	0.4695
975	0.475	0.4745	0.4785	0.467	0.4955	0.479	0.474	0.4745	0.479	0.5045	0.512	0.499	0.469	0.4565	0.465	0.4895	0.5045	0.476	0.467	0.49	0.4915	0.4735	0.484	0.479	0.4745	0.473	0.4815	0.4645	0.484	0.4785	0.484	0.485	0.4705	0.4715	0.4685	0.478	0.4785	0.4695	0.4675	0.479	0.4845	0.483	0.485	0.4815	0.502	0.4815	0.5065	0.4945	0.4695
976	0.475	0.4745	0.478	0.467	0.4955	0.479	0.474	0.4745	0.479	0.5045	0.512	0.499	0.469	0.4565	0.465	0.4895	0.5045	0.476	0.467	0.49	0.4915	0.4735	0.484	0.4785	0.4745	0.473	0.4815	0.4645	0.484	0.4785	0.484	0.485	0.4705	0.4715	0.4685	0.4775	0.4785	0.4695	0.4675	0.479	0.4845	0.483	0.485	0.481	0.502	0.4815	0.5065	0.4945	0.4695
977	0.475	0.4745	0.478	0.467	0.4955	0.479	0.474	0.4745	0.479	0.5045	0.512	0.499	0.469	0.4565	0.465	0.4895	0.5045	0.476	0.467	0.49	0.492	0.4735	0.484	0.4785	0.4745	0.473	0.4815	0.465	0.484	0.4785	0.484	0.485	0.4705	0.4715	0.4685	0.4775	0.4785	0.4695	0.4675	0.479	0.4845	0.483	0.485	0.481	0.502	0.4815	0.5065	0.4945	0.47
978	0.475	0.4745	0.4775	0.4665	0.4945	0.479	0.474	0.474	0.479	0.5045	0.5125	0.499	0.469	0.4565	0.465	0.4895	0.5045	0.476	0.467	0.49	0.492	0.4725	0.483	0.4785	0.4745	0.473	0.481	0.465	0.484	0.4785	0.4845	0.4855	0.4705	0.4715	0.4685	0.4775	0.4785	0.4695	0.4675	0.479	0.4845	0.483	0.485	0.481	0.502	0.4825	0.5065	0.4945	0.4695
979	0.475	0.4745	0.478	0.4665	0.495	0.479	0.474	0.4745	0.479	0.5045	0.5125	0.499	0.469	0.4565	0.465	0.4895	0.5045	0.476	0.467	0.49	0.492	0.473	0.483	0.4785	0.4745	0.473	0.4815	0.4645	0.484	0.4785	0.4845	0.4855	0.4705	0.4715	0.4685	0.4775	0.4785	0.4695	0.4675	0.4795	0.4845	0.483	0.4855	0.481	0.502	0.4825	0.5065	0.4945	0.4695
980	0.475	0.4745	0.4785	0.467	0.495	0.479	0.474	0.4745	0.479	0.5045	0.512	0.499	0.469	0.4565	0.4655	0.4895	0.5045	0.4765	0.467	0.49	0.492	0.4735	0.4835	0.4785	0.4745	0.473	0.4815	0.465	0.484	0.4785	0.484	0.4855	0.471	0.4715	0.4685	0.4775	0.4785	0.4695	0.468	0.4795	0.4845	0.483	0.4855	0.4815	0.502	0.4825	0.5065	0.4945	0.4695
981	0.4745	0.4745	0.4775	0.466	0.4945	0.4785	0.474	0.474	0.479	0.5045	0.5125	0.4995	0.469	0.4565	0.466	0.4895	0.5045	0.4765	0.4675	0.49	0.492	0.4725	0.483	0.4785	0.4745	0.473	0.4815	0.465	0.484	0.4785	0.4845	0.4855	0.4705	0.4715	0.468	0.477	0.4785	0.4695	0.468	0.4795	0.4845	0.483	0.485	0.4805	0.502	0.4825	0.5065	0.4945	0.4695
982	0.4745	0.4745	0.4775	0.466	0.4945	0.478	0.474	0.474	0.479	0.5055	0.5125	0.4995	0.469	0.457	0.466	0.4895	0.5055	0.4765	0.4675	0.49	0.4925	0.4725	0.483	0.4785	0.4745	0.473	0.4815	0.465	0.484	0.4785	0.4845	0.4855	0.4705	0.4715	0.468	0.4775	0.479	0.4695	0.468	0.4795	0.485	0.483	0.485	0.481	0.502	0.4825	0.5065	0.4955	0.4705
983	0.4745	0.4745	0.4775	0.466	0.4945	0.478	0.474	0.474	0.479	0.5055	0.5125	0.4995	0.469	0.457	0.465	0.4895	0.5055	0.4765	0.4675	0.49	0.4925	0.4725	0.483	0.4785	0.4745	0.473	0.4815	0.465	0.484	0.4785	0.4845	0.4855	0.4705	0.4715	0.468	0.4775	0.479	0.4695	0.468	0.4795	0.485	0.483	0.485	0.481	0.502	0.4825	0.507	0.4955	0.47
984	0.4745	0.4745	0.4775	0.466	0.4945	0.478	0.474	0.474	0.478	0.5055	0.513	0.4995	0.469	0.457	0.4655	0.4895	0.5055	0.4765	0.4675	0.49	0.4925	0.4725	0.483	0.4785	0.4745	0.473	0.4815	0.465	0.484	0.479	0.4845	0.4855	0.471	0.4715	0.4675	0.477	0.4785	0.4695	0.468	0.4795	0.485	0.483	0.4855	0.4805	0.5025	0.4825	0.5075	0.4955	0.4695
985	0.4745	0.4745	0.4775	0.466	0.4945	0.478	0.474	0.474	0.4785	0.5055	0.513	0.4995	0.469	0.457	0.466	0.49	0.5055	0.4765	0.468	0.491	0.493	0.4725	0.483	0.4785	0.4745	0.4735	0.4815	0.465	0.484	0.4795	0.485	0.4855	0.471	0.4715	0.4675	0.477	0.479	0.4695	0.468	0.4795	0.485	0.4835	0.486	0.4805	0.5025	0.4825	0.5075	0.4955	0.47
986	0.475	0.4745	0.4775	0.466	0.4945	0.478	0.474	0.4745	0.479	0.5055	0.513	0.4995	0.4695	0.457	0.466	0.49	0.5055	0.4765	0.468	0.491	0.493	0.4725	0.483	0.4785	0.4745	0.4735	0.482	0.465	0.484	0.479	0.485	0.4855	0.471	0.4715	0.4675	0.4775	0.479	0.4695	0.468	0.4795	0.485	0.4835	0.486	0.481	0.503	0.4825	0.5075	0.4955	0.4705
987	0.475	0.4745	0.4775	0.466	0.4945	0.478	0.474	0.4745	0.479	0.5055	0.513	0.4995	0.47	0.457	0.466	0.49	0.5055	0.4765	0.468	0.491	0.493	0.4725	0.483	0.4785	0.4745	0.4735	0.482	0.465	0.4845	0.4795	0.485	0.486	0.471	0.4715	0.4675	0.477	0.479	0.4695	0.468	0.48	0.485	0.4835	0.486	0.481	0.503	0.4825	0.5075	0.4955	0.4705
988	0.4745	0.4745	0.4775	0.466	0.4945	0.478	0.474	0.474	0.4785	0.5055	0.513	0.4995	0.47	0.457	0.466	0.4905	0.5055	0.4765	0.468	0.491	0.493	0.4725	0.483	0.4785	0.475	0.4735	0.4825	0.465	0.4845	0.4795	0.485	0.486	0.4715	0.4715	0.4675	0.477	0.479	0.4695	0.468	0.48	0.4855	0.4835	0.486	0.481	0.503	0.4825	0.5075	0.4955	0.4705
989	0.4745	0.4745	0.4775	0.466	0.4945	0.478	0.474	0.474	0.4785	0.5055	0.513	0.4995	0.47	0.457	0.466	0.4905	0.5055	0.4765	0.468	0.491	0.493	0.4725	0.483	0.4785	0.4755	0.474	0.4825	0.465	0.485	0.4795	0.485	0.486	0.4715	0.4715	0.4675	0.477	0.4795	0.47	0.468	0.48	0.4855	0.484	0.486	0.481	0.503	0.4825	0.5075	0.4955	0.4705
990	0.474	0.4745	0.4775	0.4655	0.4945	0.478	0.4735	0.474	0.478	0.506	0.5135	0.5005	0.47	0.457	0.466	0.4905	0.506	0.4775	0.468	0.491	0.4935	0.4725	0.483	0.478	0.4755	0.474	0.4825	0.4655	0.485	0.4795	0.485	0.486	0.4715	0.471	0.4675	0.4765	0.4795	0.4705	0.4685	0.48	0.486	0.4835	0.486	0.4805	0.503	0.4825	0.5075	0.4955	0.4705
991	0.474	0.4745	0.4775	0.4655	0.4945	0.478	0.4735	0.4735	0.478	0.5065	0.5135	0.5005	0.47	0.457	0.466	0.4905	0.5065	0.4775	0.468	0.491	0.4935	0.4725	0.483	0.478	0.4755	0.474	0.4825	0.4655	0.485	0.4795	0.485	0.4865	0.4715	0.471	0.4675	0.4765	0.4795	0.4705	0.4685	0.48	0.486	0.4835	0.486	0.4805	0.503	0.4825	0.5085	0.496	0.4705
992	0.474	0.4745	0.4775	0.4655	0.4945	0.478	0.4735	0.4735	0.478	0.5065	0.514	0.5005	0.47	0.457	0.466	0.4905	0.5065	0.4775	0.468	0.491	0.4935	0.4725	0.483	0.478	0.4755	0.474	0.4825	0.4655	0.485	0.4795	0.4855	0.4865	0.4715	0.471	0.4675	0.4765	0.4795	0.4705	0.469	0.48	0.486	0.484	0.486	0.4805	0.5035	0.4825	0.5085	0.496	0.4705
993	0.4745	0.4745	0.4775	0.4655	0.4945	0.478	0.474	0.474	0.4785	0.5065	0.514	0.5005	0.47	0.457	0.466	0.4905	0.5065	0.4775	0.4685	0.492	0.494	0.4725	0.483	0.478	0.4755	0.474	0.4825	0.466	0.485	0.48	0.4855	0.4865	0.472	0.4715	0.4675	0.477	0.48	0.4705	0.469	0.48	0.4855	0.484	0.4865	0.481	0.504	0.4835	0.5085	0.496	0.471
994	0.474	0.4745	0.4775	0.4655	0.4945	0.478	0.474	0.474	0.478	0.5065	0.514	0.5005	0.47	0.457	0.466	0.491	0.5065	0.4775	0.4685	0.492	0.4945	0.4725	0.483	0.478	0.4755	0.474	0.483	0.4655	0.485	0.48	0.4855	0.4865	0.472	0.471	0.4675	0.4765	0.48	0.4705	0.469	0.48	0.486	0.484	0.4865	0.4805	0.504	0.4835	0.5085	0.496	0.471
995	0.474	0.4745	0.4775	0.4655	0.4945	0.478	0.4735	0.4735	0.478	0.5065	0.514	0.5005	0.4705	0.457	0.466	0.491	0.5065	0.4775	0.4685	0.492	0.4945	0.4725	0.483	0.478	0.4755	0.474	0.483	0.466	0.485	0.48	0.4855	0.4865	0.472	0.471	0.467	0.4765	0.48	0.4705	0.469	0.481	0.486	0.484	0.487	0.4805	0.504	0.4835	0.5085	0.496	0.471
996	0.474	0.4745	0.4775	0.465	0.494	0.477	0.4735	0.4735	0.478	0.507	0.514	0.5005	0.4705	0.457	0.4665	0.491	0.507	0.4775	0.4685	0.492	0.4945	0.4725	0.483	0.478	0.4755	0.4745	0.483	0.466	0.485	0.48	0.486	0.487	0.472	0.471	0.4665	0.4765	0.48	0.4705	0.469	0.481	0.486	0.484	0.487	0.4805	0.504	0.4835	0.509	0.4965	0.471
997	0.474	0.4745	0.4775	0.465	0.4935	0.477	0.4735	0.4735	0.478	0.507	0.514	0.5005	0.4705	0.457	0.4665	0.491	0.507	0.4775	0.469	0.492	0.4945	0.472	0.483	0.478	0.4755	0.4745	0.4835	0.466	0.4855	0.48	0.486	0.487	0.472	0.4705	0.4665	0.4765	0.48	0.4705	0.469	0.481	0.4865	0.484	0.487	0.4805	0.5045	0.4835	0.5095	0.4965	0.471
998	0.474	0.4745	0.4775	0.465	0.494	0.477	0.4735	0.4735	0.478	0.5075	0.515	0.5015	0.471	0.458	0.467	0.491	0.5075	0.4775	0.4685	0.492	0.4945	0.472	0.483	0.478	0.4765	0.4745	0.4835	0.466	0.4855	0.48	0.486	0.487	0.4725	0.471	0.4665	0.4765	0.48	0.4705	0.469	0.481	0.4865	0.4845	0.487	0.4805	0.5045	0.4835	0.5095	0.4965	0.4715
999	0.474	0.4745	0.477	0.465	0.4935	0.477	0.4735	0.4735	0.478	0.5075	0.515	0.5015	0.471	0.458	0.467	0.4915	0.5075	0.478	0.469	0.493	0.495	0.4715	0.483	0.478	0.4765	0.4745	0.4835	0.466	0.486	0.4805	0.4865	0.4875	0.4725	0.471	0.4665	0.4765	0.48	0.471	0.4695	0.481	0.487	0.485	0.487	0.4805	0.5045	0.4835	0.5095	0.4965	0.4715
1000	0.474	0.474	0.4765	0.4645	0.4935	0.477	0.4735	0.4735	0.478	0.5075	0.515	0.5015	0.471	0.458	0.467	0.4915	0.5075	0.4785	0.4695	0.493	0.4955	0.4715	0.483	0.478	0.4765	0.475	0.4835	0.4665	0.486	0.481	0.4865	0.4875	0.473	0.4705	0.4665	0.476	0.481	0.471	0.4695	0.481	0.487	0.485	0.487	0.4805	0.505	0.4835	0.5095	0.497	0.4715
1001	0.4835	0.484	0.4855	0.477	0.5055	0.489	0.481	0.482	0.49	0.506	0.511	0.5	0.4735	0.461	0.469	0.4905	0.506	0.479	0.472	0.489	0.489	0.4825	0.4915	0.486	0.479	0.4755	0.4865	0.4695	0.487	0.48	0.4855	0.4855	0.4735	0.481	0.479	0.488	0.4825	0.471	0.471	0.4825	0.488	0.4865	0.488	0.4895	0.5	0.483	0.504	0.4975	0.4745
1002	0.4835	0.484	0.4855	0.477	0.506	0.489	0.4815	0.4825	0.49	0.5065	0.511	0.5	0.4735	0.461	0.469	0.491	0.5065	0.479	0.472	0.4895	0.489	0.4825	0.4915	0.486	0.4795	0.476	0.4865	0.4695	0.4875	0.48	0.4855	0.4855	0.4735	0.481	0.479	0.488	0.4825	0.471	0.471	0.483	0.488	0.4865	0.488	0.4895	0.5	0.483	0.504	0.498	0.4745
1003	0.4835	0.484	0.4855	0.477	0.506	0.489	0.482	0.4825	0.49	0.5065	0.5115	0.5005	0.4735	0.461	0.469	0.491	0.5065	0.479	0.4725	0.4895	0.489	0.4825	0.4915	0.486	0.4795	0.476	0.4865	0.4695	0.4875	0.48	0.486	0.4855	0.4735	0.481	0.479	0.488	0.4825	0.4715	0.4715	0.4835	0.488	0.4865	0.488	0.4895	0.501	0.483	0.504	0.498	0.4745
1004	0.4835	0.4845	0.4855	0.477	0.506	0.489	0.482	0.4825	0.4905	0.5065	0.5115	0.5005	0.4735	0.461	0.4695	0.491	0.5065	0.4795	0.473	0.4895	0.489	0.4825	0.492	0.4865	0.4795	0.4765	0.4865	0.4695	0.4875	0.48	0.486	0.4855	0.474	0.481	0.479	0.488	0.4825	0.4715	0.4715	0.4835	0.488	0.4865	0.488	0.4895	0.501	0.483	0.504	0.498	0.4745
1005	0.484	0.4845	0.4855	0.477	0.506	0.489	0.482	0.4825	0.4905	0.5065	0.5115	0.5005	0.4735	0.461	0.47	0.491	0.5065	0.4795	0.473	0.49	0.489	0.483	0.492	0.487	0.4795	0.4765	0.4865	0.4695	0.488	0.48	0.4865	0.4855	0.474	0.481	0.479	0.488	0.483	0.4715	0.4715	0.4835	0.488	0.4865	0.488	0.4895	0.501	0.483	0.504	0.498	0.4745
1006	0.484	0.4845	0.4855	0.477	0.506	0.4895	0.482	0.4825	0.4905	0.5065	0.5115	0.5005	0.474	0.461	0.47	0.491	0.5065	0.4795	0.473	0.49	0.4895	0.483	0.4925	0.487	0.4795	0.4765	0.4865	0.4695	0.488	0.4805	0.4865	0.4855	0.474	0.4815	0.479	0.488	0.483	0.4715	0.4715	0.4835	0.4885	0.4865	0.488	0.4905	0.501	0.4835	0.504	0.498	0.4745
1007	0.484	0.4845	0.4865	0.4775	0.506	0.4895	0.482	0.4825	0.4905	0.5065	0.5115	0.5005	0.474	0.461	0.47	0.491	0.5065	0.4795	0.473	0.49	0.4895	0.483	0.4925	0.487	0.48	0.4765	0.4865	0.4695	0.488	0.481	0.4865	0.486	0.474	0.4815	0.4795	0.488	0.483	0.4715	0.4715	0.4835	0.4885	0.487	0.488	0.4905	0.501	0.484	0.504	0.498	0.4745
1008	0.484	0.485	0.4865	0.478	0.506	0.4895	0.482	0.483	0.491	0.507	0.5115	0.5005	0.474	0.4615	0.47	0.491	0.507	0.4795	0.473	0.49	0.4895	0.483	0.4925	0.487	0.48	0.4765	0.487	0.4695	0.488	0.481	0.4865	0.486	0.4745	0.4815	0.4795	0.489	0.483	0.472	0.472	0.4835	0.489	0.4875	0.489	0.4905	0.501	0.484	0.5045	0.498	0.475
1009	0.484	0.485	0.4865	0.478	0.5065	0.49	0.482	0.483	0.491	0.507	0.5125	0.5005	0.474	0.462	0.47	0.491	0.507	0.48	0.473	0.49	0.4895	0.4835	0.4925	0.487	0.48	0.4765	0.487	0.47	0.488	0.481	0.4865	0.486	0.4745	0.4815	0.4795	0.489	0.483	0.472	0.472	0.4835	0.489	0.4875	0.489	0.4905	0.501	0.484	0.5045	0.498	0.4755
1010	0.4845	0.485	0.4865	0.478	0.5065	0.49	0.482	0.483	0.491	0.5075	0.5125	0.5015	0.4745	0.462	0.47	0.492	0.5075	0.48	0.473	0.4905	0.49	0.4835	0.4925	0.487	0.4805	0.4765	0.4875	0.4705	0.488	0.481	0.487	0.486	0.4745	0.482	0.4795	0.489	0.4835	0.472	0.472	0.4835	0.489	0.4875	0.489	0.4905	0.501	0.484	0.5045	0.498	0.4755
1011	0.4845	0.485	0.4865	0.478	0.507	0.49	0.4825	0.483	0.491	0.5075	0.5125	0.5015	0.4745	0.462	0.47	0.492	0.5075	0.48	0.473	0.4905	0.49	0.4835	0.4925	0.487	0.4805	0.477	0.4875	0.4705	0.4885	0.481	0.487	0.4865	0.4745	0.482	0.4795	0.489	0.4835	0.472	0.472	0.4845	0.489	0.4875	0.489	0.4905	0.5015	0.484	0.505	0.499	0.4755
1012	0.4845	0.485	0.4865	0.478	0.507	0.49	0.483	0.4835	0.4915	0.5075	0.5125	0.5015	0.4745	0.462	0.47	0.492	0.5075	0.48	0.4735	0.4905	0.49	0.4835	0.4925	0.487	0.4805	0.4775	0.4875	0.4705	0.4885	0.481	0.487	0.4865	0.475	0.482	0.4795	0.489	0.4835	0.472	0.4725	0.4845	0.489	0.4875	0.489	0.4905	0.502	0.484	0.505	0.499	0.4755
1013	0.4845	0.4855	0.4865	0.478	0.507	0.49	0.483	0.4835	0.4915	0.5075	0.5125	0.5015	0.4745	0.462	0.47	0.492	0.5075	0.4805	0.474	0.4905	0.49	0.4835	0.493	0.487	0.4805	0.4775	0.4875	0.4705	0.489	0.481	0.487	0.4865	0.475	0.482	0.4795	0.489	0.4835	0.472	0.4725	0.4845	0.489	0.4875	0.489	0.4905	0.502	0.484	0.505	0.499	0.4755
1014	0.485	0.4855	0.4865	0.478	0.507	0.49	0.483	0.4835	0.4915	0.5075	0.5125	0.5015	0.4745	0.462	0.471	0.492	0.5075	0.4805	0.474	0.491	0.49	0.484	0.4935	0.488	0.481	0.4775	0.4875	0.4705	0.489	0.481	0.4875	0.4865	0.475	0.4825	0.4795	0.489	0.4835	0.472	0.4725	0.4845	0.489	0.4875	0.489	0.4915	0.502	0.484	0.505	0.499	0.4755
1015	0.485	0.4855	0.4865	0.478	0.507	0.49	0.483	0.4835	0.492	0.5075	0.5125	0.5015	0.4745	0.462	0.471	0.492	0.5075	0.4805	0.474	0.491	0.4905	0.484	0.4935	0.488	0.481	0.4775	0.488	0.4705	0.489	0.481	0.4875	0.4865	0.475	0.4825	0.4795	0.489	0.484	0.4725	0.4725	0.4845	0.49	0.4875	0.489	0.4915	0.502	0.484	0.505	0.499	0.4755
1016	0.485	0.4855	0.487	0.478	0.507	0.4905	0.483	0.4835	0.492	0.508	0.5125	0.5015	0.475	0.462	0.471	0.492	0.508	0.481	0.474	0.491	0.4905	0.484	0.4935	0.488	0.481	0.4775	0.488	0.4705	0.489	0.4815	0.4875	0.4865	0.4755	0.4825	0.4795	0.4895	0.484	0.473	0.4725	0.4845	0.49	0.4875	0.489	0.4915	0.502	0.484	0.5055	0.499	0.476
1017	0.485	0.486	0.487	0.478	0.507	0.4905	0.483	0.4835	0.492	0.508	0.5125	0.5015	0.475	0.462	0.471	0.492	0.508	0.481	0.474	0.491	0.4905	0.484	0.4935	0.488	0.481	0.4775	0.488	0.471	0.489	0.4815	0.4875	0.4865	0.4755	0.4825	0.48	0.4895	0.4845	0.473	0.473	0.4845	0.49	0.488	0.489	0.4915	0.502	0.4845	0.5055	0.499	0.476
1018	0.485	0.486	0.4875	0.4785	0.507	0.4905	0.483	0.484	0.492	0.508	0.5125	0.5015	0.4755	0.4625	0.471	0.492	0.508	0.481	0.474	0.491	0.4905	0.484	0.4935	0.488	0.4815	0.4775	0.4885	0.471	0.489	0.482	0.4875	0.487	0.4755	0.4825	0.4805	0.4895	0.4845	0.473	0.473	0.485	0.49	0.4885	0.4895	0.4915	0.502	0.485	0.5055	0.4995	0.4765
1019	0.4855	0.486	0.4875	0.4785	0.507	0.4905	0.483	0.484	0.492	0.508	0.513	0.5015	0.4755	0.463	0.471	0.492	0.508	0.481	0.4745	0.4915	0.4905	0.484	0.4935	0.488	0.4815	0.4775	0.4885	0.4715	0.4895	0.482	0.4875	0.487	0.4755	0.4825	0.4805	0.49	0.4845	0.473	0.473	0.485	0.49	0.4885	0.4895	0.4915	0.502	0.485	0.5055	0.4995	0.4765
1020	0.4855	0.486	0.4875	0.4785	0.5075	0.4905	0.4835	0.484	0.4925	0.5085	0.5135	0.502	0.4755	0.463	0.471	0.492	0.5085	0.481	0.4745	0.4915	0.4905	0.4845	0.4935	0.488	0.4815	0.478	0.4885	0.4715	0.4895	0.482	0.488	0.487	0.476	0.4825	0.4805	0.49	0.4845	0.473	0.473	0.4855	0.49	0.4885	0.49	0.4915	0.502	0.485	0.5055	0.5	0.4765
1021	0.4855	0.486	0.4875	0.4785	0.508	0.491	0.4835	0.484	0.4925	0.5085	0.5135	0.502	0.4755	0.463	0.471	0.493	0.5085	0.481	0.4745	0.4915	0.4905	0.4845	0.4935	0.488	0.4815	0.4785	0.4885	0.4715	0.49	0.482	0.488	0.487	0.476	0.483	0.4805	0.49	0.4845	0.473	0.473	0.4855	0.49	0.4885	0.49	0.4915	0.503	0.485	0.5055	0.5	0.4765
1022	0.4855	0.4865	0.4875	0.479	0.508	0.491	0.484	0.4845	0.493	0.5085	0.5135	0.502	0.4755	0.463	0.471	0.493	0.5085	0.481	0.475	0.4915	0.491	0.4845	0.494	0.488	0.4815	0.4785	0.4885	0.4715	0.49	0.482	0.488	0.487	0.476	0.4835	0.4805	0.49	0.4845	0.473	0.473	0.4855	0.49	0.4885	0.49	0.492	0.503	0.485	0.506	0.5	0.4765
1023	0.486	0.4865	0.4875	0.479	0.508	0.491	0.484	0.4845	0.493	0.509	0.5135	0.5025	0.4755	0.463	0.471	0.493	0.509	0.4815	0.475	0.4915	0.491	0.4845	0.494	0.488	0.482	0.4785	0.489	0.4715	0.49	0.482	0.488	0.4875	0.476	0.4835	0.4805	0.49	0.4845	0.473	0.473	0.4855	0.49	0.4885	0.49	0.4925	0.503	0.485	0.506	0.5	0.4765
1024	0.486	0.4865	0.4875	0.479	0.508	0.491	0.484	0.4845	0.493	0.509	0.5135	0.5025	0.4755	0.463	0.4715	0.493	0.509	0.4815	0.475	0.492	0.491	0.485	0.4945	0.489	0.482	0.4785	0.489	0.4715	0.49	0.482	0.4885	0.4875	0.476	0.4835	0.4805	0.4905	0.4845	0.473	0.4735	0.4855	0.4905	0.4885	0.49	0.4925	0.503	0.485	0.5065	0.5	0.4765
1025	0.486	0.4865	0.4875	0.479	0.508	0.491	0.484	0.4845	0.493	0.509	0.5135	0.5025	0.4755	0.463	0.4715	0.493	0.509	0.4815	0.475	0.492	0.4915	0.485	0.4945	0.489	0.482	0.4785	0.489	0.4715	0.49	0.482	0.4885	0.4875	0.476	0.4835	0.4805	0.4905	0.4845	0.473	0.4735	0.4855	0.491	0.4885	0.49	0.4925	0.503	0.485	0.5065	0.5	0.477
1026	0.486	0.4865	0.4875	0.479	0.508	0.491	0.484	0.4845	0.493	0.509	0.5135	0.5025	0.4755	0.463	0.472	0.493	0.509	0.482	0.475	0.492	0.4915	0.485	0.4945	0.489	0.4825	0.4785	0.489	0.472	0.49	0.482	0.4885	0.4875	0.4765	0.4835	0.4805	0.4905	0.4855	0.4735	0.4735	0.4855	0.491	0.4885	0.49	0.4925	0.503	0.485	0.5065	0.5	0.477
1027	0.486	0.487	0.488	0.479	0.508	0.4915	0.484	0.4845	0.493	0.509	0.5135	0.5025	0.4755	0.463	0.472	0.493	0.509	0.482	0.475	0.492	0.4915	0.485	0.4945	0.489	0.4825	0.4785	0.489	0.472	0.49	0.4825	0.4885	0.4875	0.4765	0.4835	0.4805	0.4905	0.4855	0.4735	0.4735	0.486	0.491	0.4885	0.49	0.4925	0.503	0.4855	0.5065	0.5005	0.477
1028	0.486	0.487	0.488	0.479	0.508	0.4915	0.484	0.4845	0.493	0.509	0.514	0.5025	0.4765	0.463	0.472	0.493	0.509	0.482	0.4755	0.4925	0.4915	0.485	0.4945	0.489	0.4825	0.4785	0.4895	0.472	0.49	0.4825	0.4885	0.4875	0.477	0.4835	0.481	0.4905	0.4855	0.4735	0.474	0.486	0.491	0.4885	0.4905	0.4925	0.503	0.4855	0.5065	0.5005	0.477
1029	0.4865	0.487	0.488	0.479	0.508	0.4915	0.4845	0.485	0.4935	0.509	0.514	0.5025	0.4765	0.463	0.472	0.493	0.509	0.482	0.4755	0.4925	0.4915	0.485	0.4945	0.489	0.4825	0.4785	0.4895	0.472	0.4905	0.4825	0.4885	0.4875	0.477	0.4835	0.481	0.4905	0.4855	0.4735	0.474	0.486	0.491	0.4895	0.4905	0.4925	0.503	0.486	0.5065	0.5005	0.477
1030	0.4865	0.487	0.488	0.4795	0.5085	0.4915	0.4845	0.485	0.494	0.509	0.514	0.503	0.4765	0.463	0.472	0.493	0.509	0.482	0.4755	0.4925	0.4915	0.4855	0.4945	0.489	0.4825	0.4785	0.4895	0.4725	0.491	0.4825	0.489	0.488	0.477	0.4835	0.481	0.4905	0.4855	0.4735	0.474	0.4865	0.491	0.4895	0.4905	0.4925	0.503	0.486	0.5065	0.5005	0.4775
1031	0.4865	0.487	0.488	0.4795	0.5085	0.4915	0.4845	0.485	0.494	0.5095	0.514	0.503	0.4765	0.463	0.472	0.493	0.5095	0.482	0.4755	0.4925	0.4915	0.4855	0.4945	0.489	0.4825	0.479	0.4895	0.4725	0.491	0.483	0.489	0.488	0.477	0.484	0.481	0.491	0.4855	0.4735	0.474	0.4865	0.491	0.4895	0.4905	0.4925	0.503	0.486	0.5065	0.501	0.4775
1032	0.4865	0.4875	0.4885	0.4795	0.5085	0.492	0.4845	0.485	0.494	0.5095	0.514	0.503	0.4765	0.4635	0.472	0.494	0.5095	0.482	0.4755	0.4925	0.4915	0.4855	0.4945	0.489	0.483	0.4795	0.49	0.4725	0.491	0.483	0.489	0.488	0.477	0.484	0.481	0.491	0.4855	0.474	0.474	0.4865	0.491	0.4895	0.4905	0.493	0.503	0.486	0.5065	0.501	0.4775
1033	0.4865	0.4875	0.488	0.4795	0.5085	0.492	0.4845	0.4855	0.494	0.51	0.514	0.503	0.4765	0.464	0.472	0.494	0.51	0.4825	0.476	0.4925	0.4915	0.4855	0.4945	0.489	0.483	0.4795	0.49	0.4725	0.491	0.483	0.489	0.488	0.477	0.4845	0.481	0.491	0.4855	0.474	0.474	0.4865	0.4915	0.4895	0.4905	0.493	0.504	0.486	0.5065	0.501	0.478
1034	0.4865	0.4875	0.4885	0.4795	0.5085	0.492	0.4845	0.4855	0.494	0.51	0.5145	0.503	0.4765	0.464	0.4725	0.494	0.51	0.4825	0.476	0.4925	0.4915	0.4855	0.4945	0.489	0.4835	0.4795	0.49	0.4725	0.491	0.483	0.489	0.488	0.477	0.4845	0.481	0.491	0.486	0.4745	0.474	0.4865	0.4915	0.4895	0.4905	0.493	0.504	0.486	0.5075	0.501	0.478
1035	0.4865	0.4875	0.4885	0.4795	0.5085	0.492	0.4845	0.4855	0.494	0.51	0.5145	0.503	0.4765	0.464	0.473	0.494	0.51	0.483	0.476	0.4925	0.4915	0.4855	0.495	0.489	0.4835	0.4795	0.49	0.473	0.491	0.483	0.489	0.488	0.4775	0.4845	0.481	0.491	0.486	0.4745	0.4745	0.4865	0.492	0.4895	0.4905	0.4935	0.504	0.486	0.5075	0.501	0.478
1036	0.4865	0.4875	0.4885	0.4795	0.509	0.492	0.485	0.4855	0.494	0.51	0.5145	0.503	0.4765	0.464	0.473	0.494	0.51	0.483	0.476	0.4925	0.492	0.4855	0.495	0.4895	0.4835	0.4795	0.49	0.473	0.491	0.483	0.489	0.488	0.4775	0.4845	0.481	0.491	0.486	0.4745	0.4745	0.487	0.492	0.4895	0.4905	0.4935	0.504	0.486	0.5075	0.501	0.478
1037	0.4865	0.4875	0.4885	0.4795	0.509	0.492	0.485	0.4855	0.494	0.51	0.5145	0.503	0.4765	0.464	0.473	0.494	0.51	0.483	0.476	0.493	0.492	0.486	0.4955	0.4895	0.4835	0.4795	0.49	0.473	0.491	0.483	0.4895	0.488	0.4775	0.4845	0.4815	0.4915	0.4865	0.4745	0.4745	0.487	0.492	0.4895	0.491	0.4935	0.504	0.486	0.5075	0.501	0.478
1038	0.487	0.4875	0.4885	0.4795	0.509	0.492	0.485	0.4855	0.494	0.51	0.5145	0.503	0.4765	0.464	0.473	0.494	0.51	0.483	0.476	0.493	0.492	0.486	0.4955	0.49	0.4835	0.4795	0.49	0.473	0.491	0.483	0.4895	0.488	0.478	0.4845	0.4815	0.4915	0.4865	0.4745	0.4745	0.487	0.492	0.4895	0.491	0.4935	0.504	0.486	0.5075	0.5015	0.478
1039	0.487	0.4875	0.4885	0.4795	0.509	0.492	0.485	0.4855	0.494	0.51	0.515	0.5035	0.477	0.464	0.473	0.494	0.51	0.483	0.476	0.4935	0.4925	0.486	0.4955	0.49	0.4835	0.4795	0.49	0.473	0.491	0.4835	0.4895	0.4885	0.478	0.4845	0.4815	0.4915	0.4865	0.4745	0.4745	0.487	0.492	0.4895	0.491	0.4935	0.504	0.486	0.5075	0.5015	0.478
1040	0.4875	0.488	0.4885	0.4795	0.509	0.4925	0.485	0.4855	0.4945	0.51	0.515	0.5035	0.477	0.464	0.473	0.494	0.51	0.483	0.4765	0.4935	0.4925	0.486	0.4955	0.49	0.4835	0.4795	0.4905	0.473	0.491	0.4835	0.49	0.4885	0.478	0.4845	0.4815	0.4915	0.4865	0.4745	0.475	0.487	0.492	0.4895	0.491	0.4935	0.504	0.486	0.5075	0.5015	0.478
1041	0.4875	0.488	0.4885	0.4795	0.509	0.4925	0.485	0.4855	0.495	0.51	0.515	0.5035	0.477	0.464	0.473	0.494	0.51	0.483	0.4765	0.4935	0.4925	0.486	0.4955	0.49	0.4835	0.4795	0.4905	0.473	0.491	0.4835	0.49	0.4885	0.478	0.4845	0.4815	0.4915	0.4865	0.4745	0.475	0.487	0.492	0.4895	0.491	0.4935	0.504	0.486	0.5075	0.5015	0.478
1042	0.4875	0.488	0.489	0.48	0.509	0.4925	0.4855	0.4855	0.495	0.51	0.515	0.5035	0.477	0.464	0.473	0.494	0.51	0.483	0.4765	0.4935	0.4925	0.486	0.4955	0.49	0.4835	0.48	0.491	0.473	0.4915	0.4835	0.49	0.4885	0.478	0.4845	0.4815	0.4915	0.4865	0.4745	0.475	0.4875	0.492	0.4895	0.491	0.4935	0.504	0.4865	0.5075	0.502	0.478
1043	0.4875	0.488	0.489	0.48	0.5095	0.4925	0.4855	0.4855	0.495	0.51	0.515	0.5035	0.4775	0.464	0.473	0.494	0.51	0.483	0.4765	0.4935	0.4925	0.486	0.4955	0.49	0.484	0.48	0.491	0.473	0.492	0.4835	0.49	0.4885	0.478	0.4845	0.482	0.4915	0.4865	0.4745	0.475	0.4875	0.492	0.4895	0.491	0.4935	0.504	0.4865	0.5075	0.502	0.478
1044	0.4875	0.488	0.489	0.48	0.5095	0.4925	0.4855	0.4855	0.495	0.51	0.515	0.504	0.4775	0.464	0.473	0.494	0.51	0.483	0.477	0.4935	0.4925	0.486	0.4955	0.49	0.484	0.48	0.491	0.4735	0.492	0.4835	0.49	0.489	0.478	0.4845	0.482	0.4915	0.4865	0.4745	0.475	0.4875	0.492	0.4895	0.4915	0.4935	0.504	0.487	0.5075	0.502	0.4785
1045	0.4875	0.488	0.489	0.48	0.5095	0.4925	0.4855	0.4855	0.495	0.51	0.515	0.504	0.4775	0.464	0.473	0.494	0.51	0.483	0.477	0.4935	0.4925	0.486	0.4955	0.49	0.484	0.48	0.491	0.4735	0.492	0.4835	0.49	0.489	0.478	0.4845	0.482	0.4915	0.4865	0.4745	0.475	0.4875	0.492	0.4895	0.4915	0.4935	0.504	0.487	0.5075	0.502	0.479
1046	0.4875	0.488	0.489	0.48	0.5095	0.4925	0.4855	0.486	0.495	0.5105	0.515	0.504	0.4775	0.464	0.473	0.494	0.5105	0.483	0.477	0.4935	0.4925	0.486	0.4955	0.49	0.4845	0.48	0.491	0.4735	0.492	0.4835	0.49	0.489	0.478	0.485	0.482	0.4915	0.4865	0.475	0.475	0.4875	0.492	0.49	0.4915	0.494	0.504	0.487	0.5075	0.502	0.479
1047	0.4875	0.488	0.489	0.4805	0.5095	0.4925	0.4855	0.486	0.495	0.511	0.515	0.504	0.4775	0.4645	0.4735	0.4945	0.511	0.483	0.477	0.4935	0.4925	0.4865	0.4955	0.49	0.4845	0.4805	0.491	0.4735	0.492	0.4835	0.49	0.489	0.478	0.4855	0.482	0.4915	0.4865	0.475	0.475	0.4875	0.4925	0.49	0.4915	0.494	0.504	0.487	0.5075	0.502	0.479
1048	0.4875	0.4885	0.489	0.4805	0.5095	0.4925	0.4855	0.486	0.495	0.511	0.515	0.504	0.4775	0.4645	0.4735	0.4945	0.511	0.483	0.477	0.4935	0.4925	0.4865	0.4955	0.49	0.4845	0.4805	0.491	0.474	0.492	0.4835	0.49	0.489	0.478	0.4855	0.482	0.4915	0.4865	0.475	0.475	0.4875	0.4925	0.49	0.4915	0.4945	0.5045	0.487	0.5075	0.502	0.479
1049	0.4875	0.4885	0.489	0.4805	0.5095	0.4925	0.4855	0.4865	0.495	0.511	0.515	0.504	0.4775	0.4645	0.4735	0.4945	0.511	0.4835	0.477	0.4935	0.4925	0.4865	0.4955	0.49	0.4845	0.4805	0.491	0.474	0.492	0.4835	0.49	0.489	0.4785	0.4855	0.482	0.4915	0.4865	0.475	0.475	0.4875	0.4925	0.4905	0.4915	0.4945	0.5045	0.487	0.5075	0.502	0.479
1050	0.4875	0.4885	0.489	0.4805	0.5095	0.493	0.4855	0.4865	0.495	0.511	0.515	0.504	0.4775	0.465	0.474	0.495	0.511	0.484	0.477	0.4935	0.4925	0.4865	0.4955	0.4905	0.4845	0.4805	0.491	0.474	0.492	0.484	0.49	0.489	0.4785	0.4855	0.482	0.492	0.487	0.475	0.475	0.4875	0.4925	0.4905	0.4915	0.4945	0.505	0.487	0.508	0.502	0.479
1051	0.4875	0.4885	0.489	0.4805	0.5095	0.493	0.4855	0.4865	0.495	0.511	0.515	0.504	0.4775	0.465	0.474	0.495	0.511	0.484	0.477	0.4935	0.4925	0.4865	0.496	0.4905	0.4845	0.4805	0.491	0.474	0.492	0.484	0.49	0.489	0.479	0.4855	0.482	0.492	0.487	0.475	0.4755	0.488	0.4925	0.4905	0.4915	0.4945	0.505	0.487	0.508	0.502	0.479
1052	0.4875	0.4885	0.489	0.4805	0.5095	0.493	0.4855	0.4865	0.495	0.511	0.515	0.504	0.4775	0.465	0.474	0.495	0.511	0.484	0.477	0.4935	0.4925	0.4865	0.496	0.4905	0.4845	0.4805	0.491	0.474	0.492	0.484	0.49	0.489	0.479	0.4855	0.482	0.492	0.487	0.475	0.4755	0.488	0.4925	0.4905	0.4915	0.4945	0.505	0.487	0.508	0.502	0.479
1053	0.4875	0.4885	0.489	0.4805	0.5095	0.493	0.4855	0.4865	0.495	0.511	0.515	0.504	0.4775	0.465	0.474	0.495	0.511	0.484	0.477	0.4935	0.4925	0.487	0.496	0.4905	0.4845	0.4805	0.491	0.474	0.492	0.484	0.49	0.489	0.479	0.4855	0.482	0.492	0.487	0.475	0.4755	0.488	0.493	0.4905	0.4915	0.4945	0.505	0.487	0.508	0.5025	0.479
1054	0.4875	0.4885	0.489	0.4805	0.5095	0.493	0.4855	0.4865	0.495	0.511	0.515	0.504	0.4775	0.465	0.474	0.495	0.511	0.484	0.477	0.4935	0.4925	0.487	0.496	0.4905	0.4845	0.4805	0.491	0.474	0.492	0.484	0.49	0.489	0.479	0.4855	0.482	0.492	0.487	0.475	0.4755	0.488	0.493	0.4905	0.4915	0.4945	0.505	0.487	0.508	0.5025	0.479
1055	0.4875	0.4885	0.489	0.4805	0.5095	0.493	0.486	0.4865	0.495	0.511	0.515	0.504	0.4775	0.465	0.474	0.495	0.511	0.484	0.4775	0.4935	0.4925	0.487	0.496	0.4905	0.4845	0.4805	0.491	0.474	0.492	0.484	0.49	0.489	0.479	0.4855	0.482	0.4925	0.487	0.475	0.4755	0.488	0.493	0.4905	0.4915	0.4945	0.505	0.487	0.508	0.5025	0.479
1056	0.488	0.4885	0.489	0.4805	0.5095	0.493	0.486	0.4865	0.4955	0.511	0.515	0.504	0.4775	0.465	0.474	0.495	0.511	0.484	0.4775	0.4935	0.4925	0.487	0.496	0.4905	0.4845	0.4805	0.491	0.474	0.492	0.484	0.49	0.489	0.479	0.4855	0.482	0.4925	0.4875	0.475	0.4755	0.488	0.493	0.4905	0.4915	0.4945	0.505	0.487	0.508	0.5025	0.479
1057	0.488	0.4885	0.4895	0.4805	0.5095	0.493	0.486	0.4865	0.4955	0.511	0.515	0.504	0.478	0.465	0.474	0.495	0.511	0.484	0.4775	0.4935	0.493	0.487	0.496	0.4905	0.4845	0.4805	0.492	0.474	0.492	0.484	0.49	0.489	0.479	0.4855	0.482	0.4925	0.4875	0.475	0.476	0.488	0.493	0.4905	0.4915	0.4945	0.505	0.487	0.508	0.5025	0.479
1058	0.488	0.4885	0.4895	0.4805	0.51	0.493	0.486	0.4865	0.4955	0.511	0.515	0.504	0.478	0.465	0.474	0.495	0.511	0.484	0.4775	0.4935	0.493	0.487	0.496	0.4905	0.4845	0.4805	0.492	0.474	0.492	0.484	0.49	0.489	0.479	0.4855	0.482	0.4925	0.4875	0.475	0.476	0.488	0.493	0.4905	0.4915	0.4945	0.505	0.487	0.508	0.5025	0.479
1059	0.488	0.4885	0.4895	0.4805	0.5095	0.493	0.486	0.4865	0.4955	0.511	0.515	0.504	0.478	0.465	0.474	0.495	0.511	0.484	0.4775	0.4935	0.4925	0.487	0.496	0.4905	0.4845	0.4805	0.492	0.474	0.492	0.484	0.49	0.489	0.479	0.4855	0.482	0.4925	0.4875	0.475	0.476	0.488	0.493	0.4905	0.4915	0.4945	0.505	0.487	0.508	0.5025	0.479
1060	0.488	0.4885	0.4895	0.4805	0.5095	0.493	0.486	0.4865	0.4955	0.511	0.515	0.504	0.478	0.465	0.474	0.495	0.511	0.484	0.4775	0.4935	0.493	0.487	0.496	0.4905	0.4845	0.4805	0.492	0.474	0.492	0.484	0.49	0.489	0.479	0.4855	0.482	0.4925	0.4875	0.475	0.476	0.488	0.493	0.4905	0.4915	0.4945	0.505	0.487	0.508	0.5025	0.479
1061	0.488	0.489	0.4895	0.4805	0.51	0.493	0.486	0.4865	0.496	0.511	0.515	0.504	0.478	0.465	0.474	0.495	0.511	0.484	0.4775	0.4935	0.493	0.487	0.496	0.491	0.4845	0.4805	0.492	0.474	0.492	0.484	0.49	0.489	0.479	0.4855	0.482	0.4925	0.4875	0.475	0.476	0.488	0.493	0.4905	0.4915	0.4945	0.505	0.487	0.508	0.5025	0.479
1062	0.488	0.489	0.4895	0.4805	0.51	0.493	0.486	0.4865	0.496	0.511	0.515	0.504	0.478	0.465	0.474	0.495	0.511	0.484	0.4775	0.4935	0.493	0.487	0.496	0.491	0.4845	0.4805	0.492	0.474	0.492	0.484	0.49	0.489	0.479	0.4855	0.482	0.4925	0.4875	0.475	0.476	0.488	0.493	0.4905	0.4915	0.4945	0.505	0.487	0.508	0.5025	0.479
1063	0.488	0.489	0.4895	0.4805	0.5105	0.493	0.486	0.4865	0.496	0.511	0.515	0.504	0.478	0.465	0.474	0.495	0.511	0.484	0.4775	0.4935	0.493	0.487	0.4965	0.491	0.4845	0.4805	0.492	0.474	0.492	0.484	0.49	0.489	0.479	0.4855	0.482	0.4925	0.4875	0.475	0.476	0.4885	0.493	0.4905	0.4915	0.4945	0.505	0.487	0.508	0.5025	0.479
1064	0.488	0.489	0.4895	0.4805	0.5105	0.493	0.486	0.4865	0.496	0.511	0.515	0.504	0.478	0.465	0.474	0.495	0.511	0.484	0.4775	0.4935	0.493	0.487	0.4965	0.491	0.4845	0.4805	0.492	0.474	0.492	0.484	0.49	0.489	0.479	0.4855	0.482	0.4925	0.4875	0.475	0.476	0.4885	0.493	0.4905	0.4915	0.4945	0.505	0.487	0.508	0.503	0.479
1065	0.488	0.489	0.4895	0.4805	0.5105	0.493	0.486	0.4865	0.496	0.511	0.515	0.504	0.478	0.465	0.474	0.495	0.511	0.484	0.478	0.494	0.493	0.487	0.496	0.491	0.4845	0.481	0.492	0.474	0.492	0.484	0.49	0.489	0.479	0.4855	0.482	0.4925	0.4875	0.475	0.476	0.4885	0.493	0.4905	0.4915	0.4945	0.505	0.487	0.508	0.503	0.479
1066	0.488	0.489	0.4895	0.4805	0.5105	0.493	0.486	0.4865	0.496	0.511	0.515	0.504	0.478	0.465	0.474	0.495	0.511	0.484	0.478	0.4945	0.493	0.487	0.496	0.491	0.4845	0.481	0.492	0.474	0.4925	0.484	0.49	0.489	0.479	0.4855	0.482	0.4925	0.4875	0.475	0.476	0.4885	0.493	0.4905	0.4915	0.4945	0.505	0.487	0.508	0.503	0.479
1067	0.488	0.489	0.49	0.4805	0.5105	0.493	0.486	0.4865	0.496	0.511	0.515	0.504	0.478	0.465	0.474	0.495	0.511	0.484	0.478	0.4945	0.493	0.487	0.496	0.491	0.4845	0.481	0.492	0.474	0.4925	0.484	0.49	0.489	0.479	0.486	0.482	0.4925	0.4875	0.475	0.476	0.4885	0.493	0.4905	0.4915	0.4945	0.505	0.487	0.508	0.503	0.479
1068	0.488	0.489	0.49	0.4805	0.5105	0.493	0.486	0.4865	0.496	0.511	0.515	0.504	0.478	0.465	0.474	0.495	0.511	0.484	0.478	0.4945	0.493	0.487	0.496	0.491	0.485	0.481	0.492	0.4745	0.4925	0.484	0.49	0.489	0.479	0.486	0.482	0.4925	0.4875	0.475	0.476	0.4885	0.493	0.4905	0.4915	0.4945	0.505	0.487	0.508	0.503	0.479
1069	0.488	0.489	0.49	0.4805	0.51	0.493	0.486	0.4865	0.496	0.511	0.515	0.504	0.478	0.465	0.474	0.495	0.511	0.484	0.478	0.4945	0.493	0.487	0.496	0.491	0.4845	0.481	0.492	0.474	0.492	0.484	0.4905	0.489	0.479	0.486	0.482	0.4925	0.4875	0.475	0.476	0.4885	0.493	0.4905	0.4915	0.4945	0.505	0.487	0.508	0.503	0.479
1070	0.488	0.489	0.49	0.4805	0.5105	0.493	0.486	0.4865	0.496	0.511	0.515	0.504	0.478	0.465	0.474	0.495	0.511	0.484	0.478	0.4945	0.493	0.487	0.496	0.491	0.4845	0.481	0.492	0.474	0.492	0.484	0.4905	0.489	0.479	0.486	0.482	0.4925	0.4875	0.475	0.476	0.4885	0.493	0.4905	0.4915	0.4945	0.505	0.487	0.508	0.503	0.479
1071	0.488	0.489	0.49	0.4805	0.51	0.493	0.486	0.4865	0.496	0.511	0.515	0.504	0.478	0.465	0.474	0.495	0.511	0.484	0.478	0.4945	0.493	0.487	0.496	0.491	0.4845	0.481	0.492	0.474	0.492	0.484	0.49	0.489	0.479	0.486	0.482	0.4925	0.4875	0.475	0.476	0.4885	0.493	0.4905	0.4915	0.4945	0.505	0.487	0.508	0.503	0.479
1072	0.488	0.489	0.49	0.4805	0.51	0.493	0.486	0.4865	0.496	0.511	0.515	0.504	0.478	0.465	0.474	0.495	0.511	0.484	0.478	0.4945	0.493	0.487	0.496	0.491	0.4845	0.481	0.492	0.474	0.492	0.484	0.49	0.489	0.479	0.486	0.4825	0.4925	0.4875	0.475	0.476	0.4885	0.493	0.4905	0.4915	0.4945	0.505	0.487	0.508	0.503	0.479
1073	0.488	0.489	0.49	0.4805	0.51	0.493	0.486	0.4865	0.496	0.511	0.5155	0.504	0.478	0.465	0.474	0.495	0.511	0.484	0.478	0.4945	0.493	0.487	0.496	0.491	0.4845	0.481	0.492	0.474	0.492	0.484	0.49	0.489	0.479	0.486	0.4825	0.4925	0.4875	0.475	0.476	0.4885	0.493	0.4905	0.4915	0.4945	0.505	0.487	0.5085	0.503	0.479
1074	0.488	0.489	0.49	0.4805	0.51	0.493	0.486	0.4865	0.496	0.511	0.5155	0.504	0.478	0.465	0.474	0.495	0.511	0.484	0.478	0.4945	0.493	0.487	0.496	0.491	0.4845	0.481	0.492	0.4745	0.492	0.484	0.49	0.489	0.479	0.486	0.482	0.4925	0.4875	0.475	0.476	0.4885	0.493	0.4905	0.4915	0.4945	0.505	0.487	0.5085	0.503	0.479
1075	0.488	0.489	0.49	0.4805	0.51	0.493	0.486	0.4865	0.496	0.511	0.5155	0.504	0.478	0.465	0.474	0.495	0.511	0.484	0.478	0.4945	0.493	0.487	0.496	0.491	0.4845	0.481	0.492	0.475	0.492	0.484	0.49	0.489	0.479	0.486	0.482	0.4925	0.4875	0.475	0.476	0.4885	0.493	0.4905	0.4915	0.4945	0.505	0.487	0.5085	0.503	0.479
1076	0.488	0.489	0.49	0.4805	0.51	0.493	0.486	0.4865	0.496	0.511	0.5155	0.504	0.478	0.465	0.474	0.495	0.511	0.484	0.478	0.4945	0.493	0.487	0.496	0.491	0.4845	0.4805	0.492	0.475	0.492	0.484	0.4905	0.489	0.479	0.486	0.482	0.492	0.4875	0.475	0.476	0.4885	0.493	0.4905	0.4915	0.4945	0.505	0.487	0.5085	0.503	0.479
1077	0.488	0.489	0.49	0.4805	0.51	0.493	0.486	0.4865	0.496	0.511	0.5155	0.504	0.478	0.465	0.474	0.495	0.511	0.484	0.478	0.4945	0.493	0.487	0.496	0.491	0.4845	0.4805	0.492	0.475	0.492	0.484	0.49	0.489	0.479	0.486	0.482	0.492	0.4875	0.475	0.476	0.4885	0.493	0.4905	0.4915	0.4945	0.505	0.487	0.5085	0.503	0.479
1078	0.488	0.489	0.49	0.4805	0.51	0.493	0.486	0.4865	0.496	0.511	0.5155	0.504	0.478	0.465	0.474	0.495	0.511	0.484	0.478	0.4945	0.493	0.487	0.496	0.491	0.4845	0.4805	0.492	0.4745	0.492	0.484	0.49	0.489	0.479	0.486	0.4825	0.492	0.4875	0.475	0.476	0.4885	0.493	0.4905	0.4915	0.4945	0.505	0.487	0.5085	0.503	0.479
1079	0.488	0.489	0.49	0.4805	0.51	0.493	0.486	0.4865	0.496	0.511	0.5155	0.504	0.478	0.465	0.474	0.495	0.511	0.484	0.478	0.4945	0.493	0.487	0.496	0.491	0.4845	0.4805	0.492	0.4745	0.492	0.484	0.49	0.489	0.479	0.486	0.4825	0.492	0.4875	0.475	0.476	0.4885	0.493	0.4905	0.4915	0.4945	0.505	0.487	0.5085	0.503	0.479
1080	0.488	0.489	0.49	0.4805	0.51	0.493	0.486	0.4865	0.496	0.511	0.5155	0.504	0.478	0.465	0.474	0.495	0.511	0.484	0.478	0.4945	0.493	0.487	0.496	0.491	0.4845	0.4805	0.492	0.4745	0.492	0.484	0.49	0.489	0.479	0.486	0.4825	0.492	0.4875	0.475	0.476	0.4885	0.493	0.4905	0.4915	0.4945	0.5055	0.487	0.5085	0.503	0.479
1081	0.488	0.489	0.49	0.4805	0.51	0.493	0.486	0.4865	0.496	0.511	0.5155	0.504	0.478	0.465	0.474	0.495	0.511	0.484	0.478	0.4945	0.493	0.487	0.496	0.491	0.4845	0.4805	0.492	0.475	0.492	0.484	0.49	0.489	0.479	0.486	0.4825	0.4915	0.4875	0.475	0.476	0.4885	0.493	0.4905	0.4915	0.4945	0.5055	0.487	0.5085	0.503	0.479
1082	0.488	0.489	0.4895	0.48	0.51	0.493	0.486	0.4865	0.4955	0.511	0.5155	0.504	0.478	0.465	0.474	0.495	0.511	0.484	0.478	0.4945	0.493	0.487	0.496	0.4905	0.4845	0.4805	0.492	0.475	0.492	0.484	0.49	0.489	0.479	0.486	0.482	0.4915	0.4875	0.475	0.476	0.4885	0.493	0.4905	0.4915	0.4945	0.5055	0.487	0.5085	0.5025	0.479
1083	0.488	0.489	0.4895	0.48	0.51	0.493	0.486	0.4865	0.4955	0.511	0.5155	0.504	0.478	0.465	0.474	0.495	0.511	0.484	0.478	0.4945	0.493	0.487	0.496	0.4905	0.4845	0.4805	0.492	0.475	0.492	0.484	0.49	0.489	0.479	0.486	0.482	0.4915	0.4875	0.475	0.476	0.4885	0.493	0.4905	0.4915	0.4945	0.5055	0.487	0.5085	0.5025	0.479
1084	0.488	0.489	0.4895	0.48	0.51	0.493	0.486	0.4865	0.4955	0.511	0.5155	0.504	0.478	0.465	0.4745	0.495	0.511	0.484	0.478	0.4945	0.493	0.487	0.496	0.4905	0.4845	0.4805	0.492	0.475	0.492	0.484	0.49	0.489	0.479	0.486	0.482	0.4915	0.4875	0.475	0.476	0.4885	0.493	0.4905	0.4915	0.4945	0.5055	0.487	0.5085	0.503	0.479
1085	0.488	0.489	0.4895	0.48	0.51	0.493	0.486	0.4865	0.4955	0.511	0.5155	0.504	0.478	0.465	0.474	0.495	0.511	0.484	0.478	0.4945	0.493	0.487	0.496	0.4905	0.4845	0.4805	0.492	0.4745	0.492	0.484	0.49	0.489	0.4785	0.486	0.482	0.4915	0.4875	0.475	0.476	0.4885	0.4925	0.4905	0.4915	0.4945	0.5055	0.487	0.508	0.5025	0.479
1086	0.488	0.489	0.4895	0.4795	0.51	0.493	0.486	0.4865	0.4955	0.511	0.515	0.504	0.478	0.465	0.474	0.495	0.511	0.484	0.478	0.4945	0.493	0.487	0.496	0.4905	0.4845	0.4805	0.492	0.4745	0.492	0.484	0.49	0.489	0.4785	0.486	0.482	0.4915	0.4875	0.475	0.476	0.4885	0.4925	0.4905	0.491	0.4945	0.5055	0.487	0.508	0.5025	0.479
1087	0.488	0.489	0.489	0.4795	0.51	0.493	0.4855	0.4865	0.4955	0.511	0.515	0.504	0.478	0.465	0.474	0.495	0.511	0.484	0.478	0.4945	0.493	0.487	0.496	0.4905	0.4845	0.4805	0.492	0.4745	0.492	0.484	0.49	0.489	0.4785	0.486	0.482	0.4915	0.4875	0.475	0.476	0.4885	0.4925	0.4905	0.491	0.4945	0.5055	0.487	0.508	0.502	0.479
1088	0.488	0.489	0.489	0.4795	0.5095	0.4925	0.4855	0.4865	0.4955	0.511	0.515	0.504	0.478	0.465	0.474	0.495	0.511	0.4835	0.478	0.4945	0.493	0.487	0.496	0.4905	0.4845	0.4805	0.492	0.4745	0.492	0.484	0.49	0.489	0.4785	0.486	0.4815	0.4915	0.4875	0.475	0.476	0.4885	0.4925	0.49	0.491	0.4945	0.5055	0.487	0.508	0.502	0.479
1089	0.488	0.489	0.489	0.4795	0.5095	0.4925	0.4855	0.4865	0.495	0.511	0.515	0.504	0.478	0.465	0.474	0.495	0.511	0.4835	0.478	0.4945	0.493	0.487	0.496	0.4905	0.4845	0.4805	0.491	0.4745	0.492	0.484	0.49	0.489	0.4785	0.486	0.4815	0.4915	0.4875	0.4745	0.476	0.4885	0.4925	0.49	0.491	0.4945	0.5055	0.487	0.508	0.502	0.479
1090	0.488	0.489	0.489	0.4795	0.5095	0.4925	0.4855	0.4865	0.495	0.511	0.515	0.504	0.4775	0.465	0.474	0.495	0.511	0.4835	0.478	0.494	0.493	0.487	0.496	0.4905	0.4845	0.48	0.491	0.4745	0.492	0.484	0.49	0.489	0.4785	0.4855	0.4815	0.4915	0.4875	0.4745	0.476	0.4885	0.4925	0.49	0.491	0.4945	0.5055	0.487	0.508	0.502	0.479
1091	0.488	0.489	0.489	0.4795	0.5095	0.4925	0.4855	0.4865	0.495	0.511	0.515	0.504	0.4775	0.465	0.474	0.495	0.511	0.4835	0.4775	0.4935	0.493	0.487	0.4955	0.4905	0.4845	0.48	0.491	0.4745	0.492	0.484	0.49	0.489	0.4785	0.4855	0.4815	0.4915	0.4875	0.4745	0.476	0.488	0.4925	0.4895	0.491	0.4945	0.505	0.487	0.508	0.502	0.479
1092	0.488	0.4885	0.489	0.4795	0.5095	0.492	0.4855	0.4865	0.495	0.511	0.515	0.504	0.4775	0.465	0.474	0.495	0.511	0.4835	0.4775	0.4935	0.493	0.487	0.4955	0.4905	0.4845	0.48	0.491	0.474	0.492	0.484	0.49	0.489	0.4785	0.4855	0.4815	0.4915	0.4875	0.4745	0.476	0.488	0.4925	0.4895	0.491	0.4945	0.505	0.487	0.508	0.502	0.479
1093	0.488	0.4885	0.489	0.4795	0.5095	0.492	0.4855	0.4865	0.495	0.511	0.515	0.504	0.4775	0.465	0.474	0.4945	0.511	0.4835	0.477	0.4935	0.493	0.487	0.4955	0.4905	0.4845	0.48	0.491	0.474	0.492	0.484	0.49	0.489	0.4785	0.4855	0.4815	0.491	0.4875	0.474	0.476	0.4875	0.4925	0.4895	0.4905	0.4945	0.505	0.487	0.508	0.502	0.4785
1094	0.4875	0.4885	0.489	0.4795	0.5095	0.492	0.4855	0.4865	0.495	0.511	0.515	0.504	0.4775	0.465	0.474	0.4945	0.511	0.4835	0.477	0.4935	0.493	0.487	0.4955	0.4905	0.4845	0.48	0.491	0.474	0.4915	0.4835	0.49	0.489	0.478	0.4855	0.4815	0.491	0.4875	0.474	0.476	0.4875	0.4925	0.4895	0.4905	0.494	0.505	0.487	0.508	0.502	0.4785
1095	0.4875	0.488	0.489	0.4795	0.5095	0.492	0.4855	0.4865	0.495	0.511	0.515	0.504	0.4775	0.465	0.474	0.4945	0.511	0.4835	0.477	0.4935	0.493	0.487	0.4955	0.4905	0.4845	0.48	0.491	0.474	0.4915	0.4835	0.4895	0.489	0.478	0.4855	0.4815	0.491	0.4875	0.474	0.476	0.4875	0.4925	0.4895	0.4905	0.494	0.505	0.487	0.508	0.502	0.4785
1096	0.4875	0.488	0.489	0.4795	0.5095	0.492	0.485	0.486	0.495	0.511	0.515	0.504	0.4775	0.465	0.474	0.4945	0.511	0.4835	0.477	0.4935	0.4925	0.487	0.4955	0.4905	0.4845	0.48	0.491	0.474	0.4915	0.4835	0.4895	0.489	0.478	0.4855	0.4815	0.491	0.4875	0.474	0.476	0.4875	0.492	0.4895	0.4905	0.494	0.505	0.487	0.508	0.502	0.478
1097	0.4875	0.488	0.489	0.4795	0.509	0.492	0.485	0.4855	0.495	0.511	0.515	0.504	0.4775	0.4645	0.474	0.4945	0.511	0.4835	0.477	0.4935	0.492	0.487	0.495	0.49	0.484	0.48	0.491	0.474	0.491	0.4835	0.4895	0.489	0.478	0.4855	0.4815	0.491	0.4865	0.474	0.476	0.4875	0.492	0.4895	0.4905	0.494	0.505	0.487	0.5075	0.502	0.478
1098	0.4875	0.488	0.489	0.4795	0.509	0.492	0.485	0.4855	0.4945	0.511	0.515	0.5035	0.4775	0.4645	0.474	0.494	0.511	0.4835	0.477	0.4935	0.492	0.4865	0.495	0.49	0.484	0.48	0.491	0.474	0.491	0.483	0.4895	0.489	0.478	0.485	0.4815	0.491	0.4865	0.474	0.4755	0.4875	0.492	0.4895	0.4905	0.4935	0.505	0.487	0.5075	0.502	0.478
1099	0.4875	0.488	0.489	0.4795	0.509	0.492	0.485	0.4855	0.4945	0.5105	0.515	0.5035	0.477	0.4645	0.474	0.494	0.5105	0.4835	0.477	0.4935	0.492	0.4865	0.495	0.49	0.484	0.48	0.491	0.474	0.491	0.483	0.4895	0.489	0.4775	0.485	0.4815	0.491	0.4865	0.474	0.4755	0.4875	0.492	0.4895	0.4905	0.4935	0.5045	0.487	0.5075	0.502	0.478
1100	0.4875	0.488	0.489	0.4795	0.509	0.492	0.485	0.4855	0.4945	0.5105	0.515	0.503	0.477	0.464	0.474	0.494	0.5105	0.483	0.477	0.4935	0.492	0.4865	0.495	0.49	0.4835	0.4795	0.491	0.474	0.491	0.483	0.4895	0.489	0.4775	0.485	0.4815	0.4905	0.4865	0.474	0.475	0.4875	0.492	0.4895	0.49	0.4935	0.5045	0.487	0.5075	0.502	0.478
1101	0.4875	0.488	0.489	0.4795	0.509	0.492	0.485	0.4855	0.4945	0.5105	0.515	0.503	0.477	0.464	0.474	0.494	0.5105	0.483	0.477	0.4935	0.492	0.4865	0.495	0.4895	0.4835	0.4795	0.4905	0.474	0.491	0.483	0.489	0.489	0.4775	0.485	0.4815	0.4905	0.4865	0.474	0.475	0.4875	0.492	0.4895	0.49	0.4935	0.5045	0.487	0.5075	0.502	0.478
1102	0.4875	0.488	0.4885	0.479	0.509	0.492	0.4845	0.4855	0.494	0.5105	0.514	0.503	0.477	0.464	0.474	0.494	0.5105	0.4825	0.477	0.4935	0.492	0.4865	0.495	0.4895	0.4835	0.4795	0.4905	0.474	0.491	0.483	0.489	0.489	0.4775	0.485	0.4815	0.4905	0.4865	0.474	0.475	0.4875	0.492	0.489	0.49	0.4935	0.5045	0.4865	0.5075	0.502	0.478
1103	0.487	0.488	0.4885	0.4785	0.509	0.492	0.4845	0.4855	0.494	0.51	0.514	0.503	0.477	0.464	0.474	0.494	0.51	0.4825	0.477	0.4935	0.492	0.4865	0.4945	0.4895	0.4835	0.4795	0.4905	0.474	0.491	0.483	0.489	0.489	0.4775	0.485	0.4815	0.4905	0.4865	0.474	0.475	0.4875	0.4915	0.489	0.49	0.4935	0.5045	0.4865	0.5075	0.5015	0.478
1104	0.487	0.488	0.488	0.4785	0.509	0.4915	0.4845	0.4855	0.494	0.51	0.514	0.503	0.4765	0.464	0.474	0.494	0.51	0.4825	0.477	0.493	0.492	0.486	0.4945	0.4895	0.4835	0.479	0.49	0.4735	0.491	0.483	0.489	0.489	0.4775	0.485	0.481	0.4905	0.4865	0.473	0.475	0.487	0.4915	0.489	0.49	0.4935	0.5045	0.486	0.5075	0.5015	0.4775
1105	0.487	0.488	0.488	0.4785	0.5085	0.491	0.4845	0.4855	0.494	0.51	0.514	0.503	0.4765	0.464	0.4735	0.494	0.51	0.4825	0.4765	0.493	0.492	0.486	0.4945	0.4895	0.4835	0.479	0.49	0.4735	0.491	0.483	0.489	0.4885	0.4775	0.4845	0.481	0.49	0.4865	0.473	0.475	0.487	0.4915	0.4885	0.49	0.493	0.5045	0.486	0.507	0.5015	0.4775
1106	0.4865	0.487	0.488	0.4785	0.5085	0.491	0.484	0.4855	0.494	0.51	0.514	0.503	0.4765	0.464	0.4735	0.494	0.51	0.4825	0.4765	0.4925	0.4915	0.486	0.4945	0.4895	0.4835	0.479	0.49	0.4735	0.491	0.483	0.489	0.488	0.4775	0.4845	0.4805	0.49	0.4865	0.473	0.475	0.487	0.4915	0.4885	0.4895	0.493	0.5045	0.486	0.507	0.5015	0.4775
1107	0.4865	0.487	0.488	0.4785	0.5085	0.491	0.484	0.4855	0.494	0.51	0.514	0.503	0.4765	0.464	0.4735	0.4935	0.51	0.4825	0.4765	0.4925	0.4915	0.486	0.494	0.4895	0.4835	0.479	0.49	0.4735	0.4905	0.483	0.4885	0.488	0.477	0.4845	0.4805	0.49	0.486	0.473	0.475	0.487	0.4915	0.4885	0.4895	0.493	0.504	0.486	0.5065	0.501	0.4775
1108	0.4865	0.487	0.488	0.4785	0.508	0.491	0.484	0.4845	0.4935	0.51	0.514	0.502	0.4765	0.464	0.4735	0.493	0.51	0.4825	0.4765	0.4925	0.491	0.486	0.494	0.489	0.4835	0.479	0.49	0.4735	0.4905	0.483	0.4885	0.488	0.477	0.4845	0.4805	0.49	0.486	0.473	0.475	0.487	0.491	0.4885	0.4895	0.4925	0.5035	0.486	0.5065	0.501	0.4775
1109	0.4865	0.487	0.488	0.4785	0.508	0.491	0.484	0.4845	0.4935	0.5095	0.5135	0.502	0.4765	0.464	0.4735	0.493	0.5095	0.4825	0.4765	0.4925	0.491	0.4855	0.494	0.489	0.483	0.479	0.49	0.4735	0.4905	0.482	0.4885	0.488	0.477	0.484	0.4805	0.49	0.486	0.473	0.475	0.4865	0.491	0.4885	0.4895	0.4925	0.5035	0.486	0.5065	0.501	0.4775
1110	0.4865	0.487	0.488	0.4785	0.508	0.491	0.484	0.4845	0.493	0.5095	0.513	0.502	0.4765	0.464	0.4735	0.493	0.5095	0.4825	0.476	0.4925	0.491	0.4855	0.494	0.4885	0.483	0.479	0.49	0.4735	0.49	0.482	0.4885	0.488	0.477	0.484	0.4805	0.49	0.486	0.473	0.475	0.4865	0.491	0.4885	0.489	0.4925	0.5035	0.486	0.5065	0.501	0.4775
1111	0.4865	0.487	0.488	0.4785	0.508	0.491	0.4835	0.4845	0.493	0.509	0.513	0.502	0.476	0.464	0.473	0.493	0.509	0.4825	0.476	0.492	0.491	0.4855	0.4935	0.4885	0.4825	0.479	0.4895	0.473	0.49	0.482	0.488	0.488	0.4765	0.484	0.4805	0.4895	0.4855	0.473	0.4745	0.4865	0.491	0.488	0.489	0.4925	0.5035	0.486	0.5065	0.501	0.477
1112	0.4865	0.487	0.4875	0.478	0.508	0.491	0.4835	0.4845	0.493	0.509	0.513	0.502	0.476	0.4635	0.473	0.493	0.509	0.4815	0.476	0.492	0.4905	0.485	0.4935	0.4885	0.4825	0.4785	0.4895	0.473	0.49	0.482	0.488	0.488	0.4765	0.484	0.4805	0.489	0.4855	0.473	0.4745	0.4865	0.4905	0.488	0.489	0.492	0.5035	0.486	0.506	0.501	0.477
1113	0.4855	0.4865	0.487	0.4775	0.508	0.4905	0.483	0.4845	0.493	0.509	0.513	0.502	0.4755	0.4635	0.473	0.493	0.509	0.4815	0.476	0.4915	0.4905	0.485	0.493	0.4885	0.4825	0.4785	0.4895	0.473	0.49	0.482	0.488	0.4875	0.4765	0.4835	0.48	0.489	0.4855	0.473	0.474	0.486	0.4905	0.4875	0.489	0.492	0.5035	0.4855	0.5055	0.5005	0.4765
1114	0.4855	0.486	0.487	0.4775	0.5075	0.49	0.483	0.484	0.493	0.509	0.5125	0.5015	0.4755	0.463	0.473	0.493	0.509	0.4815	0.476	0.4915	0.4905	0.485	0.493	0.4885	0.4825	0.4785	0.489	0.4725	0.49	0.482	0.488	0.487	0.4765	0.4835	0.48	0.489	0.485	0.473	0.474	0.486	0.4905	0.4875	0.4885	0.4915	0.503	0.485	0.5055	0.5005	0.4765
1115	0.4855	0.486	0.487	0.4775	0.5075	0.49	0.483	0.4835	0.4925	0.508	0.512	0.501	0.4755	0.463	0.473	0.492	0.508	0.4815	0.4755	0.4915	0.49	0.4845	0.493	0.488	0.4825	0.478	0.489	0.4725	0.4895	0.482	0.4875	0.487	0.476	0.4835	0.48	0.489	0.485	0.4725	0.474	0.486	0.49	0.4875	0.4885	0.4915	0.5025	0.485	0.5055	0.5005	0.4765
1116	0.4855	0.486	0.487	0.4775	0.507	0.49	0.483	0.4835	0.492	0.508	0.512	0.501	0.4755	0.463	0.4725	0.492	0.508	0.4815	0.4755	0.491	0.49	0.4845	0.4925	0.4875	0.4825	0.478	0.489	0.4725	0.4895	0.4815	0.4875	0.487	0.476	0.4835	0.4795	0.489	0.485	0.472	0.474	0.486	0.49	0.4875	0.4885	0.4915	0.5025	0.485	0.5055	0.5005	0.4765
1117	0.4855	0.486	0.487	0.4775	0.507	0.49	0.4825	0.4835	0.492	0.508	0.512	0.501	0.4755	0.463	0.4725	0.492	0.508	0.4815	0.4755	0.491	0.4895	0.4845	0.4925	0.4875	0.482	0.478	0.4885	0.4725	0.4895	0.481	0.487	0.487	0.476	0.483	0.4795	0.489	0.485	0.472	0.474	0.4855	0.49	0.487	0.488	0.491	0.5025	0.485	0.505	0.5005	0.4765
1118	0.4855	0.486	0.487	0.4775	0.507	0.49	0.482	0.4835	0.492	0.508	0.5115	0.5005	0.4755	0.463	0.4725	0.492	0.508	0.4805	0.4755	0.4905	0.4895	0.4845	0.492	0.4875	0.4815	0.478	0.4885	0.472	0.489	0.481	0.487	0.487	0.4755	0.4825	0.4795	0.488	0.485	0.472	0.4735	0.4855	0.4895	0.4865	0.488	0.491	0.5025	0.485	0.5045	0.5	0.4765
1119	0.4845	0.485	0.486	0.4765	0.507	0.4895	0.482	0.4835	0.492	0.507	0.511	0.5	0.4745	0.4625	0.4725	0.492	0.507	0.4805	0.475	0.4905	0.4895	0.484	0.492	0.4875	0.4815	0.4775	0.4885	0.472	0.489	0.481	0.487	0.486	0.4755	0.4825	0.4795	0.488	0.484	0.472	0.473	0.485	0.4895	0.4865	0.488	0.4905	0.5015	0.4845	0.5045	0.4995	0.4755
1120	0.4845	0.485	0.486	0.4765	0.5065	0.489	0.482	0.483	0.4915	0.507	0.511	0.5	0.4745	0.4625	0.472	0.491	0.507	0.4805	0.4745	0.49	0.4885	0.484	0.492	0.487	0.4815	0.4775	0.488	0.4715	0.4885	0.481	0.4865	0.486	0.475	0.4825	0.479	0.488	0.484	0.472	0.473	0.485	0.489	0.4865	0.4875	0.4905	0.5015	0.484	0.5045	0.4995	0.4755
1121	0.4845	0.485	0.486	0.4765	0.506	0.489	0.482	0.4825	0.491	0.507	0.511	0.4995	0.4745	0.462	0.472	0.491	0.507	0.4805	0.4745	0.49	0.4885	0.4835	0.4915	0.4865	0.481	0.477	0.4875	0.4715	0.4885	0.4805	0.4865	0.486	0.475	0.4825	0.479	0.488	0.484	0.4715	0.473	0.485	0.489	0.486	0.487	0.49	0.5015	0.484	0.5035	0.4995	0.4755
1122	0.484	0.485	0.486	0.4765	0.506	0.489	0.481	0.4825	0.491	0.5065	0.5105	0.499	0.4745	0.462	0.4715	0.491	0.5065	0.4795	0.4745	0.4895	0.4885	0.4835	0.491	0.4865	0.4805	0.477	0.4875	0.4715	0.4885	0.4805	0.486	0.486	0.4745	0.4815	0.4785	0.4875	0.484	0.4715	0.473	0.484	0.4885	0.4855	0.487	0.49	0.5005	0.484	0.5035	0.4995	0.4755
1123	0.484	0.484	0.4855	0.476	0.506	0.4885	0.481	0.482	0.4905	0.506	0.51	0.499	0.4735	0.462	0.4715	0.4905	0.506	0.4795	0.4745	0.489	0.4875	0.483	0.491	0.4865	0.4805	0.4765	0.4875	0.471	0.488	0.48	0.4855	0.485	0.4745	0.4815	0.4785	0.487	0.4835	0.471	0.4725	0.484	0.4885	0.4855	0.487	0.4895	0.5005	0.4835	0.5035	0.499	0.475
1124	0.4835	0.484	0.485	0.4755	0.5055	0.488	0.481	0.4815	0.49	0.506	0.5095	0.4985	0.4735	0.4615	0.4715	0.49	0.506	0.4795	0.4735	0.489	0.4875	0.4825	0.4905	0.4855	0.4805	0.4765	0.487	0.4705	0.4875	0.48	0.4855	0.485	0.474	0.4815	0.478	0.487	0.483	0.471	0.472	0.484	0.488	0.4855	0.4865	0.4895	0.5005	0.483	0.5025	0.4985	0.4745
1125	0.483	0.484	0.485	0.4755	0.505	0.488	0.48	0.4815	0.49	0.5055	0.509	0.498	0.4735	0.4615	0.471	0.49	0.5055	0.4795	0.4735	0.488	0.4875	0.4825	0.49	0.4855	0.48	0.4765	0.4865	0.4705	0.4875	0.4795	0.485	0.485	0.474	0.481	0.478	0.4865	0.483	0.4705	0.472	0.483	0.488	0.4845	0.486	0.489	0.4995	0.483	0.5025	0.4985	0.4745
1126	0.483	0.483	0.4845	0.4755	0.505	0.4875	0.48	0.481	0.4895	0.505	0.5085	0.4975	0.473	0.461	0.4705	0.4895	0.505	0.4785	0.4735	0.488	0.4865	0.482	0.49	0.485	0.4795	0.476	0.4865	0.47	0.487	0.479	0.4845	0.484	0.4735	0.4805	0.4775	0.4865	0.4825	0.4705	0.4715	0.483	0.4875	0.4845	0.486	0.4885	0.4995	0.4825	0.502	0.498	0.474
1127	0.4825	0.483	0.484	0.4745	0.5045	0.4875	0.48	0.4805	0.489	0.5045	0.5085	0.4975	0.4725	0.461	0.4705	0.489	0.5045	0.4785	0.4725	0.4875	0.4865	0.4815	0.489	0.4845	0.4795	0.4755	0.4855	0.4695	0.4865	0.4785	0.4845	0.484	0.473	0.48	0.4775	0.486	0.482	0.4705	0.471	0.483	0.487	0.484	0.485	0.488	0.4995	0.4825	0.5015	0.498	0.4735
1128	0.482	0.4825	0.484	0.4745	0.504	0.487	0.479	0.4805	0.4885	0.504	0.5075	0.4965	0.472	0.4605	0.47	0.489	0.504	0.4785	0.4725	0.487	0.486	0.4815	0.489	0.4845	0.4785	0.4755	0.4855	0.4695	0.4865	0.4785	0.484	0.4835	0.4725	0.48	0.477	0.4855	0.4815	0.4695	0.471	0.482	0.4865	0.4835	0.485	0.4875	0.4985	0.482	0.501	0.4975	0.473
1129	0.482	0.482	0.4835	0.474	0.504	0.4865	0.479	0.48	0.488	0.5035	0.5075	0.4965	0.472	0.46	0.4695	0.488	0.5035	0.4775	0.472	0.4865	0.4855	0.481	0.488	0.4835	0.4785	0.4745	0.485	0.4685	0.4855	0.478	0.4835	0.483	0.472	0.4795	0.4765	0.4855	0.4815	0.4695	0.4705	0.482	0.486	0.483	0.485	0.4875	0.4985	0.4815	0.5005	0.497	0.473
1130	0.481	0.4815	0.483	0.4735	0.503	0.486	0.4785	0.4795	0.488	0.503	0.5065	0.4955	0.4715	0.4595	0.4695	0.488	0.503	0.4775	0.4715	0.486	0.485	0.4805	0.488	0.4835	0.478	0.4745	0.4845	0.4685	0.4855	0.4775	0.483	0.4825	0.472	0.479	0.4765	0.4845	0.4805	0.4695	0.47	0.4815	0.4855	0.4825	0.484	0.4865	0.4975	0.481	0.5	0.497	0.472
1131	0.481	0.481	0.483	0.4735	0.503	0.4855	0.478	0.479	0.487	0.5025	0.506	0.4955	0.471	0.4595	0.469	0.487	0.5025	0.4765	0.4715	0.4855	0.4845	0.48	0.487	0.4825	0.4775	0.4745	0.484	0.468	0.485	0.4775	0.4825	0.482	0.471	0.479	0.476	0.4845	0.4805	0.4685	0.4695	0.481	0.485	0.482	0.484	0.4865	0.4975	0.4805	0.4995	0.496	0.472
1132	0.48	0.4805	0.482	0.4725	0.5025	0.4855	0.4775	0.4785	0.487	0.5015	0.5055	0.4945	0.47	0.459	0.4685	0.487	0.5015	0.4765	0.471	0.485	0.484	0.4795	0.487	0.4825	0.477	0.4735	0.4835	0.4675	0.4845	0.4765	0.482	0.4815	0.471	0.478	0.4755	0.4835	0.48	0.4685	0.469	0.4805	0.4845	0.4815	0.483	0.4855	0.4965	0.4805	0.499	0.496	0.4715
1133	0.48	0.48	0.482	0.4725	0.502	0.4845	0.4765	0.478	0.486	0.5015	0.5045	0.4935	0.47	0.4585	0.4685	0.486	0.5015	0.4755	0.47	0.4845	0.483	0.479	0.486	0.4815	0.4765	0.4735	0.483	0.467	0.484	0.4765	0.4815	0.481	0.47	0.4775	0.475	0.4835	0.4795	0.468	0.469	0.48	0.484	0.481	0.483	0.485	0.496	0.4795	0.498	0.495	0.471
1134	0.479	0.4795	0.481	0.4715	0.5015	0.4845	0.4765	0.4775	0.485	0.5005	0.5045	0.4935	0.4695	0.4585	0.4675	0.4855	0.5005	0.4755	0.47	0.4835	0.483	0.4785	0.486	0.4815	0.476	0.4725	0.4825	0.4665	0.4835	0.4755	0.4805	0.4805	0.47	0.477	0.4745	0.483	0.479	0.468	0.468	0.4795	0.4835	0.4805	0.482	0.4845	0.4955	0.4795	0.498	0.495	0.4705
1135	0.479	0.479	0.481	0.4715	0.501	0.4835	0.4755	0.477	0.485	0.4995	0.5035	0.4925	0.469	0.4575	0.4675	0.485	0.4995	0.4745	0.469	0.4835	0.482	0.478	0.485	0.4805	0.4755	0.4725	0.4815	0.466	0.483	0.475	0.4805	0.48	0.469	0.4765	0.4745	0.482	0.478	0.467	0.468	0.4785	0.483	0.48	0.482	0.484	0.4945	0.4785	0.497	0.494	0.47
1136	0.478	0.4785	0.48	0.4705	0.5005	0.4835	0.475	0.4765	0.484	0.499	0.5025	0.492	0.4685	0.4575	0.4665	0.4845	0.499	0.474	0.469	0.4825	0.4815	0.4775	0.4845	0.4805	0.4745	0.4715	0.481	0.465	0.4825	0.4745	0.4795	0.4795	0.4685	0.4765	0.4735	0.482	0.478	0.467	0.467	0.4785	0.482	0.4795	0.481	0.4835	0.4945	0.4785	0.496	0.494	0.4695
1137	0.4775	0.478	0.48	0.4705	0.5	0.4825	0.4745	0.476	0.483	0.4985	0.5025	0.4915	0.4675	0.4565	0.4665	0.484	0.4985	0.4735	0.468	0.482	0.481	0.477	0.484	0.4795	0.474	0.471	0.4805	0.465	0.4815	0.474	0.4795	0.4785	0.468	0.4755	0.4735	0.481	0.477	0.466	0.4665	0.4775	0.4815	0.4785	0.4805	0.4825	0.4935	0.4775	0.496	0.493	0.4685
1138	0.477	0.4775	0.479	0.4695	0.499	0.4825	0.4735	0.475	0.483	0.498	0.5015	0.4905	0.4675	0.4565	0.4655	0.4835	0.498	0.4725	0.4675	0.481	0.48	0.4765	0.483	0.479	0.4735	0.4705	0.48	0.464	0.481	0.4735	0.4785	0.4785	0.467	0.475	0.4725	0.4805	0.4765	0.4655	0.466	0.477	0.481	0.478	0.48	0.482	0.4925	0.4775	0.495	0.4925	0.468
1139	0.4765	0.4765	0.479	0.4695	0.4985	0.4815	0.4735	0.475	0.482	0.497	0.5005	0.49	0.4665	0.4555	0.4655	0.4825	0.497	0.4725	0.467	0.4805	0.4795	0.4755	0.4825	0.4785	0.4725	0.47	0.479	0.4635	0.4805	0.473	0.4775	0.4775	0.467	0.4745	0.4725	0.48	0.476	0.4655	0.4655	0.4765	0.48	0.4775	0.4795	0.4815	0.4925	0.4765	0.4945	0.492	0.4675
1140	0.4755	0.476	0.478	0.4685	0.498	0.481	0.4725	0.474	0.481	0.496	0.5	0.489	0.4665	0.4555	0.4645	0.4815	0.496	0.4715	0.4665	0.48	0.4785	0.475	0.482	0.4775	0.472	0.4695	0.479	0.463	0.48	0.4725	0.4775	0.4775	0.466	0.474	0.4715	0.4795	0.4755	0.4645	0.465	0.4755	0.48	0.4765	0.4785	0.4805	0.4915	0.476	0.4935	0.4915	0.467
1141	0.4755	0.4755	0.4775	0.4685	0.4975	0.4805	0.472	0.474	0.481	0.496	0.499	0.488	0.4655	0.4545	0.464	0.4815	0.496	0.471	0.466	0.479	0.478	0.4745	0.481	0.4775	0.4715	0.469	0.478	0.4625	0.479	0.472	0.4765	0.4765	0.465	0.473	0.4715	0.4785	0.4745	0.4645	0.464	0.475	0.479	0.476	0.478	0.48	0.4905	0.4755	0.4925	0.4905	0.466
1142	0.4745	0.4745	0.477	0.4675	0.497	0.4795	0.4715	0.473	0.48	0.495	0.4985	0.488	0.4645	0.454	0.4635	0.4805	0.495	0.4705	0.465	0.478	0.4775	0.474	0.4805	0.4765	0.4705	0.468	0.477	0.4615	0.4785	0.471	0.4755	0.4755	0.465	0.473	0.4705	0.478	0.4745	0.4635	0.4635	0.4745	0.478	0.4755	0.4775	0.4795	0.49	0.4745	0.4925	0.4905	0.4655
1143	0.474	0.4745	0.4765	0.4675	0.4965	0.479	0.4705	0.472	0.479	0.494	0.498	0.487	0.464	0.4535	0.463	0.48	0.494	0.4695	0.4645	0.478	0.4765	0.473	0.48	0.4755	0.47	0.4675	0.477	0.461	0.478	0.4705	0.4755	0.4755	0.464	0.472	0.4705	0.4775	0.4735	0.463	0.463	0.4735	0.4775	0.475	0.4765	0.4785	0.4895	0.4745	0.4915	0.4895	0.465
1144	0.4735	0.4735	0.476	0.4665	0.4955	0.4785	0.47	0.472	0.4785	0.4935	0.497	0.486	0.4635	0.453	0.4625	0.4795	0.4935	0.469	0.464	0.477	0.476	0.473	0.479	0.4755	0.4695	0.467	0.476	0.4605	0.477	0.47	0.4745	0.4745	0.463	0.471	0.4695	0.477	0.473	0.4625	0.4625	0.473	0.477	0.474	0.4765	0.478	0.4885	0.4735	0.4905	0.489	0.464
1145	0.473	0.4725	0.475	0.466	0.495	0.478	0.4695	0.471	0.478	0.4925	0.496	0.485	0.463	0.453	0.462	0.4785	0.4925	0.4685	0.4635	0.476	0.475	0.472	0.478	0.4745	0.469	0.466	0.475	0.4595	0.477	0.4695	0.4735	0.474	0.463	0.4705	0.469	0.476	0.4725	0.462	0.462	0.4725	0.476	0.4735	0.4755	0.4775	0.488	0.4735	0.4895	0.4885	0.4635
1146	0.4725	0.4725	0.475	0.4655	0.4945	0.4775	0.469	0.471	0.477	0.492	0.495	0.4845	0.462	0.452	0.4615	0.478	0.492	0.4675	0.4625	0.4755	0.475	0.4715	0.478	0.4735	0.468	0.466	0.475	0.4595	0.476	0.4685	0.4735	0.4735	0.462	0.47	0.4685	0.476	0.472	0.4615	0.4615	0.472	0.4755	0.473	0.475	0.4765	0.4875	0.4725	0.4895	0.4875	0.463
1147	0.4715	0.4715	0.474	0.465	0.494	0.477	0.468	0.47	0.4765	0.4915	0.495	0.484	0.462	0.452	0.461	0.4775	0.4915	0.467	0.4625	0.475	0.474	0.471	0.477	0.4735	0.4675	0.465	0.474	0.4585	0.475	0.4685	0.4725	0.4725	0.461	0.4695	0.468	0.475	0.471	0.461	0.461	0.471	0.475	0.472	0.4745	0.476	0.4865	0.4715	0.4885	0.487	0.4625
1148	0.471	0.4715	0.4735	0.4645	0.4935	0.476	0.4675	0.469	0.476	0.4905	0.494	0.483	0.461	0.451	0.46	0.4765	0.4905	0.4665	0.4615	0.4745	0.473	0.4705	0.476	0.4725	0.467	0.465	0.4735	0.458	0.475	0.4675	0.4715	0.472	0.461	0.4685	0.4675	0.4745	0.471	0.4605	0.46	0.4705	0.474	0.4715	0.4735	0.4755	0.486	0.4715	0.4875	0.4865	0.4615
1149	0.4705	0.4705	0.473	0.464	0.493	0.476	0.467	0.469	0.475	0.4895	0.493	0.4825	0.4605	0.451	0.46	0.476	0.4895	0.466	0.461	0.4735	0.4725	0.47	0.476	0.4725	0.4665	0.464	0.473	0.4575	0.474	0.4675	0.4715	0.4715	0.46	0.4685	0.467	0.4735	0.47	0.46	0.4595	0.47	0.474	0.471	0.4735	0.4745	0.4855	0.4705	0.487	0.486	0.4615
1150	0.47	0.47	0.4725	0.4635	0.4925	0.475	0.466	0.468	0.4745	0.489	0.4925	0.4815	0.46	0.45	0.4595	0.4755	0.489	0.465	0.4605	0.4725	0.472	0.469	0.475	0.4715	0.4655	0.4635	0.4725	0.457	0.4735	0.4665	0.4705	0.471	0.459	0.468	0.4665	0.4735	0.4695	0.4595	0.459	0.469	0.473	0.47	0.4725	0.4745	0.485	0.4705	0.4865	0.4855	0.4605
1151	0.469	0.4695	0.472	0.463	0.4915	0.475	0.466	0.468	0.474	0.4885	0.492	0.4815	0.4595	0.45	0.459	0.475	0.4885	0.465	0.46	0.4725	0.4715	0.469	0.475	0.471	0.465	0.463	0.4715	0.4565	0.473	0.466	0.47	0.4705	0.459	0.4675	0.466	0.4725	0.469	0.4595	0.459	0.469	0.4725	0.4695	0.472	0.4735	0.484	0.4695	0.486	0.485	0.46
1152	0.469	0.469	0.4715	0.4625	0.4915	0.474	0.465	0.467	0.4735	0.4875	0.491	0.4805	0.459	0.4495	0.459	0.4745	0.4875	0.464	0.4595	0.4715	0.4705	0.468	0.474	0.4705	0.4645	0.4625	0.4715	0.456	0.4725	0.466	0.4695	0.47	0.458	0.467	0.466	0.4725	0.4685	0.4585	0.458	0.468	0.472	0.469	0.4715	0.4725	0.4835	0.4695	0.485	0.484	0.4595
1153	0.4685	0.4685	0.471	0.462	0.491	0.474	0.465	0.467	0.4725	0.4875	0.4905	0.48	0.4585	0.449	0.458	0.474	0.4875	0.464	0.459	0.471	0.4705	0.468	0.474	0.4695	0.464	0.462	0.4705	0.455	0.472	0.465	0.469	0.469	0.458	0.466	0.4655	0.4715	0.4675	0.4585	0.458	0.468	0.471	0.4685	0.471	0.4725	0.483	0.4685	0.485	0.484	0.459
1154	0.468	0.468	0.4705	0.4615	0.4905	0.473	0.464	0.466	0.4725	0.4865	0.49	0.4795	0.4585	0.4485	0.458	0.473	0.4865	0.463	0.4585	0.4705	0.4695	0.467	0.473	0.4695	0.4635	0.4615	0.4705	0.455	0.4715	0.465	0.4685	0.469	0.457	0.466	0.465	0.471	0.4675	0.458	0.4575	0.467	0.471	0.468	0.4705	0.4715	0.4825	0.4685	0.484	0.4835	0.4585
1155	0.4675	0.4675	0.4705	0.461	0.49	0.473	0.464	0.466	0.4715	0.486	0.4895	0.4785	0.4575	0.448	0.457	0.473	0.486	0.463	0.458	0.47	0.4695	0.467	0.473	0.469	0.463	0.461	0.4695	0.4545	0.471	0.464	0.468	0.468	0.457	0.465	0.4645	0.471	0.467	0.4575	0.457	0.4665	0.47	0.4675	0.47	0.4715	0.482	0.468	0.4835	0.483	0.458
1156	0.467	0.467	0.47	0.461	0.4895	0.4725	0.463	0.4655	0.4715	0.4855	0.489	0.4785	0.4575	0.448	0.457	0.472	0.4855	0.462	0.4575	0.4695	0.4685	0.4665	0.472	0.4685	0.4625	0.461	0.4695	0.454	0.4705	0.464	0.4675	0.468	0.456	0.465	0.464	0.47	0.4665	0.457	0.4565	0.4665	0.47	0.467	0.4695	0.4705	0.4815	0.4675	0.483	0.4825	0.458
1157	0.467	0.467	0.4695	0.4605	0.489	0.472	0.463	0.465	0.4705	0.485	0.4885	0.478	0.4565	0.4475	0.457	0.472	0.485	0.462	0.457	0.469	0.4685	0.466	0.472	0.4685	0.462	0.4605	0.4685	0.454	0.47	0.464	0.467	0.468	0.456	0.4645	0.464	0.47	0.466	0.457	0.456	0.466	0.4695	0.467	0.4695	0.4705	0.481	0.467	0.4825	0.4825	0.457
1158	0.4665	0.4665	0.4695	0.46	0.4885	0.472	0.4625	0.465	0.4705	0.4845	0.4875	0.4775	0.4565	0.4475	0.456	0.4715	0.4845	0.461	0.457	0.469	0.4675	0.466	0.471	0.4675	0.4615	0.46	0.4685	0.4535	0.4695	0.463	0.4665	0.467	0.455	0.4645	0.4635	0.47	0.466	0.4565	0.456	0.4655	0.469	0.466	0.469	0.47	0.481	0.4665	0.482	0.482	0.457
1159	0.466	0.466	0.469	0.46	0.4885	0.4715	0.462	0.464	0.4695	0.484	0.4875	0.477	0.4565	0.4465	0.456	0.471	0.484	0.461	0.456	0.468	0.4675	0.4655	0.471	0.4675	0.4615	0.4595	0.468	0.453	0.4695	0.463	0.4665	0.467	0.455	0.464	0.4635	0.469	0.4655	0.456	0.4555	0.4655	0.469	0.466	0.4685	0.4695	0.4805	0.4665	0.4815	0.4815	0.4565
1160	0.4655	0.466	0.4685	0.4595	0.488	0.471	0.462	0.464	0.4695	0.484	0.4875	0.4765	0.456	0.4465	0.456	0.471	0.484	0.461	0.456	0.468	0.467	0.465	0.4705	0.4675	0.461	0.4595	0.4675	0.4525	0.469	0.4625	0.466	0.4665	0.4545	0.4635	0.463	0.469	0.465	0.456	0.455	0.4645	0.468	0.4655	0.4685	0.4695	0.48	0.466	0.481	0.4815	0.456
1161	0.4655	0.466	0.4685	0.459	0.4875	0.471	0.4615	0.464	0.4695	0.4835	0.4865	0.476	0.4555	0.4465	0.4555	0.47	0.4835	0.4605	0.456	0.4675	0.4665	0.465	0.47	0.4665	0.4605	0.4595	0.4675	0.4525	0.4685	0.4625	0.4655	0.466	0.454	0.4635	0.463	0.4685	0.465	0.4555	0.455	0.4645	0.468	0.465	0.468	0.4685	0.4795	0.4655	0.481	0.481	0.456
1162	0.4655	0.465	0.468	0.459	0.4875	0.4705	0.4615	0.464	0.4685	0.483	0.4865	0.476	0.4555	0.4465	0.455	0.47	0.483	0.46	0.456	0.467	0.4665	0.4645	0.47	0.4665	0.4605	0.459	0.467	0.452	0.4685	0.462	0.4655	0.466	0.454	0.463	0.4625	0.4685	0.465	0.4555	0.4545	0.4645	0.468	0.465	0.4675	0.4685	0.479	0.4655	0.4805	0.4805	0.4555
1163	0.465	0.465	0.468	0.459	0.4875	0.4705	0.461	0.463	0.4685	0.483	0.486	0.4755	0.455	0.4455	0.455	0.47	0.483	0.46	0.455	0.467	0.466	0.464	0.47	0.4665	0.46	0.4585	0.467	0.4515	0.4685	0.462	0.465	0.466	0.4535	0.4625	0.4625	0.468	0.464	0.4555	0.4545	0.4635	0.468	0.4645	0.4675	0.4685	0.479	0.4655	0.4805	0.4805	0.455
1164	0.4645	0.465	0.4675	0.4585	0.487	0.47	0.4605	0.463	0.4685	0.4825	0.4855	0.475	0.455	0.4455	0.455	0.4695	0.4825	0.4595	0.455	0.4665	0.466	0.464	0.469	0.466	0.46	0.4585	0.4665	0.4515	0.4675	0.4615	0.465	0.4655	0.4535	0.4625	0.462	0.4675	0.464	0.455	0.454	0.4635	0.467	0.464	0.467	0.468	0.479	0.465	0.4795	0.4805	0.455
1165	0.4645	0.465	0.4675	0.458	0.4865	0.47	0.4605	0.463	0.4675	0.482	0.4855	0.475	0.455	0.4455	0.455	0.469	0.482	0.459	0.455	0.4665	0.4655	0.464	0.469	0.4655	0.4595	0.4585	0.466	0.4515	0.4675	0.4615	0.4645	0.4655	0.453	0.4625	0.462	0.4675	0.464	0.4545	0.454	0.4635	0.467	0.464	0.467	0.4675	0.4785	0.4645	0.4795	0.48	0.455
1166	0.4645	0.4645	0.4675	0.458	0.4865	0.4695	0.4605	0.463	0.4675	0.482	0.4855	0.475	0.4545	0.4455	0.4545	0.469	0.482	0.459	0.455	0.466	0.465	0.464	0.469	0.4655	0.4595	0.458	0.466	0.4515	0.4675	0.4615	0.4645	0.465	0.453	0.4625	0.462	0.4675	0.464	0.4545	0.4535	0.4635	0.467	0.464	0.4665	0.4675	0.478	0.4645	0.4795	0.4795	0.4545
1167	0.4645	0.464	0.467	0.458	0.4865	0.4695	0.46	0.463	0.4675	0.482	0.485	0.4745	0.454	0.4455	0.454	0.469	0.482	0.459	0.4545	0.4655	0.465	0.4635	0.469	0.4655	0.459	0.4575	0.466	0.451	0.4675	0.4615	0.464	0.465	0.453	0.462	0.4615	0.4675	0.4635	0.4545	0.4535	0.463	0.467	0.464	0.4665	0.4675	0.478	0.4645	0.4795	0.4795	0.4545
1168	0.4645	0.464	0.467	0.458	0.4865	0.4695	0.46	0.462	0.4675	0.482	0.4845	0.474	0.454	0.4455	0.454	0.469	0.482	0.459	0.454	0.4655	0.465	0.463	0.4685	0.4655	0.459	0.4575	0.466	0.4505	0.467	0.461	0.464	0.4645	0.4525	0.4615	0.4615	0.467	0.463	0.4545	0.4535	0.4625	0.467	0.463	0.4665	0.467	0.478	0.4645	0.479	0.4795	0.4545
1169	0.464	0.464	0.467	0.458	0.486	0.4695	0.4595	0.462	0.4675	0.4815	0.4845	0.474	0.454	0.4445	0.454	0.4685	0.4815	0.4585	0.454	0.4655	0.465	0.463	0.468	0.465	0.459	0.4575	0.466	0.4505	0.467	0.461	0.464	0.4645	0.4525	0.4615	0.4615	0.467	0.463	0.4545	0.4535	0.4625	0.466	0.463	0.466	0.467	0.478	0.464	0.4785	0.4795	0.454
1170	0.4635	0.464	0.4665	0.4575	0.486	0.469	0.4595	0.462	0.4665	0.481	0.4845	0.474	0.454	0.4445	0.454	0.468	0.481	0.4585	0.454	0.4655	0.4645	0.463	0.468	0.4645	0.4585	0.4575	0.4655	0.4505	0.4665	0.4605	0.4635	0.4645	0.452	0.4615	0.4615	0.4665	0.463	0.4545	0.453	0.4625	0.466	0.463	0.466	0.4665	0.4775	0.464	0.4785	0.479	0.454
1171	0.4635	0.464	0.4665	0.4575	0.4855	0.469	0.4595	0.462	0.4665	0.481	0.484	0.474	0.454	0.4445	0.454	0.468	0.481	0.458	0.454	0.4655	0.464	0.463	0.468	0.4645	0.4585	0.4575	0.465	0.4505	0.4665	0.4605	0.4635	0.4645	0.452	0.4615	0.461	0.4665	0.463	0.454	0.453	0.4625	0.466	0.463	0.466	0.4665	0.477	0.464	0.4785	0.479	0.454
1172	0.4635	0.464	0.4665	0.457	0.4855	0.4685	0.4595	0.462	0.4665	0.481	0.484	0.4735	0.454	0.4445	0.454	0.468	0.481	0.458	0.454	0.4645	0.464	0.463	0.468	0.4645	0.4585	0.4575	0.465	0.4505	0.4665	0.4605	0.4635	0.4645	0.452	0.4615	0.461	0.4665	0.4625	0.454	0.453	0.462	0.466	0.463	0.4655	0.4665	0.477	0.4635	0.4785	0.479	0.4535
1173	0.4635	0.464	0.4665	0.457	0.4855	0.4685	0.4595	0.462	0.4665	0.481	0.4835	0.473	0.4535	0.4445	0.454	0.468	0.481	0.458	0.454	0.4645	0.464	0.463	0.468	0.4645	0.458	0.4575	0.465	0.4505	0.4665	0.4605	0.463	0.464	0.452	0.461	0.461	0.4665	0.4625	0.4535	0.4525	0.462	0.466	0.463	0.4655	0.4665	0.477	0.4635	0.478	0.479	0.4535
1174	0.4635	0.464	0.4665	0.457	0.4855	0.4685	0.4595	0.462	0.4665	0.481	0.4835	0.473	0.4535	0.4445	0.454	0.468	0.481	0.458	0.454	0.4645	0.464	0.4625	0.468	0.4645	0.458	0.4575	0.465	0.4505	0.4665	0.4605	0.463	0.464	0.4515	0.461	0.461	0.4665	0.4625	0.4535	0.4525	0.462	0.466	0.462	0.4655	0.466	0.477	0.4635	0.478	0.4785	0.4535
1175	0.4635	0.4635	0.4665	0.457	0.4855	0.4685	0.459	0.462	0.4665	0.4805	0.4835	0.473	0.4535	0.4445	0.4535	0.4675	0.4805	0.458	0.4535	0.4645	0.464	0.4625	0.468	0.4645	0.458	0.4565	0.465	0.4505	0.4665	0.4605	0.463	0.4635	0.4515	0.461	0.461	0.466	0.4625	0.4535	0.4525	0.462	0.466	0.462	0.4655	0.466	0.477	0.4635	0.478	0.4785	0.4535
1176	0.4635	0.4635	0.466	0.457	0.4855	0.4685	0.459	0.4615	0.4665	0.4805	0.4835	0.473	0.4535	0.4445	0.4535	0.4675	0.4805	0.4575	0.4535	0.4645	0.464	0.462	0.4675	0.4645	0.458	0.4565	0.465	0.45	0.466	0.4605	0.463	0.4635	0.4515	0.461	0.4605	0.466	0.4625	0.4535	0.4525	0.4615	0.466	0.462	0.465	0.466	0.477	0.4635	0.4775	0.4785	0.4535
1177	0.4635	0.463	0.466	0.457	0.4855	0.4685	0.4585	0.4615	0.466	0.4805	0.483	0.473	0.453	0.4445	0.4535	0.4675	0.4805	0.4575	0.4535	0.4645	0.4635	0.462	0.4675	0.464	0.458	0.4565	0.465	0.4495	0.466	0.4605	0.463	0.4635	0.4515	0.4605	0.4605	0.466	0.4625	0.4535	0.4525	0.4615	0.4655	0.462	0.465	0.4655	0.477	0.463	0.4775	0.4785	0.4535
1178	0.4635	0.463	0.466	0.457	0.4855	0.4685	0.4585	0.4615	0.4655	0.4805	0.483	0.473	0.453	0.4445	0.453	0.4675	0.4805	0.4575	0.453	0.4645	0.4635	0.462	0.467	0.464	0.4575	0.4565	0.465	0.4495	0.466	0.46	0.463	0.4635	0.451	0.4605	0.4605	0.466	0.4625	0.4535	0.4525	0.4615	0.4655	0.462	0.465	0.4655	0.4765	0.463	0.4775	0.478	0.4535
1179	0.463	0.463	0.466	0.457	0.485	0.4685	0.4585	0.4615	0.4655	0.48	0.483	0.473	0.453	0.444	0.453	0.467	0.48	0.4575	0.453	0.4645	0.463	0.462	0.467	0.4635	0.4575	0.4565	0.4645	0.4495	0.466	0.46	0.463	0.4635	0.451	0.4605	0.4605	0.466	0.4625	0.4535	0.4525	0.4615	0.465	0.462	0.465	0.4655	0.4765	0.463	0.4775	0.478	0.4535
1180	0.463	0.463	0.466	0.4565	0.485	0.4685	0.4585	0.461	0.4655	0.48	0.483	0.4725	0.453	0.444	0.453	0.467	0.48	0.4575	0.453	0.464	0.463	0.462	0.467	0.4635	0.4575	0.4565	0.4645	0.4495	0.466	0.46	0.463	0.4635	0.451	0.4605	0.4605	0.466	0.462	0.4535	0.4525	0.4615	0.465	0.462	0.465	0.4655	0.476	0.463	0.477	0.478	0.453
1181	0.463	0.463	0.466	0.4565	0.485	0.4685	0.4585	0.461	0.4655	0.48	0.483	0.4725	0.453	0.444	0.453	0.467	0.48	0.4575	0.453	0.464	0.463	0.462	0.467	0.4635	0.4575	0.4565	0.4645	0.4495	0.4655	0.46	0.4625	0.4635	0.451	0.4605	0.4605	0.466	0.462	0.453	0.452	0.4615	0.465	0.462	0.465	0.4655	0.476	0.463	0.477	0.478	0.453
1182	0.463	0.463	0.466	0.4565	0.4845	0.4685	0.4585	0.461	0.4655	0.48	0.483	0.4725	0.453	0.444	0.453	0.467	0.48	0.4575	0.453	0.464	0.463	0.462	0.467	0.4635	0.4575	0.4565	0.4645	0.4495	0.4655	0.46	0.4625	0.4635	0.451	0.4605	0.4605	0.466	0.4615	0.453	0.452	0.461	0.465	0.462	0.4645	0.4655	0.476	0.463	0.477	0.478	0.453
1183	0.463	0.463	0.4655	0.456	0.4845	0.468	0.4585	0.461	0.4655	0.48	0.4825	0.472	0.453	0.4435	0.453	0.467	0.48	0.457	0.453	0.4635	0.463	0.462	0.467	0.4635	0.4575	0.4565	0.464	0.4495	0.4655	0.4595	0.4625	0.4635	0.451	0.46	0.4605	0.466	0.4615	0.453	0.452	0.461	0.465	0.4615	0.4645	0.4655	0.476	0.4625	0.477	0.478	0.453
1184	0.463	0.463	0.4655	0.456	0.4845	0.4675	0.4585	0.461	0.4655	0.48	0.4825	0.472	0.453	0.4435	0.453	0.467	0.48	0.457	0.453	0.4635	0.463	0.462	0.467	0.4635	0.457	0.4565	0.464	0.4495	0.4655	0.4595	0.4625	0.4635	0.451	0.46	0.4605	0.466	0.4615	0.453	0.452	0.461	0.465	0.4615	0.4645	0.465	0.476	0.4625	0.477	0.478	0.453
1185	0.4625	0.463	0.4655	0.456	0.4845	0.4675	0.4585	0.461	0.4655	0.48	0.4825	0.472	0.453	0.4435	0.453	0.4665	0.48	0.457	0.453	0.4635	0.463	0.462	0.467	0.4635	0.457	0.4565	0.464	0.4495	0.4655	0.4595	0.4625	0.4635	0.451	0.46	0.4605	0.4655	0.4615	0.453	0.452	0.461	0.465	0.4615	0.4645	0.465	0.476	0.4625	0.477	0.478	0.4525
1186	0.4625	0.463	0.4655	0.456	0.4845	0.4675	0.4585	0.461	0.4655	0.48	0.4825	0.472	0.453	0.4435	0.453	0.4665	0.48	0.457	0.453	0.4635	0.463	0.462	0.467	0.4635	0.457	0.4565	0.464	0.4495	0.4655	0.4595	0.4625	0.4635	0.451	0.46	0.4605	0.4655	0.4615	0.453	0.452	0.461	0.465	0.461	0.4645	0.465	0.476	0.4625	0.477	0.478	0.4525
1187	0.4625	0.463	0.4655	0.456	0.4845	0.4675	0.4585	0.461	0.4655	0.4795	0.482	0.472	0.453	0.4435	0.453	0.4665	0.4795	0.457	0.453	0.4635	0.463	0.462	0.467	0.4635	0.457	0.4565	0.464	0.4495	0.4655	0.4595	0.4625	0.4635	0.451	0.46	0.4605	0.465	0.4615	0.453	0.452	0.461	0.465	0.461	0.4645	0.465	0.476	0.4625	0.477	0.478	0.4525
1188	0.4625	0.463	0.4655	0.456	0.4845	0.4675	0.4585	0.461	0.4655	0.4795	0.482	0.472	0.453	0.4435	0.453	0.4665	0.4795	0.457	0.453	0.4635	0.463	0.462	0.4665	0.4635	0.457	0.4565	0.464	0.4495	0.4655	0.4595	0.4625	0.4635	0.4505	0.46	0.4605	0.465	0.4615	0.453	0.452	0.461	0.465	0.461	0.4645	0.465	0.476	0.4625	0.477	0.478	0.4525
1189	0.4625	0.463	0.4655	0.456	0.4845	0.4675	0.4585	0.461	0.465	0.4795	0.482	0.472	0.453	0.4435	0.453	0.4665	0.4795	0.457	0.453	0.4635	0.4625	0.462	0.4665	0.4635	0.457	0.4565	0.464	0.4495	0.4655	0.4595	0.4625	0.4635	0.4505	0.46	0.4605	0.465	0.4615	0.453	0.452	0.461	0.465	0.461	0.4645	0.465	0.476	0.4625	0.477	0.478	0.4525
1190	0.4625	0.463	0.4655	0.456	0.4845	0.4675	0.4585	0.461	0.465	0.4795	0.482	0.472	0.4525	0.4435	0.453	0.4665	0.4795	0.457	0.453	0.4635	0.4625	0.4615	0.4665	0.4635	0.457	0.4565	0.464	0.4495	0.4655	0.4595	0.4625	0.4635	0.4505	0.46	0.4605	0.465	0.4615	0.453	0.452	0.461	0.465	0.461	0.4645	0.465	0.476	0.4625	0.477	0.478	0.4525
1191	0.4625	0.463	0.4655	0.456	0.4845	0.4675	0.4585	0.461	0.465	0.4795	0.482	0.472	0.4525	0.4435	0.453	0.4665	0.4795	0.457	0.453	0.4635	0.4625	0.4615	0.4665	0.4635	0.457	0.4565	0.464	0.4495	0.4655	0.4595	0.4625	0.4635	0.4505	0.46	0.4605	0.465	0.4615	0.453	0.452	0.461	0.465	0.461	0.464	0.465	0.476	0.4625	0.477	0.478	0.4525
1192	0.4625	0.463	0.4655	0.456	0.4845	0.4675	0.4585	0.461	0.465	0.4795	0.482	0.472	0.4525	0.4435	0.453	0.4665	0.4795	0.4565	0.453	0.4635	0.4625	0.4615	0.4665	0.463	0.457	0.4565	0.464	0.4495	0.4655	0.4595	0.4625	0.463	0.4505	0.46	0.4605	0.465	0.4615	0.453	0.4515	0.461	0.465	0.461	0.464	0.4645	0.476	0.4625	0.4765	0.478	0.4525
1193	0.4625	0.463	0.4655	0.456	0.4845	0.4675	0.458	0.4605	0.465	0.4795	0.482	0.4715	0.4525	0.4435	0.453	0.4665	0.4795	0.4565	0.453	0.4635	0.4625	0.4615	0.4665	0.463	0.457	0.4565	0.464	0.4495	0.4655	0.4595	0.4625	0.463	0.4505	0.46	0.4605	0.465	0.4615	0.453	0.4515	0.461	0.465	0.461	0.464	0.4645	0.476	0.4625	0.476	0.478	0.4525
1194	0.4625	0.463	0.4655	0.456	0.4845	0.4675	0.458	0.4605	0.465	0.4795	0.482	0.4715	0.4525	0.4435	0.453	0.4665	0.4795	0.4565	0.453	0.4635	0.4625	0.4615	0.4665	0.463	0.457	0.4565	0.464	0.4495	0.4655	0.4595	0.4625	0.463	0.4505	0.46	0.4605	0.465	0.4615	0.453	0.4515	0.461	0.465	0.461	0.464	0.4645	0.476	0.4625	0.476	0.478	0.4525
1195	0.4625	0.463	0.4655	0.456	0.4845	0.4675	0.458	0.4605	0.465	0.4795	0.482	0.4715	0.4525	0.4435	0.453	0.4665	0.4795	0.4565	0.453	0.4635	0.4625	0.4615	0.4665	0.463	0.457	0.4565	0.464	0.4495	0.4655	0.4595	0.4625	0.463	0.4505	0.46	0.4605	0.465	0.4615	0.453	0.4515	0.461	0.465	0.461	0.464	0.4645	0.476	0.4625	0.476	0.478	0.4525
1196	0.4625	0.463	0.4655	0.456	0.4845	0.4675	0.458	0.4605	0.465	0.4795	0.482	0.4715	0.4525	0.4435	0.453	0.4665	0.4795	0.4565	0.453	0.4635	0.4625	0.4615	0.4665	0.463	0.457	0.4565	0.464	0.4495	0.4655	0.4595	0.4625	0.463	0.4505	0.46	0.4605	0.465	0.4615	0.453	0.4515	0.461	0.465	0.461	0.464	0.4645	0.476	0.4625	0.476	0.478	0.4525
1197	0.4625	0.463	0.4655	0.456	0.4845	0.4675	0.458	0.4605	0.465	0.4795	0.482	0.4715	0.4525	0.4435	0.453	0.4665	0.4795	0.4565	0.453	0.4635	0.4625	0.4615	0.4665	0.463	0.457	0.4565	0.464	0.4495	0.4655	0.4595	0.4625	0.463	0.4505	0.46	0.4605	0.465	0.4615	0.453	0.4515	0.461	0.465	0.461	0.464	0.4645	0.476	0.4625	0.476	0.478	0.4525
1198	0.4625	0.463	0.4655	0.456	0.4845	0.4675	0.4585	0.4605	0.465	0.4795	0.482	0.4715	0.4525	0.4435	0.453	0.4665	0.4795	0.4565	0.453	0.4635	0.4625	0.4615	0.4665	0.463	0.457	0.4565	0.464	0.4495	0.4655	0.46	0.4625	0.463	0.4505	0.46	0.4605	0.465	0.4615	0.453	0.452	0.461	0.465	0.461	0.464	0.4645	0.476	0.4625	0.4765	0.478	0.4525
1199	0.4625	0.463	0.4655	0.456	0.4845	0.4675	0.4585	0.4605	0.465	0.4795	0.482	0.4715	0.453	0.4435	0.453	0.4665	0.4795	0.457	0.453	0.4635	0.4625	0.4615	0.4665	0.463	0.457	0.4565	0.464	0.4495	0.4655	0.46	0.4625	0.4635	0.4505	0.46	0.4605	0.465	0.4615	0.453	0.452	0.461	0.465	0.461	0.464	0.4645	0.476	0.4625	0.4765	0.478	0.4525
1200	0.4625	0.463	0.4655	0.456	0.4845	0.4675	0.4585	0.4605	0.465	0.4795	0.482	0.4715	0.453	0.4435	0.453	0.4665	0.4795	0.457	0.453	0.4635	0.4625	0.4615	0.4665	0.463	0.457	0.4565	0.464	0.4495	0.4655	0.46	0.4625	0.4635	0.4505	0.46	0.4605	0.465	0.4615	0.453	0.452	0.461	0.465	0.461	0.464	0.4645	0.476	0.4625	0.477	0.478	0.453
1201	0.4625	0.463	0.4655	0.456	0.4845	0.4675	0.4585	0.461	0.465	0.4795	0.482	0.4715	0.453	0.4435	0.453	0.4665	0.4795	0.457	0.453	0.4635	0.4625	0.4615	0.4665	0.463	0.457	0.4565	0.464	0.4495	0.4655	0.46	0.4625	0.4635	0.4505	0.46	0.4605	0.465	0.4615	0.453	0.452	0.461	0.465	0.461	0.464	0.465	0.476	0.4625	0.477	0.478	0.453
1202	0.463	0.463	0.4655	0.456	0.4845	0.4675	0.4585	0.461	0.4655	0.4795	0.482	0.472	0.453	0.4435	0.4535	0.4665	0.4795	0.457	0.453	0.4635	0.4625	0.4615	0.4665	0.463	0.457	0.4565	0.464	0.4495	0.4655	0.46	0.463	0.4635	0.451	0.46	0.4605	0.465	0.4615	0.453	0.452	0.461	0.465	0.461	0.464	0.465	0.476	0.4625	0.477	0.478	0.453
1203	0.463	0.463	0.4655	0.456	0.4845	0.468	0.4585	0.461	0.4655	0.48	0.482	0.472	0.453	0.4435	0.4535	0.4665	0.48	0.457	0.453	0.4635	0.4625	0.462	0.4665	0.463	0.457	0.4565	0.464	0.4495	0.4655	0.46	0.463	0.4635	0.451	0.46	0.4605	0.465	0.4615	0.453	0.452	0.461	0.465	0.461	0.464	0.465	0.476	0.4625	0.477	0.478	0.453
1204	0.463	0.463	0.466	0.456	0.4845	0.468	0.4585	0.461	0.4655	0.48	0.482	0.472	0.453	0.4435	0.4535	0.4665	0.48	0.457	0.453	0.4635	0.4625	0.462	0.4665	0.463	0.4575	0.4565	0.4645	0.4495	0.4655	0.46	0.463	0.4635	0.451	0.46	0.4605	0.4655	0.4615	0.453	0.452	0.461	0.4655	0.461	0.464	0.465	0.476	0.4625	0.477	0.478	0.453
1205	0.463	0.463	0.466	0.456	0.4845	0.468	0.4585	0.461	0.4655	0.48	0.482	0.472	0.4535	0.4435	0.4535	0.4665	0.48	0.457	0.453	0.4635	0.463	0.462	0.4665	0.4635	0.4575	0.4565	0.4645	0.4495	0.466	0.46	0.463	0.4635	0.451	0.46	0.4605	0.466	0.4615	0.453	0.452	0.461	0.4655	0.461	0.4645	0.465	0.476	0.4625	0.477	0.478	0.453
1206	0.463	0.463	0.466	0.456	0.4845	0.4685	0.4585	0.4615	0.4655	0.4805	0.482	0.472	0.4535	0.4435	0.4535	0.4665	0.4805	0.4575	0.453	0.4635	0.463	0.462	0.4665	0.4635	0.4575	0.4565	0.4645	0.45	0.466	0.46	0.463	0.4635	0.451	0.46	0.4605	0.466	0.4615	0.453	0.4525	0.461	0.4655	0.461	0.4645	0.465	0.476	0.4625	0.477	0.478	0.453
1207	0.4635	0.463	0.466	0.456	0.4845	0.4685	0.4585	0.4615	0.4655	0.4805	0.482	0.472	0.4535	0.4435	0.4535	0.4665	0.4805	0.4575	0.453	0.4635	0.463	0.462	0.4665	0.4635	0.4575	0.4565	0.465	0.45	0.466	0.46	0.463	0.4635	0.451	0.46	0.4605	0.466	0.462	0.453	0.4525	0.461	0.4655	0.461	0.4645	0.465	0.476	0.4625	0.477	0.478	0.453
1208	0.4635	0.4635	0.466	0.456	0.4845	0.4685	0.4585	0.4615	0.4655	0.4805	0.482	0.472	0.4535	0.4445	0.4535	0.467	0.4805	0.4575	0.4535	0.464	0.463	0.462	0.467	0.4635	0.4575	0.4565	0.465	0.45	0.466	0.46	0.463	0.4635	0.451	0.4605	0.4605	0.466	0.462	0.453	0.4525	0.4615	0.466	0.4615	0.4645	0.465	0.476	0.4625	0.477	0.479	0.4535
1209	0.4635	0.4635	0.466	0.456	0.4845	0.4685	0.4585	0.4615	0.4655	0.4805	0.4825	0.472	0.4535	0.4445	0.454	0.467	0.4805	0.4575	0.454	0.464	0.463	0.462	0.467	0.4635	0.4575	0.4565	0.465	0.4505	0.466	0.46	0.463	0.464	0.451	0.4605	0.4605	0.466	0.462	0.453	0.4525	0.4615	0.466	0.4615	0.465	0.4655	0.476	0.4625	0.477	0.479	0.4535
1210	0.4635	0.4635	0.466	0.4565	0.4845	0.4685	0.4585	0.4615	0.4655	0.4805	0.4825	0.4725	0.4535	0.4445	0.454	0.467	0.4805	0.4575	0.454	0.4645	0.463	0.462	0.467	0.4635	0.458	0.4565	0.465	0.4505	0.466	0.46	0.4635	0.464	0.4515	0.4605	0.4605	0.466	0.462	0.4535	0.4525	0.4615	0.466	0.4615	0.465	0.4655	0.476	0.4625	0.477	0.479	0.4535
1211	0.4635	0.464	0.466	0.4565	0.4845	0.4685	0.4585	0.4615	0.4655	0.4805	0.4825	0.4725	0.4535	0.4445	0.454	0.467	0.4805	0.4575	0.454	0.4645	0.463	0.462	0.467	0.4635	0.458	0.457	0.465	0.4505	0.4665	0.46	0.4635	0.464	0.4515	0.4605	0.461	0.466	0.4625	0.4535	0.4525	0.4615	0.466	0.462	0.465	0.4655	0.476	0.463	0.477	0.479	0.454
1212	0.4635	0.464	0.466	0.4565	0.4845	0.4685	0.4585	0.4615	0.466	0.4805	0.483	0.4725	0.454	0.4445	0.454	0.4675	0.4805	0.4575	0.454	0.4645	0.463	0.462	0.4675	0.4635	0.458	0.457	0.465	0.4505	0.4665	0.4605	0.464	0.464	0.4515	0.4605	0.461	0.466	0.4625	0.454	0.4525	0.4615	0.466	0.462	0.465	0.4655	0.476	0.4635	0.477	0.479	0.454
1213	0.4635	0.464	0.4665	0.4565	0.4845	0.4685	0.4595	0.4615	0.4665	0.481	0.483	0.4725	0.454	0.4445	0.4545	0.4675	0.481	0.458	0.454	0.4645	0.463	0.4625	0.4675	0.4635	0.458	0.4575	0.465	0.4505	0.4665	0.4605	0.464	0.464	0.452	0.4605	0.461	0.466	0.4625	0.454	0.453	0.4615	0.466	0.462	0.465	0.4655	0.4765	0.4635	0.4775	0.479	0.454
1214	0.4635	0.464	0.4665	0.457	0.485	0.4685	0.4595	0.4615	0.4665	0.481	0.483	0.4725	0.454	0.4445	0.4545	0.4675	0.481	0.458	0.454	0.4645	0.463	0.4625	0.4675	0.464	0.4585	0.4575	0.465	0.4505	0.4665	0.4605	0.464	0.464	0.452	0.4605	0.461	0.4665	0.4625	0.454	0.453	0.462	0.4665	0.462	0.465	0.466	0.4765	0.4635	0.478	0.479	0.454
1215	0.4635	0.464	0.4665	0.457	0.485	0.469	0.4595	0.4615	0.4665	0.4815	0.483	0.473	0.454	0.4445	0.4545	0.4675	0.4815	0.458	0.454	0.4645	0.463	0.4625	0.4675	0.464	0.4585	0.4575	0.4655	0.4505	0.467	0.4605	0.464	0.4645	0.452	0.4605	0.461	0.4665	0.4625	0.454	0.453	0.462	0.4665	0.462	0.465	0.466	0.477	0.4635	0.478	0.4795	0.454
1216	0.464	0.464	0.467	0.457	0.4855	0.469	0.4595	0.462	0.4665	0.4815	0.483	0.473	0.454	0.4445	0.4545	0.4675	0.4815	0.458	0.454	0.4645	0.464	0.4625	0.4675	0.464	0.4585	0.4575	0.466	0.4505	0.467	0.4605	0.464	0.4645	0.452	0.4605	0.461	0.4665	0.463	0.454	0.453	0.4625	0.4665	0.462	0.465	0.466	0.477	0.4635	0.478	0.4795	0.454
1217	0.4645	0.464	0.467	0.457	0.4855	0.469	0.4595	0.4625	0.4665	0.4815	0.483	0.473	0.454	0.4445	0.4545	0.4675	0.4815	0.4585	0.4545	0.4645	0.464	0.463	0.4675	0.4645	0.4585	0.4575	0.466	0.4515	0.467	0.4605	0.464	0.4645	0.452	0.461	0.461	0.4665	0.463	0.454	0.453	0.4625	0.467	0.462	0.4655	0.466	0.477	0.4635	0.478	0.48	0.454
1218	0.4645	0.464	0.467	0.457	0.4855	0.469	0.4595	0.4625	0.4665	0.4815	0.4835	0.473	0.4545	0.4445	0.4545	0.468	0.4815	0.4585	0.455	0.465	0.464	0.463	0.4675	0.4645	0.459	0.4575	0.466	0.4515	0.467	0.4605	0.4645	0.4645	0.4525	0.4615	0.461	0.4665	0.463	0.454	0.4535	0.4625	0.467	0.462	0.4655	0.466	0.477	0.4635	0.478	0.48	0.4545
1219	0.4645	0.464	0.467	0.457	0.4855	0.4695	0.4595	0.4625	0.4665	0.4815	0.4835	0.473	0.4545	0.445	0.4545	0.468	0.4815	0.4585	0.455	0.4655	0.464	0.463	0.468	0.4645	0.459	0.458	0.466	0.4515	0.4675	0.461	0.4645	0.465	0.4525	0.4615	0.4615	0.467	0.463	0.4545	0.4535	0.4625	0.467	0.4625	0.466	0.4665	0.477	0.4635	0.478	0.48	0.455
1220	0.4645	0.465	0.467	0.457	0.4855	0.4695	0.4595	0.4625	0.467	0.482	0.4835	0.4735	0.4545	0.445	0.455	0.468	0.482	0.4585	0.455	0.4655	0.464	0.463	0.468	0.4645	0.459	0.458	0.466	0.4515	0.4675	0.4615	0.465	0.465	0.4525	0.4615	0.4615	0.467	0.463	0.4545	0.4535	0.4625	0.467	0.463	0.466	0.4665	0.477	0.4635	0.4785	0.48	0.455
1221	0.4645	0.465	0.467	0.4575	0.4855	0.4695	0.46	0.4625	0.4675	0.482	0.4835	0.4735	0.455	0.445	0.455	0.4685	0.482	0.459	0.455	0.4655	0.464	0.463	0.4685	0.4645	0.459	0.458	0.466	0.4515	0.4675	0.4615	0.465	0.465	0.453	0.4615	0.462	0.4675	0.463	0.4545	0.4535	0.4625	0.467	0.463	0.466	0.4665	0.4775	0.464	0.4785	0.48	0.455
1222	0.4645	0.465	0.4675	0.4575	0.4855	0.4695	0.4605	0.4625	0.4675	0.4825	0.484	0.4735	0.455	0.4455	0.4555	0.4685	0.4825	0.459	0.455	0.4655	0.464	0.463	0.4685	0.4645	0.4595	0.4585	0.466	0.4515	0.4675	0.4615	0.465	0.465	0.453	0.4615	0.462	0.4675	0.463	0.4545	0.454	0.4625	0.4675	0.463	0.466	0.467	0.4775	0.4645	0.479	0.4805	0.455
1223	0.4645	0.465	0.4675	0.4575	0.4855	0.47	0.4605	0.4625	0.4675	0.4825	0.484	0.474	0.455	0.4455	0.4555	0.4685	0.4825	0.459	0.455	0.4655	0.4645	0.4635	0.4685	0.4645	0.4595	0.4585	0.4665	0.4515	0.468	0.4615	0.465	0.465	0.453	0.4615	0.462	0.4675	0.464	0.4545	0.454	0.463	0.4675	0.463	0.466	0.467	0.4775	0.4645	0.479	0.4805	0.455
1224	0.465	0.465	0.4675	0.458	0.486	0.47	0.4605	0.463	0.4675	0.4825	0.484	0.474	0.455	0.4455	0.4555	0.4685	0.4825	0.459	0.455	0.466	0.4645	0.4635	0.4685	0.465	0.4595	0.4585	0.4665	0.4515	0.468	0.4615	0.465	0.4655	0.453	0.462	0.462	0.4675	0.464	0.4545	0.454	0.4635	0.468	0.463	0.466	0.467	0.478	0.4645	0.479	0.4805	0.4555
1225	0.465	0.465	0.468	0.458	0.486	0.47	0.4605	0.4635	0.4675	0.4825	0.484	0.474	0.455	0.4455	0.4555	0.4685	0.4825	0.459	0.4555	0.466	0.4645	0.4635	0.4685	0.465	0.46	0.4585	0.467	0.452	0.468	0.4615	0.4655	0.4655	0.4535	0.462	0.462	0.4675	0.464	0.4545	0.454	0.4635	0.468	0.463	0.466	0.467	0.478	0.4645	0.479	0.481	0.4555
1226	0.4655	0.465	0.468	0.458	0.4865	0.47	0.4605	0.4635	0.4675	0.4825	0.4845	0.474	0.455	0.4455	0.4555	0.469	0.4825	0.4595	0.4555	0.466	0.465	0.464	0.4685	0.4655	0.46	0.459	0.467	0.452	0.4685	0.4615	0.4655	0.4655	0.4535	0.462	0.462	0.4675	0.464	0.455	0.454	0.4635	0.468	0.463	0.4665	0.4675	0.478	0.4645	0.479	0.481	0.4555
1227	0.4655	0.465	0.468	0.458	0.4865	0.47	0.4605	0.4635	0.4675	0.483	0.4845	0.474	0.455	0.446	0.4555	0.469	0.483	0.4595	0.456	0.466	0.465	0.464	0.4685	0.4655	0.46	0.459	0.467	0.4525	0.4685	0.462	0.466	0.4655	0.4535	0.462	0.462	0.4675	0.464	0.455	0.4545	0.4635	0.468	0.463	0.467	0.4675	0.478	0.4645	0.4795	0.481	0.4555
1228	0.4655	0.4655	0.468	0.458	0.4865	0.47	0.4605	0.4635	0.4685	0.483	0.4845	0.474	0.456	0.446	0.4555	0.469	0.483	0.46	0.456	0.466	0.465	0.464	0.469	0.4655	0.46	0.459	0.467	0.4525	0.4685	0.462	0.466	0.466	0.454	0.462	0.462	0.468	0.464	0.4555	0.4545	0.4635	0.468	0.4635	0.467	0.4675	0.478	0.4645	0.4795	0.481	0.456
1229	0.4655	0.466	0.468	0.458	0.4865	0.4705	0.461	0.4635	0.4685	0.4835	0.4845	0.4745	0.456	0.446	0.4555	0.469	0.4835	0.46	0.456	0.4665	0.465	0.464	0.4695	0.4655	0.4605	0.459	0.467	0.4525	0.4685	0.462	0.466	0.466	0.454	0.4625	0.462	0.4685	0.464	0.4555	0.4545	0.4635	0.468	0.464	0.467	0.468	0.4785	0.4645	0.4795	0.4815	0.456
1230	0.4655	0.466	0.4685	0.458	0.4865	0.471	0.461	0.4635	0.4685	0.4835	0.4845	0.4745	0.456	0.446	0.4565	0.4695	0.4835	0.46	0.456	0.467	0.465	0.464	0.4695	0.4655	0.4605	0.4595	0.4675	0.4525	0.4685	0.462	0.466	0.466	0.454	0.4625	0.4625	0.4685	0.4645	0.4555	0.455	0.4635	0.4685	0.464	0.467	0.468	0.4785	0.465	0.48	0.4815	0.456
1231	0.4655	0.466	0.4685	0.4585	0.4865	0.471	0.4615	0.4635	0.4685	0.4835	0.485	0.4745	0.456	0.446	0.4565	0.4695	0.4835	0.46	0.456	0.467	0.4655	0.464	0.4695	0.4655	0.4605	0.4595	0.4675	0.4525	0.469	0.462	0.466	0.466	0.454	0.463	0.463	0.4685	0.4645	0.4555	0.455	0.464	0.469	0.464	0.467	0.468	0.4785	0.465	0.48	0.4815	0.4565
1232	0.466	0.466	0.4685	0.4585	0.4865	0.471	0.4615	0.4635	0.4685	0.4835	0.485	0.475	0.456	0.446	0.4565	0.4695	0.4835	0.46	0.4565	0.467	0.4655	0.4645	0.4695	0.4655	0.461	0.4595	0.4675	0.453	0.469	0.462	0.466	0.466	0.4545	0.463	0.463	0.4685	0.4645	0.4555	0.455	0.4645	0.469	0.464	0.467	0.468	0.479	0.465	0.48	0.4815	0.4565
1233	0.466	0.466	0.4685	0.4585	0.487	0.471	0.4615	0.464	0.4685	0.4835	0.4855	0.475	0.456	0.446	0.4565	0.4695	0.4835	0.46	0.4565	0.467	0.4655	0.4645	0.4695	0.466	0.461	0.4595	0.468	0.453	0.469	0.462	0.4665	0.4665	0.4545	0.463	0.463	0.4685	0.4645	0.4555	0.455	0.4645	0.469	0.464	0.467	0.4685	0.479	0.4655	0.4805	0.482	0.4565
1234	0.466	0.466	0.469	0.4585	0.487	0.471	0.4615	0.4645	0.4685	0.484	0.4855	0.475	0.456	0.4465	0.4565	0.4695	0.484	0.4605	0.4565	0.467	0.4655	0.4645	0.4695	0.466	0.461	0.46	0.468	0.453	0.4695	0.463	0.467	0.4665	0.4545	0.463	0.463	0.4685	0.465	0.4555	0.455	0.4645	0.469	0.464	0.467	0.4685	0.479	0.4655	0.4805	0.482	0.4565
1235	0.466	0.466	0.469	0.459	0.487	0.471	0.4615	0.4645	0.4695	0.484	0.4855	0.475	0.4565	0.447	0.4565	0.47	0.484	0.461	0.4565	0.467	0.4655	0.465	0.4695	0.4665	0.461	0.46	0.468	0.453	0.4695	0.463	0.467	0.4665	0.455	0.463	0.463	0.4685	0.465	0.4555	0.455	0.4645	0.469	0.464	0.4675	0.4685	0.479	0.4655	0.4805	0.4825	0.4565
1236	0.4665	0.466	0.469	0.459	0.4875	0.471	0.4615	0.4645	0.4695	0.484	0.4855	0.475	0.4565	0.447	0.4565	0.47	0.484	0.461	0.457	0.467	0.466	0.465	0.4695	0.4665	0.461	0.46	0.468	0.4535	0.4695	0.463	0.467	0.4665	0.455	0.463	0.463	0.469	0.465	0.456	0.455	0.4645	0.469	0.464	0.468	0.4685	0.479	0.4655	0.4805	0.4825	0.4565
1237	0.4665	0.4665	0.469	0.459	0.4875	0.471	0.462	0.4645	0.4695	0.4845	0.4855	0.475	0.4565	0.447	0.4565	0.47	0.4845	0.461	0.457	0.4675	0.466	0.465	0.47	0.4665	0.4615	0.46	0.4685	0.4535	0.4695	0.463	0.467	0.467	0.455	0.463	0.463	0.469	0.4655	0.456	0.4555	0.4645	0.469	0.4645	0.468	0.469	0.4795	0.4655	0.4805	0.4825	0.457
1238	0.4665	0.4665	0.469	0.459	0.4875	0.471	0.462	0.4645	0.4695	0.4845	0.4855	0.475	0.4565	0.447	0.457	0.47	0.4845	0.461	0.457	0.468	0.466	0.465	0.4705	0.4665	0.4615	0.46	0.4685	0.4535	0.4695	0.463	0.467	0.467	0.455	0.463	0.463	0.469	0.4655	0.4565	0.4555	0.465	0.4695	0.465	0.468	0.469	0.4795	0.4655	0.4805	0.4825	0.4575
1239	0.4665	0.4665	0.469	0.459	0.4875	0.4715	0.462	0.4645	0.4695	0.4845	0.4855	0.4755	0.457	0.447	0.457	0.4705	0.4845	0.461	0.457	0.468	0.466	0.465	0.4705	0.4665	0.4615	0.46	0.4685	0.4535	0.4695	0.463	0.467	0.467	0.455	0.463	0.463	0.469	0.4655	0.4565	0.456	0.465	0.47	0.465	0.468	0.469	0.4795	0.4655	0.481	0.4825	0.4575
1240	0.4665	0.467	0.4695	0.459	0.4875	0.472	0.4625	0.4645	0.4695	0.4845	0.4855	0.4755	0.457	0.447	0.457	0.4705	0.4845	0.461	0.4575	0.468	0.4665	0.465	0.4705	0.4665	0.462	0.4605	0.4685	0.454	0.47	0.463	0.467	0.467	0.4555	0.4635	0.4635	0.469	0.4655	0.4565	0.456	0.465	0.47	0.465	0.468	0.469	0.4795	0.466	0.481	0.4825	0.4575
1241	0.4665	0.467	0.4695	0.459	0.4875	0.472	0.4625	0.4645	0.4695	0.485	0.486	0.476	0.457	0.447	0.4575	0.4705	0.485	0.461	0.4575	0.468	0.4665	0.465	0.4705	0.4665	0.462	0.4605	0.4685	0.454	0.47	0.463	0.4675	0.467	0.4555	0.4635	0.4635	0.469	0.4655	0.4565	0.456	0.4655	0.47	0.465	0.468	0.469	0.4795	0.466	0.4815	0.4825	0.4575
1242	0.467	0.467	0.4695	0.459	0.4875	0.472	0.4625	0.4645	0.4695	0.485	0.4865	0.476	0.457	0.447	0.4575	0.4705	0.485	0.461	0.4575	0.468	0.4665	0.465	0.4705	0.4665	0.462	0.4605	0.4685	0.454	0.47	0.463	0.468	0.467	0.4555	0.4635	0.4635	0.4695	0.4655	0.4565	0.456	0.4655	0.47	0.465	0.468	0.4695	0.4795	0.466	0.4815	0.483	0.4575
1243	0.467	0.467	0.4695	0.4595	0.4875	0.472	0.4625	0.465	0.47	0.485	0.4865	0.476	0.457	0.447	0.4575	0.4705	0.485	0.461	0.4575	0.468	0.4665	0.4655	0.4705	0.467	0.462	0.461	0.469	0.454	0.4705	0.4635	0.468	0.467	0.4555	0.464	0.4635	0.4695	0.4655	0.4565	0.456	0.4655	0.47	0.465	0.468	0.4695	0.4795	0.466	0.4815	0.4835	0.4575
1244	0.467	0.467	0.4695	0.4595	0.4875	0.472	0.4625	0.465	0.4705	0.485	0.4865	0.476	0.4575	0.447	0.4575	0.4705	0.485	0.462	0.4575	0.468	0.4665	0.4655	0.4705	0.467	0.462	0.461	0.469	0.454	0.4705	0.4635	0.468	0.4675	0.456	0.464	0.4635	0.4695	0.4655	0.4565	0.456	0.4655	0.47	0.465	0.468	0.4695	0.48	0.466	0.4815	0.4835	0.4575
1245	0.467	0.467	0.47	0.4595	0.4875	0.472	0.4625	0.4655	0.4705	0.485	0.4865	0.476	0.4575	0.447	0.4575	0.471	0.485	0.462	0.4575	0.468	0.4665	0.4655	0.4705	0.467	0.462	0.461	0.4695	0.454	0.4705	0.4635	0.468	0.4675	0.456	0.464	0.464	0.47	0.466	0.4565	0.456	0.4655	0.47	0.465	0.4685	0.4695	0.48	0.4665	0.4815	0.4835	0.4575
1246	0.467	0.467	0.47	0.4595	0.488	0.472	0.463	0.4655	0.4705	0.485	0.4865	0.476	0.4575	0.4475	0.4575	0.471	0.485	0.462	0.458	0.4685	0.4665	0.466	0.4705	0.4675	0.462	0.461	0.4695	0.454	0.4705	0.4635	0.468	0.4675	0.456	0.464	0.464	0.47	0.466	0.4565	0.456	0.4655	0.47	0.465	0.4685	0.47	0.48	0.4665	0.4815	0.4835	0.458
1247	0.467	0.467	0.47	0.4595	0.488	0.472	0.463	0.4655	0.4705	0.4855	0.4865	0.476	0.4575	0.4475	0.4575	0.471	0.4855	0.462	0.458	0.4685	0.4665	0.466	0.4705	0.4675	0.4625	0.461	0.4695	0.454	0.4705	0.4635	0.468	0.4675	0.456	0.464	0.464	0.47	0.466	0.457	0.456	0.4655	0.47	0.465	0.469	0.47	0.48	0.4665	0.4815	0.4835	0.458
1248	0.467	0.4675	0.47	0.46	0.488	0.472	0.463	0.4655	0.4705	0.4855	0.4865	0.476	0.4575	0.448	0.4575	0.471	0.4855	0.462	0.458	0.4685	0.467	0.466	0.4705	0.4675	0.4625	0.461	0.4695	0.454	0.4705	0.4635	0.468	0.468	0.456	0.464	0.464	0.47	0.4665	0.457	0.456	0.466	0.47	0.4655	0.469	0.47	0.4805	0.4665	0.4815	0.4835	0.458
1249	0.4675	0.4675	0.47	0.46	0.4885	0.4725	0.463	0.4655	0.4705	0.4855	0.4865	0.476	0.4575	0.448	0.4575	0.471	0.4855	0.462	0.458	0.4685	0.467	0.466	0.471	0.4675	0.463	0.461	0.4695	0.4545	0.4705	0.4635	0.468	0.468	0.456	0.464	0.464	0.47	0.4665	0.457	0.456	0.466	0.4705	0.4655	0.469	0.47	0.4805	0.4665	0.4815	0.4835	0.458
1250	0.4675	0.4675	0.47	0.46	0.4885	0.4725	0.463	0.4655	0.4705	0.4855	0.4865	0.476	0.4575	0.448	0.458	0.471	0.4855	0.462	0.4585	0.4685	0.467	0.466	0.4715	0.4675	0.463	0.461	0.4695	0.4545	0.4705	0.4635	0.468	0.468	0.456	0.4645	0.464	0.47	0.4665	0.457	0.4565	0.466	0.471	0.466	0.469	0.47	0.4805	0.4665	0.482	0.4835	0.4585
1251	0.4675	0.4675	0.47	0.46	0.4885	0.4725	0.463	0.4655	0.4705	0.486	0.4865	0.476	0.4575	0.448	0.458	0.471	0.486	0.462	0.4585	0.4685	0.467	0.466	0.4715	0.4675	0.463	0.461	0.4695	0.4545	0.4705	0.4635	0.468	0.468	0.4565	0.4645	0.464	0.47	0.4665	0.457	0.457	0.466	0.471	0.466	0.469	0.47	0.4805	0.4665	0.4825	0.4835	0.4585
1252	0.4675	0.4675	0.4705	0.46	0.4885	0.4725	0.463	0.4655	0.4705	0.486	0.4865	0.476	0.4575	0.448	0.458	0.4715	0.486	0.462	0.4585	0.469	0.4675	0.466	0.4715	0.4675	0.463	0.461	0.4695	0.455	0.4705	0.4635	0.4685	0.468	0.4565	0.4645	0.464	0.47	0.4665	0.457	0.457	0.466	0.471	0.466	0.469	0.47	0.4805	0.4665	0.4825	0.4835	0.4585
1253	0.4675	0.4675	0.4705	0.46	0.4885	0.4725	0.4635	0.4655	0.4705	0.486	0.4865	0.477	0.4575	0.448	0.458	0.4715	0.486	0.462	0.4585	0.469	0.4675	0.466	0.4715	0.4675	0.463	0.461	0.4695	0.455	0.471	0.4635	0.469	0.468	0.4565	0.4645	0.4645	0.47	0.4665	0.457	0.457	0.466	0.471	0.466	0.469	0.4705	0.4805	0.4665	0.4825	0.4835	0.4585
1254	0.468	0.4675	0.4705	0.46	0.4885	0.4725	0.4635	0.4655	0.471	0.486	0.4865	0.477	0.4575	0.448	0.458	0.4715	0.486	0.462	0.4585	0.469	0.4675	0.466	0.4715	0.4675	0.463	0.461	0.4695	0.455	0.471	0.4635	0.469	0.468	0.4565	0.4645	0.4645	0.47	0.4665	0.457	0.457	0.466	0.471	0.466	0.469	0.4705	0.4805	0.467	0.4825	0.484	0.4585
1255	0.468	0.468	0.4705	0.46	0.4885	0.4725	0.4635	0.4655	0.471	0.486	0.4865	0.477	0.458	0.448	0.458	0.4715	0.486	0.462	0.4585	0.469	0.4675	0.466	0.4715	0.4675	0.463	0.4615	0.4695	0.455	0.471	0.464	0.469	0.468	0.457	0.4645	0.4645	0.47	0.4665	0.457	0.457	0.4665	0.471	0.466	0.469	0.4705	0.4805	0.467	0.4825	0.4845	0.4585
1256	0.468	0.468	0.4705	0.46	0.4885	0.473	0.4635	0.4655	0.471	0.486	0.4865	0.477	0.458	0.448	0.458	0.4715	0.486	0.462	0.4585	0.469	0.4675	0.466	0.4715	0.4675	0.463	0.4615	0.4695	0.455	0.4715	0.464	0.469	0.468	0.457	0.4645	0.4645	0.47	0.4665	0.4575	0.457	0.4665	0.471	0.466	0.469	0.4705	0.4805	0.467	0.4825	0.4845	0.4585
1257	0.468	0.468	0.4705	0.46	0.4885	0.473	0.4635	0.466	0.471	0.486	0.487	0.477	0.458	0.448	0.458	0.4715	0.486	0.4625	0.4585	0.4695	0.4675	0.466	0.4715	0.4675	0.463	0.462	0.4695	0.455	0.4715	0.464	0.469	0.468	0.457	0.4645	0.4645	0.47	0.4665	0.4575	0.457	0.4665	0.471	0.466	0.469	0.4705	0.4805	0.467	0.4825	0.4845	0.4585
1258	0.468	0.468	0.4705	0.46	0.4885	0.473	0.4635	0.466	0.471	0.486	0.4875	0.477	0.4585	0.448	0.458	0.4715	0.486	0.4625	0.4585	0.4695	0.4675	0.466	0.4715	0.4675	0.463	0.462	0.4695	0.455	0.4715	0.464	0.469	0.468	0.457	0.4645	0.4645	0.47	0.4665	0.4575	0.457	0.4665	0.471	0.466	0.469	0.4705	0.4805	0.467	0.4825	0.4845	0.4585
1259	0.468	0.468	0.4705	0.46	0.4885	0.473	0.4635	0.466	0.4715	0.486	0.4875	0.477	0.4585	0.448	0.458	0.4715	0.486	0.4625	0.4585	0.4695	0.4675	0.466	0.4715	0.4675	0.463	0.462	0.4695	0.455	0.4715	0.464	0.469	0.468	0.457	0.4645	0.4645	0.47	0.4665	0.4575	0.457	0.4665	0.471	0.466	0.469	0.4705	0.4805	0.467	0.4825	0.4845	0.4585
1260	0.468	0.468	0.4705	0.46	0.4885	0.473	0.4635	0.466	0.4715	0.486	0.4875	0.477	0.4585	0.448	0.4585	0.4715	0.486	0.463	0.4585	0.4695	0.4675	0.466	0.4715	0.4675	0.463	0.462	0.47	0.455	0.4715	0.464	0.469	0.468	0.457	0.4645	0.4645	0.47	0.467	0.4575	0.457	0.4665	0.471	0.466	0.469	0.4705	0.4805	0.467	0.4825	0.4845	0.4585
1261	0.468	0.468	0.4705	0.46	0.4885	0.473	0.4635	0.466	0.4715	0.486	0.4875	0.477	0.4585	0.448	0.4585	0.4715	0.486	0.463	0.4585	0.4695	0.4675	0.466	0.4715	0.4675	0.463	0.462	0.4705	0.455	0.4715	0.464	0.469	0.468	0.457	0.4645	0.4645	0.47	0.467	0.4575	0.457	0.4665	0.471	0.466	0.469	0.4705	0.4805	0.467	0.4825	0.4845	0.4585
1262	0.468	0.468	0.4705	0.46	0.4885	0.473	0.4635	0.466	0.4715	0.486	0.4875	0.477	0.4585	0.448	0.4585	0.4715	0.486	0.463	0.4585	0.4695	0.4675	0.466	0.4715	0.4675	0.463	0.462	0.4705	0.455	0.4715	0.464	0.469	0.468	0.457	0.4645	0.4645	0.47	0.467	0.4575	0.457	0.4665	0.471	0.466	0.469	0.4705	0.4805	0.467	0.4825	0.4845	0.4585
1263	0.468	0.468	0.4705	0.46	0.4885	0.473	0.4635	0.466	0.4715	0.486	0.4875	0.477	0.4585	0.448	0.4585	0.4715	0.486	0.463	0.4585	0.4695	0.4675	0.466	0.4715	0.4675	0.463	0.462	0.47	0.455	0.4715	0.464	0.469	0.468	0.457	0.4645	0.4645	0.47	0.467	0.4575	0.457	0.4665	0.471	0.466	0.469	0.4705	0.4805	0.467	0.4825	0.4845	0.4585
1264	0.468	0.468	0.4705	0.46	0.4885	0.473	0.4635	0.466	0.4715	0.486	0.4875	0.477	0.4585	0.448	0.4585	0.4715	0.486	0.463	0.4585	0.4695	0.4675	0.466	0.4715	0.4675	0.463	0.462	0.4705	0.455	0.4715	0.464	0.469	0.468	0.457	0.4645	0.4645	0.47	0.467	0.4575	0.457	0.4665	0.471	0.466	0.469	0.4705	0.4805	0.467	0.4825	0.4845	0.4585
1265	0.468	0.468	0.4705	0.46	0.4885	0.473	0.4635	0.466	0.4715	0.486	0.487	0.477	0.4585	0.448	0.4585	0.4715	0.486	0.463	0.4585	0.4695	0.4675	0.466	0.4715	0.4675	0.463	0.462	0.4705	0.455	0.4715	0.464	0.469	0.468	0.457	0.4645	0.4645	0.47	0.467	0.4575	0.457	0.4665	0.471	0.466	0.469	0.4705	0.4805	0.467	0.4825	0.4845	0.4585
1266	0.468	0.468	0.4705	0.46	0.4885	0.473	0.4635	0.466	0.4715	0.486	0.487	0.477	0.4585	0.448	0.4585	0.4715	0.486	0.463	0.4585	0.4695	0.4675	0.466	0.4715	0.4675	0.463	0.462	0.47	0.455	0.4715	0.464	0.469	0.468	0.457	0.4645	0.4645	0.47	0.467	0.4575	0.457	0.4665	0.471	0.466	0.469	0.471	0.4805	0.467	0.4825	0.4845	0.4585
1267	0.468	0.468	0.4705	0.46	0.4885	0.473	0.4635	0.466	0.4715	0.486	0.487	0.477	0.4585	0.448	0.4585	0.4715	0.486	0.463	0.4585	0.4695	0.4675	0.466	0.4715	0.4675	0.463	0.462	0.47	0.455	0.4715	0.464	0.469	0.468	0.457	0.4645	0.4645	0.47	0.467	0.4575	0.457	0.4665	0.471	0.466	0.469	0.4705	0.4805	0.467	0.4825	0.4845	0.4585
1268	0.468	0.468	0.4705	0.46	0.4885	0.4725	0.4635	0.466	0.4715	0.486	0.4865	0.477	0.4585	0.448	0.458	0.4715	0.486	0.463	0.4585	0.4695	0.4675	0.466	0.4715	0.4675	0.463	0.462	0.47	0.455	0.4715	0.464	0.469	0.468	0.457	0.4645	0.4645	0.47	0.4665	0.4575	0.457	0.4665	0.471	0.466	0.469	0.4705	0.4805	0.467	0.4825	0.4845	0.4585
1269	0.468	0.468	0.4705	0.46	0.4885	0.4725	0.4635	0.466	0.4715	0.486	0.4865	0.477	0.4585	0.448	0.458	0.4715	0.486	0.4625	0.4585	0.4695	0.4675	0.466	0.4715	0.4675	0.463	0.461	0.47	0.455	0.4715	0.464	0.469	0.468	0.457	0.4645	0.4645	0.47	0.4665	0.4575	0.457	0.4665	0.471	0.466	0.469	0.4705	0.4805	0.467	0.4825	0.4845	0.4585
1270	0.468	0.468	0.4705	0.46	0.4885	0.4725	0.4635	0.466	0.471	0.486	0.4865	0.477	0.458	0.448	0.458	0.4715	0.486	0.4625	0.4585	0.4695	0.4675	0.466	0.4715	0.4675	0.463	0.461	0.47	0.455	0.4715	0.464	0.469	0.468	0.457	0.4645	0.4645	0.47	0.4665	0.4575	0.457	0.4665	0.471	0.466	0.469	0.4705	0.4805	0.467	0.4825	0.4845	0.4585
1271	0.468	0.4675	0.4705	0.46	0.4885	0.4725	0.4635	0.4655	0.471	0.486	0.4865	0.4765	0.4575	0.448	0.458	0.4715	0.486	0.4625	0.4585	0.4695	0.4675	0.466	0.4715	0.4675	0.463	0.461	0.4695	0.455	0.471	0.464	0.469	0.468	0.457	0.4645	0.4645	0.47	0.4665	0.457	0.457	0.4665	0.471	0.466	0.469	0.4705	0.4805	0.467	0.4825	0.4845	0.4585
1272	0.4675	0.4675	0.4705	0.46	0.4885	0.4725	0.463	0.4655	0.471	0.486	0.4865	0.476	0.4575	0.448	0.458	0.4715	0.486	0.4625	0.4585	0.4695	0.467	0.466	0.4715	0.4675	0.463	0.461	0.4695	0.455	0.471	0.464	0.469	0.468	0.457	0.4645	0.464	0.47	0.4665	0.457	0.457	0.4665	0.471	0.4655	0.469	0.4705	0.4805	0.4665	0.4825	0.4845	0.4585
1273	0.4675	0.4675	0.4705	0.46	0.488	0.4725	0.463	0.4655	0.4705	0.486	0.4865	0.476	0.4575	0.448	0.458	0.4715	0.486	0.4625	0.4585	0.469	0.467	0.466	0.471	0.4675	0.463	0.461	0.4695	0.455	0.471	0.464	0.469	0.468	0.457	0.4645	0.464	0.47	0.4665	0.457	0.457	0.4665	0.471	0.4655	0.469	0.47	0.4805	0.4665	0.4825	0.484	0.4585
1274	0.4675	0.4675	0.4705	0.46	0.488	0.4725	0.463	0.4655	0.4705	0.486	0.4865	0.476	0.4575	0.448	0.458	0.4715	0.486	0.462	0.4585	0.469	0.467	0.466	0.471	0.4675	0.463	0.461	0.4695	0.455	0.4705	0.4635	0.469	0.468	0.4565	0.4645	0.464	0.47	0.4665	0.457	0.457	0.466	0.471	0.4655	0.4685	0.47	0.4805	0.4665	0.4825	0.484	0.4585
1275	0.4675	0.4675	0.4705	0.46	0.488	0.4725	0.463	0.4655	0.4705	0.4855	0.4865	0.476	0.4575	0.448	0.458	0.471	0.4855	0.462	0.4585	0.4685	0.4665	0.466	0.471	0.4675	0.463	0.461	0.4695	0.4545	0.4705	0.4635	0.469	0.468	0.456	0.4645	0.464	0.47	0.466	0.457	0.4565	0.466	0.4705	0.4655	0.4685	0.47	0.4805	0.4665	0.482	0.484	0.4585
1276	0.467	0.4675	0.47	0.46	0.4875	0.4725	0.463	0.4655	0.4705	0.4855	0.4865	0.476	0.4575	0.448	0.458	0.471	0.4855	0.462	0.4585	0.4685	0.4665	0.466	0.4705	0.4675	0.463	0.461	0.4695	0.4545	0.4705	0.4635	0.4685	0.468	0.456	0.4645	0.464	0.47	0.466	0.457	0.4565	0.466	0.4705	0.465	0.4685	0.47	0.4805	0.4665	0.482	0.4835	0.458
1277	0.467	0.4675	0.47	0.46	0.4875	0.4725	0.463	0.465	0.4705	0.4855	0.4865	0.476	0.4575	0.448	0.458	0.471	0.4855	0.462	0.4585	0.4685	0.4665	0.466	0.4705	0.4675	0.463	0.461	0.4695	0.454	0.4705	0.4635	0.4685	0.468	0.456	0.464	0.4635	0.4695	0.466	0.457	0.4565	0.466	0.4705	0.465	0.4685	0.47	0.4805	0.466	0.4815	0.4835	0.458
1278	0.467	0.467	0.4695	0.4595	0.4875	0.4725	0.463	0.465	0.4705	0.4855	0.4865	0.476	0.4575	0.448	0.458	0.471	0.4855	0.462	0.4585	0.4685	0.4665	0.466	0.4705	0.467	0.463	0.461	0.4695	0.454	0.4705	0.463	0.468	0.468	0.456	0.464	0.4635	0.4695	0.466	0.4565	0.456	0.466	0.47	0.465	0.4685	0.47	0.48	0.466	0.4815	0.4835	0.458
1279	0.467	0.467	0.4695	0.459	0.4875	0.4725	0.463	0.465	0.4705	0.4855	0.4865	0.476	0.4575	0.4475	0.4575	0.471	0.4855	0.462	0.458	0.4685	0.4665	0.466	0.4705	0.467	0.463	0.461	0.4695	0.454	0.4705	0.463	0.468	0.468	0.456	0.4635	0.4635	0.469	0.466	0.4565	0.456	0.466	0.47	0.465	0.4685	0.47	0.4795	0.466	0.4815	0.4835	0.4575
1280	0.467	0.467	0.4695	0.459	0.4875	0.472	0.4625	0.465	0.4705	0.4855	0.4855	0.476	0.4575	0.4475	0.4575	0.4705	0.4855	0.462	0.458	0.4685	0.4665	0.4655	0.4705	0.467	0.4625	0.461	0.4695	0.454	0.4705	0.463	0.468	0.467	0.456	0.4635	0.4635	0.469	0.466	0.4565	0.456	0.4655	0.47	0.465	0.4685	0.47	0.4795	0.466	0.4815	0.4835	0.4575
1281	0.467	0.467	0.4695	0.459	0.4875	0.472	0.4625	0.465	0.4705	0.4855	0.4855	0.4755	0.4575	0.4475	0.4575	0.4705	0.4855	0.462	0.4575	0.4685	0.4665	0.465	0.4705	0.4665	0.462	0.461	0.4695	0.454	0.4705	0.463	0.468	0.467	0.456	0.4635	0.4635	0.469	0.466	0.4565	0.456	0.4655	0.47	0.465	0.4685	0.47	0.4795	0.466	0.4815	0.4835	0.4575
1282	0.467	0.467	0.4695	0.459	0.4875	0.4715	0.4625	0.465	0.47	0.485	0.4855	0.475	0.4575	0.4475	0.4575	0.4705	0.485	0.462	0.4575	0.4685	0.466	0.465	0.4705	0.4665	0.462	0.4605	0.469	0.454	0.47	0.463	0.468	0.467	0.456	0.4635	0.4635	0.469	0.4655	0.4565	0.456	0.4655	0.47	0.4645	0.468	0.47	0.4795	0.466	0.4815	0.4835	0.4575
1283	0.4665	0.467	0.4695	0.459	0.487	0.4715	0.462	0.465	0.4695	0.4845	0.4855	0.475	0.457	0.447	0.457	0.4705	0.4845	0.4615	0.4575	0.4685	0.466	0.465	0.47	0.4665	0.462	0.46	0.4685	0.454	0.47	0.463	0.468	0.467	0.4555	0.4635	0.4635	0.469	0.4655	0.4565	0.456	0.4655	0.47	0.4645	0.4675	0.469	0.4795	0.4655	0.4815	0.4835	0.4575
1284	0.4665	0.4665	0.4695	0.459	0.487	0.4715	0.462	0.4645	0.4695	0.4845	0.4855	0.475	0.4565	0.447	0.457	0.47	0.4845	0.461	0.4575	0.468	0.466	0.465	0.4695	0.4665	0.462	0.46	0.4685	0.4535	0.4695	0.4625	0.4675	0.467	0.455	0.4635	0.463	0.4685	0.4655	0.4565	0.456	0.4655	0.4695	0.4645	0.4675	0.469	0.4795	0.4655	0.481	0.483	0.4575
1285	0.466	0.4665	0.4695	0.459	0.4865	0.4715	0.462	0.4645	0.4695	0.4845	0.4855	0.475	0.4565	0.447	0.457	0.47	0.4845	0.461	0.4575	0.4675	0.466	0.465	0.4695	0.4665	0.462	0.46	0.4685	0.4535	0.4695	0.4625	0.4675	0.467	0.455	0.463	0.463	0.4685	0.465	0.456	0.4555	0.465	0.4695	0.464	0.4675	0.469	0.4795	0.4655	0.4805	0.4825	0.4575
1286	0.466	0.4665	0.4685	0.459	0.4865	0.4715	0.462	0.464	0.4695	0.4845	0.4855	0.475	0.4565	0.447	0.457	0.47	0.4845	0.461	0.457	0.4675	0.4655	0.465	0.4695	0.466	0.462	0.46	0.4685	0.4535	0.4695	0.4625	0.4675	0.467	0.455	0.463	0.463	0.4685	0.465	0.4555	0.4555	0.465	0.469	0.464	0.4675	0.469	0.4795	0.465	0.4805	0.4825	0.4565
1287	0.466	0.466	0.4685	0.458	0.4865	0.4715	0.4615	0.464	0.4695	0.4845	0.485	0.475	0.4565	0.447	0.4565	0.4695	0.4845	0.461	0.457	0.4675	0.4655	0.4645	0.4695	0.466	0.4615	0.46	0.4685	0.453	0.4695	0.462	0.467	0.467	0.455	0.4625	0.4625	0.468	0.465	0.4555	0.455	0.4645	0.469	0.464	0.4675	0.469	0.4785	0.465	0.4805	0.4825	0.4565
1288	0.466	0.466	0.4685	0.458	0.4865	0.471	0.4615	0.464	0.4695	0.484	0.4845	0.4745	0.4565	0.447	0.4565	0.4695	0.484	0.461	0.457	0.4675	0.465	0.4645	0.4695	0.4655	0.461	0.4595	0.4685	0.453	0.469	0.462	0.467	0.4665	0.455	0.4625	0.4625	0.468	0.4645	0.4555	0.455	0.4645	0.469	0.464	0.4675	0.469	0.4785	0.465	0.4805	0.4825	0.4565
1289	0.4655	0.466	0.4685	0.458	0.486	0.4705	0.4615	0.464	0.4685	0.484	0.4845	0.474	0.456	0.4465	0.4565	0.4695	0.484	0.461	0.4565	0.4675	0.465	0.464	0.469	0.4655	0.461	0.4595	0.4675	0.453	0.469	0.462	0.467	0.466	0.454	0.4625	0.4625	0.4675	0.4645	0.4555	0.455	0.4645	0.469	0.4635	0.467	0.4685	0.4785	0.465	0.4805	0.4825	0.4565
1290	0.4655	0.466	0.4685	0.458	0.486	0.4705	0.461	0.464	0.4685	0.4835	0.4845	0.474	0.456	0.446	0.4565	0.4695	0.4835	0.46	0.4565	0.4675	0.465	0.464	0.4685	0.4655	0.461	0.459	0.4675	0.4525	0.4685	0.462	0.4665	0.466	0.454	0.4625	0.4625	0.4675	0.4645	0.455	0.455	0.4645	0.4685	0.4635	0.4665	0.468	0.4785	0.4645	0.4805	0.4815	0.4565
1291	0.4655	0.4655	0.4685	0.458	0.4855	0.4705	0.461	0.4635	0.4685	0.4835	0.4845	0.474	0.4555	0.446	0.456	0.469	0.4835	0.46	0.4565	0.467	0.465	0.464	0.4685	0.4655	0.461	0.459	0.4675	0.4525	0.4685	0.4615	0.4665	0.466	0.454	0.462	0.462	0.4675	0.4645	0.455	0.455	0.464	0.468	0.463	0.4665	0.468	0.4785	0.4645	0.4795	0.4815	0.456
1292	0.465	0.4655	0.4675	0.458	0.4855	0.4705	0.4605	0.463	0.4685	0.4835	0.484	0.474	0.4555	0.446	0.456	0.4685	0.4835	0.46	0.456	0.4665	0.465	0.464	0.4685	0.465	0.4605	0.459	0.4675	0.4525	0.468	0.4615	0.466	0.466	0.454	0.462	0.462	0.4675	0.464	0.455	0.4545	0.4635	0.468	0.463	0.4665	0.468	0.4785	0.464	0.4795	0.4815	0.4555
1293	0.465	0.465	0.4675	0.457	0.4855	0.47	0.4605	0.463	0.4675	0.483	0.4835	0.4735	0.4555	0.446	0.4555	0.4685	0.483	0.46	0.456	0.4665	0.464	0.4635	0.4685	0.4645	0.46	0.4585	0.467	0.452	0.468	0.461	0.466	0.4655	0.4535	0.4615	0.4615	0.4665	0.4635	0.4545	0.454	0.4635	0.468	0.4625	0.466	0.468	0.4775	0.464	0.4795	0.4815	0.4555
1294	0.4645	0.465	0.4675	0.457	0.485	0.4695	0.4605	0.463	0.4675	0.483	0.4835	0.4735	0.455	0.446	0.4555	0.4685	0.483	0.4595	0.4555	0.4665	0.464	0.4635	0.468	0.4645	0.46	0.458	0.4665	0.4515	0.4675	0.461	0.466	0.4655	0.453	0.4615	0.4615	0.4665	0.4635	0.454	0.454	0.4635	0.4675	0.4625	0.466	0.467	0.4775	0.464	0.4795	0.4815	0.455
1295	0.4645	0.465	0.4675	0.457	0.485	0.4695	0.46	0.463	0.4675	0.4825	0.4835	0.473	0.455	0.445	0.4555	0.468	0.4825	0.459	0.4555	0.4665	0.464	0.463	0.4675	0.4645	0.46	0.458	0.4665	0.4515	0.4675	0.4605	0.4655	0.465	0.453	0.461	0.4615	0.4665	0.4635	0.454	0.454	0.4635	0.4675	0.462	0.4655	0.467	0.4775	0.4635	0.4785	0.4805	0.455
1296	0.4645	0.4645	0.4675	0.457	0.4845	0.4695	0.4595	0.462	0.4675	0.482	0.483	0.473	0.4545	0.445	0.455	0.4675	0.482	0.459	0.455	0.4655	0.464	0.463	0.4675	0.4645	0.4595	0.458	0.4665	0.4515	0.467	0.4605	0.465	0.465	0.4525	0.461	0.461	0.466	0.4635	0.454	0.4535	0.4625	0.467	0.462	0.4655	0.467	0.4775	0.4635	0.4785	0.4805	0.455
1297	0.4635	0.464	0.4665	0.4565	0.4845	0.469	0.4595	0.462	0.4665	0.482	0.4825	0.4725	0.4545	0.445	0.4545	0.4675	0.482	0.459	0.455	0.4655	0.463	0.463	0.4675	0.4635	0.459	0.4575	0.466	0.4515	0.467	0.4605	0.465	0.465	0.452	0.461	0.461	0.466	0.4625	0.454	0.4535	0.4625	0.467	0.4615	0.465	0.467	0.4765	0.463	0.4785	0.4805	0.4545
1298	0.4635	0.464	0.4665	0.456	0.484	0.4685	0.459	0.462	0.4665	0.482	0.4825	0.4725	0.454	0.445	0.4545	0.4675	0.482	0.4585	0.4545	0.4655	0.463	0.4625	0.467	0.4635	0.459	0.457	0.4655	0.4505	0.4665	0.46	0.4645	0.4645	0.452	0.4605	0.4605	0.4655	0.4625	0.453	0.453	0.4625	0.4665	0.4615	0.465	0.466	0.4765	0.463	0.478	0.4795	0.454
1299	0.4635	0.464	0.4665	0.456	0.4835	0.4685	0.459	0.4615	0.4665	0.481	0.482	0.472	0.454	0.4445	0.4545	0.467	0.481	0.458	0.454	0.4655	0.463	0.462	0.4665	0.4635	0.4585	0.457	0.4655	0.4505	0.466	0.4595	0.4645	0.464	0.4515	0.46	0.46	0.465	0.4625	0.453	0.453	0.462	0.466	0.461	0.4645	0.466	0.4765	0.4625	0.4775	0.4795	0.454
1300	0.463	0.4635	0.466	0.456	0.4835	0.4685	0.4585	0.461	0.4655	0.481	0.482	0.4715	0.4535	0.444	0.4535	0.4665	0.481	0.458	0.454	0.4645	0.4625	0.462	0.4665	0.463	0.458	0.4565	0.465	0.4505	0.466	0.4595	0.464	0.464	0.451	0.46	0.46	0.465	0.462	0.453	0.4525	0.4615	0.466	0.461	0.464	0.466	0.4765	0.4625	0.4775	0.4795	0.453
1301	0.4625	0.463	0.4655	0.4555	0.483	0.468	0.4585	0.461	0.4655	0.481	0.4815	0.4715	0.453	0.444	0.4535	0.4665	0.481	0.4575	0.454	0.4645	0.462	0.4615	0.466	0.4625	0.458	0.4565	0.4645	0.45	0.4655	0.4595	0.464	0.4635	0.451	0.46	0.46	0.4645	0.4615	0.4525	0.4525	0.4615	0.4655	0.4605	0.464	0.465	0.4755	0.462	0.477	0.479	0.453
1302	0.4625	0.463	0.4655	0.455	0.4825	0.4675	0.4575	0.461	0.465	0.4805	0.481	0.471	0.453	0.444	0.4535	0.466	0.4805	0.4575	0.453	0.4645	0.462	0.461	0.4655	0.4625	0.4575	0.456	0.4645	0.4495	0.465	0.4585	0.4635	0.4635	0.4505	0.459	0.4595	0.464	0.4615	0.452	0.452	0.461	0.465	0.46	0.4635	0.465	0.4755	0.462	0.477	0.4785	0.453
1303	0.462	0.4625	0.465	0.455	0.4825	0.4675	0.4575	0.46	0.4645	0.48	0.481	0.4705	0.4525	0.4435	0.453	0.4655	0.48	0.457	0.453	0.4635	0.4615	0.461	0.4655	0.462	0.457	0.4555	0.464	0.4495	0.4645	0.4585	0.463	0.463	0.45	0.459	0.459	0.464	0.461	0.4515	0.452	0.4605	0.4645	0.4595	0.463	0.4645	0.4755	0.4615	0.4765	0.4785	0.4525
1304	0.4615	0.462	0.4645	0.4545	0.482	0.467	0.457	0.46	0.464	0.48	0.48	0.4705	0.452	0.443	0.4525	0.4655	0.48	0.4565	0.453	0.4635	0.4615	0.4605	0.4645	0.4615	0.4565	0.4555	0.4635	0.449	0.464	0.4585	0.4625	0.4625	0.45	0.4585	0.459	0.4635	0.4605	0.4515	0.4515	0.46	0.4645	0.459	0.463	0.464	0.4745	0.461	0.476	0.478	0.452
1305	0.4615	0.462	0.4645	0.454	0.4815	0.4665	0.4565	0.4595	0.4635	0.479	0.48	0.4695	0.452	0.443	0.4525	0.4645	0.479	0.4565	0.452	0.4635	0.461	0.46	0.4645	0.4615	0.456	0.455	0.463	0.4485	0.464	0.4575	0.4625	0.4625	0.449	0.458	0.4585	0.463	0.4605	0.4515	0.451	0.46	0.464	0.459	0.462	0.464	0.4745	0.461	0.4755	0.4775	0.4515
1306	0.4605	0.461	0.464	0.454	0.4815	0.466	0.4565	0.459	0.4635	0.479	0.4795	0.4695	0.451	0.4425	0.4515	0.4645	0.479	0.4555	0.452	0.4625	0.4605	0.46	0.464	0.461	0.456	0.4545	0.463	0.448	0.4635	0.4575	0.462	0.462	0.449	0.458	0.458	0.4625	0.46	0.4505	0.451	0.4595	0.4635	0.4585	0.462	0.4635	0.4745	0.4605	0.475	0.477	0.451
1307	0.4605	0.461	0.4635	0.4535	0.481	0.4655	0.4555	0.459	0.463	0.4785	0.479	0.4695	0.451	0.4425	0.4515	0.4645	0.4785	0.4555	0.451	0.4625	0.4605	0.4595	0.4635	0.4605	0.4555	0.454	0.462	0.448	0.463	0.4575	0.4615	0.4615	0.448	0.4575	0.458	0.4625	0.4595	0.4505	0.4505	0.459	0.463	0.458	0.462	0.463	0.4735	0.46	0.475	0.4765	0.4505
1308	0.46	0.461	0.463	0.453	0.4805	0.4655	0.4555	0.458	0.4625	0.478	0.4785	0.4685	0.4505	0.4415	0.451	0.4635	0.478	0.4545	0.451	0.462	0.4595	0.459	0.463	0.46	0.455	0.4535	0.462	0.447	0.4625	0.4565	0.461	0.4615	0.448	0.457	0.457	0.4615	0.459	0.45	0.45	0.4585	0.4625	0.4575	0.461	0.4625	0.4735	0.4595	0.474	0.476	0.4505
1309	0.4595	0.46	0.4625	0.4525	0.48	0.465	0.4545	0.458	0.462	0.4775	0.478	0.4685	0.45	0.4415	0.4505	0.4635	0.4775	0.4545	0.4505	0.4615	0.4595	0.4585	0.4625	0.4595	0.4545	0.4535	0.461	0.447	0.462	0.4565	0.4605	0.4605	0.447	0.4565	0.457	0.461	0.459	0.4495	0.4495	0.458	0.462	0.457	0.461	0.462	0.4725	0.4595	0.474	0.4755	0.4495
1310	0.459	0.46	0.462	0.4525	0.4795	0.4645	0.4545	0.457	0.461	0.4765	0.4775	0.4675	0.4495	0.4415	0.4505	0.4625	0.4765	0.4535	0.45	0.461	0.4585	0.458	0.462	0.459	0.454	0.4525	0.461	0.4465	0.4615	0.456	0.46	0.4605	0.447	0.456	0.4565	0.4605	0.458	0.449	0.449	0.458	0.4615	0.4565	0.46	0.4615	0.4725	0.459	0.473	0.475	0.4495
1311	0.4585	0.459	0.462	0.4515	0.479	0.464	0.4535	0.457	0.461	0.4765	0.477	0.4675	0.449	0.4405	0.45	0.4625	0.4765	0.4535	0.4495	0.4605	0.4585	0.4575	0.4615	0.4585	0.4535	0.4525	0.46	0.446	0.461	0.4555	0.4595	0.46	0.446	0.4555	0.456	0.46	0.458	0.449	0.4485	0.457	0.461	0.456	0.46	0.461	0.4715	0.4585	0.473	0.4745	0.4485
1312	0.458	0.459	0.4615	0.4515	0.4785	0.4635	0.4535	0.456	0.46	0.4755	0.4765	0.4665	0.4485	0.4405	0.4495	0.4615	0.4755	0.453	0.449	0.46	0.4575	0.4575	0.461	0.4585	0.4525	0.4515	0.46	0.4455	0.46	0.455	0.459	0.4595	0.4455	0.4555	0.456	0.46	0.457	0.448	0.448	0.4565	0.4605	0.4555	0.459	0.4605	0.4715	0.458	0.472	0.474	0.4485
1313	0.4575	0.458	0.461	0.4505	0.478	0.463	0.4525	0.456	0.4595	0.4755	0.476	0.466	0.448	0.4395	0.449	0.461	0.4755	0.4525	0.4485	0.4595	0.4575	0.4565	0.4605	0.4575	0.452	0.4515	0.459	0.445	0.46	0.4545	0.4585	0.4595	0.445	0.4545	0.455	0.459	0.4565	0.448	0.448	0.456	0.46	0.455	0.459	0.4595	0.4705	0.4575	0.472	0.4735	0.4475
1314	0.457	0.4575	0.46	0.4505	0.4775	0.462	0.4525	0.455	0.459	0.4745	0.4755	0.4655	0.4475	0.4395	0.448	0.4605	0.4745	0.4515	0.448	0.459	0.457	0.4565	0.46	0.457	0.4515	0.4505	0.4585	0.4445	0.459	0.454	0.458	0.4585	0.4445	0.454	0.455	0.4585	0.456	0.447	0.447	0.4555	0.4595	0.4545	0.458	0.4595	0.4705	0.457	0.471	0.473	0.447
1315	0.456	0.457	0.46	0.4495	0.477	0.462	0.4515	0.455	0.458	0.474	0.4745	0.465	0.4465	0.4385	0.448	0.46	0.474	0.451	0.4475	0.458	0.456	0.4555	0.4595	0.4565	0.451	0.45	0.458	0.4435	0.4585	0.453	0.4575	0.458	0.444	0.4535	0.4545	0.458	0.4555	0.4465	0.4465	0.455	0.4585	0.454	0.4575	0.4585	0.4695	0.4565	0.4705	0.472	0.4465
1316	0.456	0.4565	0.459	0.4495	0.4765	0.461	0.451	0.454	0.458	0.4735	0.474	0.4645	0.4465	0.438	0.447	0.4595	0.4735	0.4505	0.4465	0.458	0.4555	0.455	0.4585	0.456	0.4505	0.4495	0.4575	0.4435	0.458	0.453	0.4565	0.4575	0.443	0.453	0.4535	0.4575	0.4545	0.4465	0.446	0.454	0.458	0.453	0.457	0.4575	0.4695	0.456	0.47	0.472	0.446
1317	0.455	0.456	0.4585	0.4485	0.476	0.461	0.4505	0.454	0.457	0.473	0.4735	0.4635	0.4455	0.438	0.447	0.459	0.473	0.45	0.446	0.457	0.455	0.4545	0.458	0.4555	0.4495	0.4485	0.4565	0.4425	0.457	0.452	0.456	0.4565	0.4425	0.452	0.4535	0.4565	0.4545	0.4455	0.4455	0.4535	0.4575	0.4525	0.4565	0.4575	0.4685	0.4555	0.469	0.471	0.445
1318	0.455	0.4555	0.458	0.4485	0.475	0.46	0.4495	0.453	0.456	0.472	0.4725	0.463	0.445	0.437	0.446	0.458	0.472	0.449	0.4455	0.4565	0.454	0.4535	0.4575	0.4545	0.449	0.4485	0.456	0.442	0.4565	0.452	0.4555	0.4565	0.4415	0.452	0.4525	0.4565	0.4535	0.445	0.445	0.4525	0.4565	0.452	0.4555	0.4565	0.4675	0.4545	0.4685	0.4705	0.4445
1319	0.454	0.4545	0.4575	0.4475	0.4745	0.459	0.449	0.452	0.455	0.471	0.472	0.462	0.4445	0.437	0.445	0.4575	0.471	0.449	0.4445	0.456	0.454	0.4535	0.4565	0.454	0.4485	0.4475	0.4555	0.4415	0.456	0.451	0.4545	0.4555	0.441	0.451	0.4525	0.4555	0.453	0.4445	0.4445	0.4525	0.456	0.451	0.455	0.4555	0.4675	0.4545	0.4675	0.47	0.444
1320	0.4535	0.4545	0.457	0.4475	0.474	0.459	0.4485	0.452	0.455	0.471	0.4715	0.462	0.444	0.436	0.445	0.457	0.471	0.448	0.4445	0.455	0.453	0.4525	0.456	0.4535	0.4475	0.447	0.4545	0.4405	0.455	0.4505	0.454	0.455	0.44	0.4505	0.4515	0.4545	0.4525	0.444	0.444	0.4515	0.4555	0.4505	0.4545	0.4555	0.4665	0.4535	0.467	0.469	0.443
1321	0.4525	0.4535	0.456	0.4465	0.473	0.458	0.4475	0.451	0.454	0.47	0.4705	0.461	0.443	0.4355	0.444	0.456	0.47	0.447	0.4435	0.4545	0.452	0.4515	0.455	0.4525	0.4465	0.446	0.4535	0.44	0.4545	0.45	0.4535	0.4545	0.4395	0.4495	0.4505	0.454	0.4515	0.443	0.443	0.4505	0.4545	0.45	0.4535	0.4545	0.4655	0.4525	0.4665	0.4685	0.4425
1322	0.452	0.4525	0.4555	0.4455	0.4725	0.457	0.447	0.45	0.453	0.469	0.4695	0.46	0.442	0.435	0.4435	0.455	0.469	0.446	0.4425	0.4535	0.4515	0.4515	0.4545	0.452	0.446	0.4455	0.4535	0.439	0.4535	0.4495	0.4525	0.4535	0.4385	0.449	0.4505	0.453	0.451	0.443	0.4425	0.45	0.4535	0.449	0.453	0.4535	0.465	0.4525	0.4655	0.4675	0.4415
1323	0.4515	0.4525	0.455	0.4455	0.472	0.457	0.446	0.45	0.452	0.468	0.469	0.459	0.442	0.434	0.443	0.4545	0.468	0.446	0.442	0.453	0.4505	0.4505	0.4535	0.451	0.4455	0.445	0.4525	0.439	0.453	0.4485	0.4515	0.453	0.438	0.4485	0.4495	0.4525	0.45	0.442	0.442	0.4495	0.453	0.448	0.4525	0.4525	0.4645	0.4515	0.4645	0.467	0.4405
1324	0.4505	0.4515	0.454	0.4445	0.471	0.456	0.4455	0.449	0.451	0.4675	0.468	0.4585	0.441	0.4335	0.442	0.454	0.4675	0.445	0.441	0.4525	0.45	0.4495	0.453	0.4505	0.4445	0.444	0.4515	0.438	0.452	0.4475	0.451	0.452	0.437	0.4475	0.449	0.4515	0.4495	0.4415	0.441	0.4485	0.4525	0.447	0.4515	0.4515	0.4635	0.4505	0.4635	0.466	0.44
1325	0.4495	0.4505	0.453	0.4435	0.47	0.455	0.4445	0.448	0.4505	0.4665	0.467	0.4575	0.44	0.433	0.4415	0.453	0.4665	0.444	0.4405	0.4515	0.4495	0.449	0.452	0.4495	0.4435	0.443	0.4505	0.437	0.4515	0.447	0.4505	0.4515	0.436	0.4465	0.4485	0.451	0.4485	0.4405	0.44	0.4475	0.4515	0.4465	0.4505	0.451	0.4625	0.4505	0.463	0.4655	0.4395
1326	0.4485	0.4495	0.4525	0.443	0.4695	0.4545	0.444	0.447	0.4495	0.4655	0.466	0.4565	0.4395	0.4325	0.4405	0.452	0.4655	0.4435	0.4395	0.4505	0.4485	0.4485	0.451	0.449	0.4425	0.443	0.45	0.436	0.4505	0.4465	0.4495	0.451	0.435	0.446	0.4475	0.4505	0.448	0.44	0.4395	0.447	0.4505	0.446	0.45	0.4505	0.4615	0.4495	0.462	0.4645	0.4385
1327	0.448	0.449	0.452	0.4425	0.4685	0.4535	0.443	0.4465	0.449	0.4645	0.465	0.456	0.4385	0.4315	0.44	0.451	0.4645	0.4425	0.439	0.4495	0.4475	0.4475	0.4505	0.448	0.442	0.442	0.449	0.4355	0.4495	0.446	0.4485	0.45	0.434	0.445	0.447	0.4495	0.447	0.4395	0.439	0.446	0.4495	0.445	0.4495	0.4495	0.461	0.4485	0.461	0.4635	0.438
1328	0.4475	0.448	0.451	0.4415	0.468	0.4525	0.442	0.4455	0.448	0.4635	0.464	0.455	0.4375	0.4305	0.4395	0.4505	0.4635	0.4415	0.438	0.4485	0.4465	0.4465	0.4495	0.447	0.441	0.441	0.448	0.4345	0.4485	0.445	0.4475	0.449	0.433	0.444	0.446	0.4485	0.4465	0.4385	0.438	0.445	0.4485	0.444	0.4485	0.4485	0.4605	0.4475	0.46	0.4625	0.437
1329	0.4465	0.4475	0.45	0.4405	0.467	0.452	0.441	0.445	0.447	0.4625	0.463	0.454	0.437	0.4305	0.4385	0.4495	0.4625	0.441	0.437	0.448	0.446	0.4455	0.4485	0.4465	0.4405	0.44	0.447	0.4335	0.4475	0.444	0.4465	0.448	0.4325	0.4435	0.4455	0.448	0.4455	0.438	0.437	0.444	0.4475	0.443	0.4475	0.4475	0.4595	0.4475	0.459	0.4625	0.436
1330	0.4455	0.4465	0.449	0.44	0.466	0.4515	0.44	0.444	0.446	0.4615	0.4625	0.453	0.436	0.4295	0.4375	0.4485	0.4615	0.44	0.436	0.447	0.445	0.445	0.4475	0.4455	0.4395	0.439	0.446	0.4325	0.4465	0.443	0.4455	0.4475	0.4315	0.4425	0.445	0.447	0.4445	0.437	0.4365	0.443	0.447	0.442	0.4465	0.4465	0.4585	0.4465	0.458	0.4615	0.435
1331	0.4445	0.4455	0.448	0.4395	0.4655	0.4505	0.439	0.443	0.445	0.461	0.4615	0.4525	0.4355	0.4285	0.4365	0.448	0.461	0.439	0.435	0.446	0.444	0.444	0.4465	0.4445	0.4385	0.4385	0.4455	0.432	0.446	0.4425	0.4445	0.447	0.431	0.4415	0.444	0.446	0.444	0.4365	0.436	0.442	0.446	0.441	0.4455	0.4455	0.4575	0.4455	0.457	0.4605	0.434
1332	0.444	0.4445	0.448	0.4385	0.4645	0.4495	0.4385	0.442	0.444	0.46	0.4605	0.4515	0.4345	0.428	0.4365	0.447	0.46	0.4385	0.4345	0.445	0.443	0.4435	0.4455	0.4435	0.4375	0.4375	0.4445	0.431	0.445	0.4415	0.4435	0.446	0.43	0.4405	0.443	0.445	0.443	0.4355	0.435	0.4415	0.445	0.44	0.445	0.4445	0.4565	0.4445	0.4565	0.4595	0.4335
1333	0.443	0.444	0.447	0.4375	0.4635	0.4485	0.4375	0.4415	0.4425	0.459	0.4595	0.45	0.4335	0.427	0.4355	0.446	0.459	0.4375	0.4335	0.444	0.442	0.4425	0.4445	0.4425	0.4365	0.4365	0.4435	0.43	0.444	0.441	0.4425	0.445	0.429	0.44	0.442	0.4445	0.442	0.4345	0.434	0.4405	0.444	0.439	0.444	0.4435	0.4555	0.4435	0.4555	0.4585	0.4325
1334	0.442	0.443	0.446	0.437	0.463	0.4475	0.4365	0.4405	0.4415	0.458	0.4585	0.449	0.433	0.4265	0.4345	0.445	0.458	0.4365	0.4325	0.443	0.441	0.4415	0.4435	0.4415	0.4355	0.436	0.4425	0.429	0.443	0.44	0.4425	0.444	0.428	0.439	0.4415	0.4435	0.441	0.434	0.433	0.4395	0.4435	0.438	0.443	0.4425	0.4545	0.443	0.4545	0.4575	0.4315
1335	0.441	0.442	0.445	0.436	0.462	0.4465	0.4355	0.4395	0.4405	0.4565	0.4575	0.448	0.432	0.426	0.4335	0.444	0.4565	0.4355	0.432	0.442	0.44	0.4405	0.443	0.441	0.4345	0.435	0.4415	0.4285	0.442	0.4395	0.4415	0.443	0.427	0.438	0.441	0.4425	0.44	0.433	0.432	0.4385	0.4425	0.437	0.442	0.4415	0.4535	0.442	0.4535	0.457	0.4305
1336	0.44	0.441	0.444	0.435	0.461	0.446	0.4345	0.4385	0.4395	0.4555	0.456	0.447	0.431	0.425	0.433	0.443	0.4555	0.4345	0.431	0.441	0.4395	0.4395	0.442	0.44	0.4335	0.4345	0.4405	0.4275	0.441	0.4385	0.4405	0.442	0.426	0.437	0.44	0.4415	0.4395	0.4325	0.4315	0.4375	0.4415	0.4365	0.441	0.4405	0.4525	0.4415	0.4525	0.456	0.4295
1337	0.439	0.44	0.443	0.4345	0.46	0.445	0.4335	0.4375	0.4385	0.4545	0.455	0.446	0.43	0.424	0.432	0.442	0.4545	0.4335	0.43	0.4405	0.4385	0.439	0.441	0.439	0.4325	0.4335	0.4395	0.4265	0.44	0.4375	0.4395	0.441	0.425	0.436	0.4395	0.4405	0.4385	0.432	0.431	0.4365	0.4405	0.4355	0.44	0.4395	0.4515	0.4405	0.4515	0.455	0.429
1338	0.4385	0.439	0.442	0.4335	0.459	0.444	0.4325	0.4365	0.4375	0.4535	0.454	0.445	0.429	0.4235	0.431	0.4415	0.4535	0.4325	0.4295	0.4395	0.437	0.438	0.4395	0.438	0.4315	0.4325	0.4385	0.4255	0.439	0.4365	0.4385	0.4405	0.424	0.4355	0.4385	0.4395	0.4375	0.431	0.43	0.4355	0.4395	0.4345	0.439	0.4385	0.4505	0.4395	0.4505	0.454	0.428
1339	0.4375	0.438	0.441	0.4325	0.458	0.443	0.4315	0.4355	0.4365	0.4525	0.4525	0.444	0.4285	0.4225	0.43	0.4405	0.4525	0.4315	0.4285	0.438	0.436	0.437	0.4385	0.437	0.4305	0.4315	0.4375	0.4245	0.438	0.436	0.4375	0.4395	0.423	0.4345	0.4375	0.4385	0.4365	0.43	0.429	0.4345	0.4385	0.4335	0.4385	0.437	0.4495	0.4385	0.449	0.453	0.4265
1340	0.4365	0.437	0.44	0.432	0.457	0.442	0.4305	0.4345	0.4355	0.4515	0.4515	0.443	0.4275	0.422	0.4295	0.4395	0.4515	0.4305	0.4275	0.437	0.435	0.436	0.4375	0.436	0.4295	0.4305	0.4365	0.4235	0.437	0.435	0.4365	0.4385	0.422	0.4335	0.4365	0.4375	0.4355	0.4295	0.428	0.434	0.4375	0.4325	0.438	0.436	0.4485	0.4375	0.4475	0.452	0.4255
1341	0.4355	0.436	0.439	0.431	0.456	0.441	0.4295	0.4335	0.4345	0.45	0.45	0.4415	0.4265	0.421	0.429	0.438	0.45	0.43	0.4265	0.436	0.434	0.435	0.4365	0.435	0.4285	0.4295	0.436	0.423	0.4365	0.434	0.4355	0.4375	0.421	0.4325	0.4355	0.4365	0.435	0.4285	0.427	0.433	0.4365	0.4315	0.437	0.435	0.4475	0.437	0.4465	0.451	0.4245
1342	0.4345	0.435	0.438	0.43	0.4555	0.4405	0.4285	0.4325	0.4335	0.449	0.449	0.4405	0.4255	0.4205	0.428	0.437	0.449	0.429	0.4255	0.435	0.433	0.434	0.435	0.434	0.4275	0.429	0.435	0.422	0.4355	0.433	0.434	0.4365	0.42	0.4315	0.435	0.4355	0.434	0.428	0.426	0.432	0.4355	0.4305	0.436	0.434	0.4465	0.436	0.4455	0.4505	0.4235
1343	0.4335	0.434	0.437	0.429	0.4545	0.44	0.4275	0.4315	0.4325	0.448	0.448	0.4395	0.4245	0.4195	0.427	0.436	0.448	0.428	0.4245	0.434	0.432	0.433	0.434	0.433	0.4265	0.428	0.434	0.421	0.4345	0.432	0.433	0.4355	0.419	0.4305	0.434	0.435	0.433	0.427	0.4255	0.431	0.4345	0.4295	0.435	0.433	0.4455	0.435	0.4445	0.4495	0.423
1344	0.4325	0.433	0.4365	0.428	0.4535	0.439	0.4265	0.4305	0.431	0.4465	0.447	0.4385	0.424	0.4185	0.426	0.435	0.4465	0.427	0.4235	0.433	0.431	0.432	0.433	0.432	0.4255	0.427	0.433	0.42	0.4335	0.4315	0.432	0.4345	0.418	0.43	0.4335	0.434	0.432	0.426	0.4245	0.43	0.4335	0.429	0.434	0.432	0.444	0.434	0.443	0.4485	0.422
1345	0.4315	0.432	0.4355	0.4275	0.4525	0.438	0.4255	0.4295	0.43	0.4455	0.446	0.4375	0.423	0.418	0.425	0.434	0.4455	0.426	0.423	0.432	0.43	0.431	0.432	0.431	0.4245	0.426	0.432	0.419	0.4325	0.4305	0.431	0.4335	0.417	0.429	0.4325	0.433	0.431	0.4255	0.424	0.429	0.4325	0.428	0.433	0.431	0.443	0.433	0.442	0.4475	0.421
1346	0.4305	0.431	0.4345	0.427	0.4515	0.437	0.4245	0.4285	0.4285	0.444	0.4445	0.4365	0.422	0.417	0.4245	0.433	0.444	0.425	0.422	0.4305	0.4285	0.43	0.431	0.43	0.4235	0.425	0.431	0.418	0.4315	0.4295	0.43	0.4325	0.416	0.4275	0.4315	0.432	0.43	0.4245	0.423	0.428	0.4315	0.427	0.432	0.43	0.442	0.432	0.441	0.4465	0.42
1347	0.429	0.43	0.4335	0.426	0.451	0.436	0.423	0.4275	0.4275	0.443	0.4435	0.4355	0.421	0.4165	0.4235	0.432	0.443	0.424	0.421	0.4295	0.4275	0.429	0.43	0.4285	0.4225	0.424	0.43	0.4175	0.4305	0.4285	0.429	0.4315	0.4145	0.4265	0.431	0.431	0.429	0.4235	0.422	0.427	0.4305	0.426	0.431	0.429	0.441	0.431	0.44	0.4455	0.419
1348	0.428	0.429	0.4325	0.425	0.45	0.435	0.422	0.4265	0.4265	0.442	0.4425	0.4335	0.42	0.4155	0.4225	0.431	0.442	0.423	0.42	0.4285	0.4265	0.428	0.429	0.4275	0.4215	0.423	0.429	0.4165	0.4295	0.4275	0.428	0.4305	0.4135	0.4255	0.43	0.43	0.428	0.423	0.421	0.426	0.4295	0.425	0.43	0.4275	0.44	0.43	0.439	0.4445	0.418
1349	0.427	0.428	0.4315	0.424	0.449	0.434	0.421	0.4255	0.4255	0.441	0.4415	0.4325	0.419	0.415	0.422	0.43	0.441	0.422	0.419	0.4275	0.4255	0.427	0.428	0.4265	0.4205	0.4225	0.428	0.4155	0.4285	0.427	0.427	0.4295	0.4125	0.4245	0.429	0.429	0.427	0.4225	0.42	0.425	0.4285	0.424	0.429	0.4265	0.439	0.429	0.4375	0.4435	0.4175
1350	0.426	0.427	0.4305	0.423	0.448	0.433	0.42	0.4245	0.4245	0.4395	0.4395	0.4315	0.418	0.414	0.421	0.429	0.4395	0.421	0.418	0.4265	0.4245	0.426	0.4265	0.4255	0.4195	0.4215	0.427	0.4145	0.4275	0.426	0.426	0.4285	0.4115	0.4235	0.428	0.428	0.426	0.4215	0.4195	0.424	0.427	0.423	0.428	0.425	0.4375	0.429	0.4365	0.4425	0.4165
1351	0.425	0.426	0.429	0.422	0.447	0.432	0.419	0.423	0.423	0.4385	0.4385	0.4305	0.4175	0.413	0.42	0.428	0.4385	0.42	0.417	0.425	0.423	0.425	0.425	0.424	0.4185	0.4205	0.426	0.4135	0.4265	0.425	0.425	0.4275	0.4105	0.4225	0.427	0.427	0.4255	0.421	0.4185	0.4235	0.426	0.4215	0.427	0.424	0.4365	0.428	0.435	0.442	0.4155
1352	0.424	0.4245	0.428	0.421	0.446	0.431	0.418	0.422	0.422	0.4375	0.4375	0.429	0.4165	0.412	0.4195	0.427	0.4375	0.419	0.416	0.424	0.422	0.424	0.424	0.423	0.4175	0.42	0.4245	0.4125	0.4255	0.424	0.4235	0.426	0.4095	0.421	0.426	0.426	0.4245	0.42	0.4175	0.4225	0.425	0.4205	0.426	0.423	0.4355	0.427	0.434	0.441	0.414
1353	0.423	0.4235	0.427	0.42	0.445	0.4295	0.417	0.421	0.421	0.436	0.4365	0.428	0.4155	0.4115	0.4185	0.426	0.436	0.418	0.4145	0.423	0.421	0.423	0.423	0.422	0.4165	0.4185	0.4235	0.4115	0.4245	0.4225	0.4225	0.425	0.4085	0.42	0.425	0.425	0.4235	0.419	0.4165	0.4215	0.424	0.419	0.425	0.422	0.434	0.426	0.4325	0.44	0.413
1354	0.422	0.4225	0.426	0.419	0.4435	0.4285	0.415	0.42	0.4195	0.4345	0.435	0.427	0.414	0.4105	0.4175	0.425	0.4345	0.417	0.414	0.4215	0.42	0.422	0.422	0.421	0.4155	0.4175	0.4225	0.4105	0.4235	0.4215	0.4215	0.424	0.4075	0.419	0.4245	0.4235	0.4225	0.418	0.4155	0.42	0.423	0.418	0.424	0.4205	0.433	0.425	0.4315	0.439	0.412
1355	0.4205	0.4215	0.425	0.418	0.4425	0.4275	0.414	0.419	0.4185	0.4335	0.434	0.426	0.413	0.4095	0.4165	0.423	0.4335	0.416	0.413	0.42	0.4185	0.4205	0.421	0.42	0.4145	0.4165	0.4215	0.4095	0.4225	0.4205	0.4205	0.423	0.4065	0.418	0.4235	0.4225	0.4215	0.4175	0.4145	0.419	0.4215	0.417	0.4225	0.4195	0.432	0.4235	0.4305	0.438	0.411
1356	0.4195	0.4205	0.424	0.417	0.4415	0.4265	0.413	0.4175	0.417	0.432	0.432	0.424	0.412	0.4085	0.4155	0.422	0.432	0.415	0.412	0.419	0.4175	0.4195	0.419	0.419	0.4135	0.4155	0.4205	0.408	0.4215	0.4195	0.419	0.422	0.405	0.4165	0.4225	0.4215	0.42	0.4165	0.4135	0.418	0.4205	0.416	0.4215	0.418	0.4305	0.4225	0.429	0.4365	0.41
1357	0.4185	0.4195	0.423	0.416	0.44	0.4255	0.412	0.416	0.416	0.431	0.431	0.423	0.411	0.4075	0.4145	0.421	0.431	0.414	0.411	0.418	0.4165	0.418	0.418	0.417	0.4125	0.4145	0.4195	0.407	0.42	0.4185	0.418	0.421	0.404	0.4155	0.4215	0.4205	0.419	0.415	0.4125	0.417	0.4195	0.415	0.4205	0.4165	0.429	0.4215	0.4275	0.4355	0.4085
1358	0.4175	0.418	0.422	0.415	0.439	0.4245	0.4105	0.415	0.415	0.4295	0.43	0.422	0.41	0.4065	0.4135	0.42	0.4295	0.4125	0.4095	0.4165	0.4145	0.417	0.417	0.416	0.4115	0.4135	0.418	0.406	0.419	0.4175	0.417	0.4195	0.4025	0.4145	0.4205	0.419	0.418	0.414	0.4115	0.4155	0.418	0.414	0.4195	0.4155	0.428	0.42	0.426	0.4345	0.4075
1359	0.4155	0.4165	0.4205	0.414	0.438	0.4235	0.4095	0.414	0.413	0.428	0.4285	0.4205	0.409	0.4055	0.412	0.4185	0.428	0.4115	0.408	0.4155	0.4135	0.416	0.4155	0.415	0.41	0.4125	0.417	0.405	0.418	0.416	0.4155	0.418	0.4015	0.413	0.4195	0.418	0.417	0.413	0.4105	0.414	0.417	0.4125	0.4185	0.4145	0.427	0.419	0.425	0.433	0.4065
1360	0.4145	0.4155	0.4195	0.413	0.437	0.422	0.408	0.413	0.412	0.4265	0.427	0.419	0.4075	0.4045	0.411	0.4175	0.4265	0.4105	0.407	0.414	0.4125	0.415	0.414	0.414	0.4085	0.4115	0.4155	0.4035	0.4165	0.415	0.4145	0.417	0.4005	0.412	0.418	0.417	0.4155	0.4125	0.4095	0.413	0.4155	0.411	0.4175	0.4125	0.4255	0.418	0.4235	0.432	0.405
1361	0.4135	0.414	0.418	0.412	0.4355	0.421	0.4065	0.411	0.41	0.4255	0.4255	0.4175	0.4065	0.4035	0.41	0.416	0.4255	0.409	0.406	0.4125	0.411	0.4135	0.413	0.412	0.4075	0.41	0.414	0.4025	0.415	0.414	0.413	0.416	0.3985	0.411	0.417	0.4155	0.4145	0.4115	0.4085	0.412	0.414	0.41	0.416	0.4115	0.424	0.417	0.422	0.4305	0.404
1362	0.412	0.413	0.417	0.411	0.434	0.4195	0.4055	0.41	0.409	0.4235	0.424	0.4165	0.4045	0.4025	0.409	0.4145	0.4235	0.4075	0.4045	0.4115	0.41	0.412	0.411	0.411	0.406	0.4085	0.413	0.4015	0.414	0.4125	0.4115	0.4145	0.3975	0.4095	0.416	0.4145	0.413	0.41	0.4065	0.4105	0.4125	0.4085	0.4145	0.41	0.423	0.4155	0.4205	0.4295	0.4025
1363	0.4105	0.411	0.4155	0.4095	0.433	0.418	0.4035	0.4085	0.407	0.422	0.4225	0.4145	0.4035	0.401	0.407	0.4135	0.422	0.4065	0.403	0.41	0.408	0.4105	0.41	0.41	0.4045	0.407	0.411	0.4	0.412	0.4115	0.41	0.413	0.3955	0.4085	0.415	0.413	0.412	0.409	0.4055	0.409	0.4115	0.407	0.413	0.4085	0.421	0.4145	0.419	0.4275	0.401
1364	0.409	0.41	0.414	0.408	0.4315	0.417	0.4025	0.407	0.406	0.4205	0.4205	0.4135	0.402	0.4	0.406	0.4115	0.4205	0.405	0.4015	0.408	0.4065	0.4095	0.408	0.408	0.403	0.406	0.4095	0.398	0.411	0.41	0.4085	0.4115	0.3945	0.4065	0.413	0.411	0.41	0.4075	0.4045	0.4075	0.4095	0.4055	0.412	0.4065	0.42	0.413	0.4175	0.4265	0.3995
1365	0.4075	0.408	0.4125	0.407	0.43	0.415	0.4005	0.4055	0.404	0.419	0.419	0.4115	0.4005	0.399	0.4045	0.4105	0.419	0.403	0.4005	0.407	0.405	0.4075	0.407	0.4065	0.4015	0.404	0.408	0.397	0.409	0.409	0.407	0.41	0.3925	0.405	0.412	0.41	0.4085	0.406	0.4025	0.4055	0.408	0.404	0.41	0.4055	0.418	0.4115	0.4155	0.425	0.398
1366	0.406	0.407	0.411	0.4055	0.428	0.414	0.399	0.404	0.402	0.417	0.4175	0.41	0.399	0.397	0.403	0.4085	0.417	0.4015	0.3985	0.405	0.4035	0.4065	0.405	0.405	0.3995	0.403	0.4065	0.395	0.4075	0.407	0.405	0.4085	0.3905	0.404	0.4105	0.4085	0.407	0.4045	0.4015	0.404	0.4065	0.402	0.409	0.4035	0.416	0.41	0.4135	0.423	0.396
1367	0.404	0.405	0.4095	0.4035	0.427	0.412	0.397	0.402	0.4005	0.415	0.4155	0.408	0.397	0.396	0.4015	0.4065	0.415	0.4	0.397	0.403	0.4015	0.4045	0.403	0.403	0.3975	0.401	0.4045	0.3935	0.4055	0.4055	0.4035	0.407	0.389	0.402	0.4085	0.4065	0.4055	0.403	0.3995	0.4025	0.4045	0.4005	0.407	0.4015	0.415	0.4085	0.412	0.4215	0.394
1368	0.4025	0.403	0.4075	0.4025	0.425	0.41	0.395	0.4005	0.3985	0.413	0.4135	0.406	0.3955	0.3945	0.3995	0.405	0.413	0.398	0.395	0.4015	0.4	0.4025	0.401	0.401	0.396	0.399	0.4025	0.3915	0.4035	0.404	0.402	0.4055	0.3875	0.4005	0.4075	0.4045	0.4035	0.4015	0.3975	0.4005	0.4025	0.3985	0.405	0.3995	0.413	0.4065	0.41	0.42	0.3925
1369	0.4005	0.401	0.4055	0.4005	0.423	0.4085	0.393	0.3985	0.3965	0.4105	0.411	0.404	0.3935	0.3925	0.398	0.403	0.4105	0.396	0.393	0.3995	0.398	0.4005	0.399	0.399	0.394	0.3975	0.4005	0.3895	0.4015	0.4025	0.4	0.4035	0.385	0.3985	0.4055	0.4025	0.402	0.4	0.396	0.3985	0.4005	0.3965	0.403	0.3975	0.411	0.4045	0.408	0.418	0.3905
1370	0.3985	0.399	0.4035	0.3985	0.421	0.4065	0.391	0.3965	0.394	0.4085	0.409	0.402	0.3915	0.3905	0.396	0.401	0.4085	0.394	0.391	0.3975	0.396	0.3985	0.397	0.397	0.3915	0.3955	0.3985	0.388	0.3995	0.4005	0.3975	0.4015	0.3825	0.396	0.4035	0.4005	0.3995	0.3975	0.394	0.3965	0.398	0.394	0.401	0.3955	0.409	0.4035	0.406	0.4155	0.3885
1371	0.396	0.397	0.4015	0.3965	0.419	0.4045	0.389	0.3945	0.3915	0.406	0.407	0.3995	0.3895	0.389	0.394	0.399	0.406	0.392	0.389	0.395	0.3935	0.3965	0.395	0.395	0.3895	0.3935	0.396	0.3855	0.397	0.398	0.395	0.3995	0.3805	0.394	0.402	0.3985	0.3975	0.396	0.392	0.3945	0.396	0.392	0.399	0.3935	0.4065	0.4015	0.4035	0.4135	0.386
1372	0.394	0.3945	0.3995	0.3945	0.417	0.402	0.387	0.3925	0.3895	0.404	0.4045	0.397	0.387	0.387	0.392	0.3965	0.404	0.3895	0.3865	0.3925	0.3915	0.3945	0.392	0.393	0.3875	0.3915	0.394	0.3835	0.395	0.396	0.393	0.3975	0.3785	0.392	0.4	0.396	0.3955	0.394	0.39	0.3915	0.3935	0.39	0.3965	0.391	0.404	0.399	0.401	0.411	0.384
1373	0.391	0.3925	0.3975	0.3925	0.414	0.3995	0.384	0.3895	0.3865	0.401	0.4015	0.3945	0.385	0.385	0.39	0.394	0.401	0.3875	0.3845	0.39	0.389	0.3925	0.39	0.391	0.3845	0.3885	0.391	0.3805	0.392	0.394	0.39	0.395	0.3755	0.3895	0.3975	0.3935	0.393	0.3915	0.3875	0.3895	0.391	0.387	0.3945	0.3885	0.402	0.3965	0.3985	0.4085	0.3815
1374	0.389	0.3895	0.395	0.39	0.412	0.397	0.3815	0.3875	0.3835	0.398	0.399	0.3925	0.3825	0.383	0.387	0.392	0.398	0.3845	0.3815	0.3875	0.386	0.39	0.387	0.388	0.382	0.3865	0.3885	0.3785	0.3895	0.3915	0.388	0.3925	0.3725	0.387	0.3955	0.3915	0.39	0.3895	0.3855	0.387	0.388	0.385	0.3915	0.386	0.399	0.3945	0.3955	0.406	0.3785
1375	0.386	0.3875	0.3925	0.3875	0.409	0.3945	0.379	0.3845	0.381	0.3955	0.396	0.3895	0.3795	0.3805	0.385	0.389	0.3955	0.382	0.379	0.385	0.3835	0.3875	0.3845	0.3855	0.3795	0.384	0.3855	0.376	0.387	0.389	0.385	0.39	0.37	0.385	0.3925	0.3885	0.3875	0.387	0.3825	0.384	0.3855	0.382	0.3895	0.383	0.3965	0.392	0.393	0.4035	0.376
1376	0.3835	0.3845	0.3895	0.385	0.4065	0.392	0.376	0.3815	0.378	0.3925	0.393	0.3865	0.377	0.3775	0.3825	0.386	0.3925	0.379	0.376	0.382	0.3805	0.3845	0.3815	0.383	0.3765	0.381	0.3825	0.373	0.384	0.386	0.382	0.387	0.367	0.382	0.3905	0.3855	0.385	0.3845	0.38	0.381	0.382	0.379	0.3865	0.38	0.3935	0.3895	0.39	0.4005	0.373
1377	0.3805	0.3815	0.387	0.382	0.404	0.389	0.3725	0.379	0.3745	0.389	0.39	0.3835	0.374	0.3755	0.3795	0.383	0.389	0.376	0.373	0.379	0.3775	0.382	0.3785	0.38	0.3735	0.378	0.3795	0.37	0.3805	0.3835	0.379	0.384	0.3635	0.379	0.3875	0.3825	0.382	0.3815	0.3775	0.378	0.379	0.376	0.3835	0.377	0.3905	0.3865	0.387	0.397	0.37
1378	0.377	0.3785	0.384	0.3795	0.401	0.386	0.3695	0.3755	0.371	0.386	0.387	0.38	0.371	0.3725	0.3765	0.38	0.386	0.373	0.37	0.376	0.3745	0.379	0.375	0.377	0.3695	0.375	0.376	0.3665	0.3775	0.3805	0.376	0.381	0.3605	0.376	0.385	0.3795	0.379	0.379	0.3745	0.3745	0.376	0.373	0.38	0.374	0.3875	0.3835	0.3835	0.394	0.367
1379	0.374	0.375	0.381	0.3765	0.397	0.3825	0.3665	0.3725	0.368	0.382	0.3835	0.377	0.3675	0.3695	0.373	0.377	0.382	0.37	0.367	0.372	0.371	0.376	0.372	0.3735	0.3665	0.372	0.373	0.3635	0.3735	0.3775	0.3725	0.378	0.357	0.373	0.382	0.376	0.3755	0.3755	0.3715	0.3715	0.372	0.369	0.377	0.37	0.3845	0.3805	0.38	0.391	0.3635
1380	0.3705	0.372	0.378	0.3735	0.394	0.3795	0.363	0.3695	0.364	0.3785	0.3795	0.373	0.3645	0.3665	0.37	0.3735	0.3785	0.366	0.3635	0.369	0.368	0.372	0.368	0.37	0.3625	0.3685	0.369	0.36	0.3705	0.3745	0.369	0.375	0.3535	0.3695	0.3785	0.3725	0.372	0.3725	0.368	0.368	0.369	0.366	0.3735	0.3665	0.3805	0.377	0.3765	0.3875	0.3595
1381	0.3665	0.368	0.374	0.3705	0.391	0.3755	0.359	0.366	0.36	0.3745	0.376	0.3695	0.361	0.3635	0.367	0.37	0.3745	0.3625	0.3595	0.3655	0.3645	0.369	0.365	0.3665	0.3595	0.365	0.3655	0.3565	0.3665	0.3715	0.365	0.3715	0.3495	0.366	0.3755	0.369	0.3685	0.3695	0.365	0.364	0.365	0.362	0.37	0.363	0.3775	0.374	0.3725	0.3835	0.356
1382	0.3635	0.365	0.371	0.3665	0.387	0.3725	0.356	0.362	0.356	0.3705	0.372	0.3655	0.357	0.3605	0.3635	0.3665	0.3705	0.359	0.356	0.3615	0.361	0.3655	0.361	0.363	0.3555	0.3615	0.3615	0.353	0.3625	0.3675	0.3615	0.368	0.3455	0.3625	0.372	0.3655	0.365	0.366	0.361	0.3605	0.361	0.358	0.3665	0.359	0.3735	0.371	0.3685	0.3795	0.3525
1383	0.3595	0.361	0.367	0.3635	0.383	0.3685	0.352	0.3585	0.352	0.3665	0.368	0.3615	0.3535	0.3565	0.3595	0.3625	0.3665	0.3555	0.352	0.358	0.357	0.362	0.357	0.3595	0.3515	0.3575	0.3575	0.349	0.3585	0.364	0.3575	0.3645	0.3415	0.3585	0.369	0.3615	0.361	0.362	0.3575	0.3565	0.357	0.354	0.3625	0.355	0.3695	0.367	0.3645	0.376	0.3485
1384	0.3555	0.357	0.363	0.3595	0.379	0.3645	0.348	0.3545	0.3475	0.362	0.3635	0.3575	0.3495	0.353	0.356	0.3585	0.362	0.351	0.348	0.354	0.353	0.358	0.353	0.3555	0.3475	0.354	0.353	0.3455	0.354	0.3605	0.3535	0.3605	0.3375	0.355	0.365	0.3575	0.357	0.3585	0.354	0.352	0.353	0.35	0.3585	0.351	0.3655	0.3635	0.3605	0.372	0.3445
1385	0.3515	0.353	0.36	0.356	0.375	0.3605	0.3435	0.3505	0.3435	0.358	0.3595	0.3535	0.346	0.35	0.352	0.3545	0.358	0.347	0.344	0.3495	0.349	0.354	0.349	0.3515	0.3435	0.35	0.349	0.3415	0.35	0.3565	0.3495	0.3565	0.333	0.351	0.3615	0.3535	0.3535	0.355	0.35	0.348	0.3485	0.346	0.3545	0.3465	0.3615	0.3595	0.356	0.368	0.34
1386	0.3475	0.3485	0.356	0.352	0.371	0.356	0.3395	0.346	0.3385	0.3535	0.3545	0.349	0.3415	0.346	0.348	0.35	0.3535	0.343	0.34	0.3455	0.345	0.35	0.3445	0.3475	0.3385	0.346	0.3445	0.337	0.3455	0.353	0.345	0.3525	0.3285	0.3465	0.3575	0.349	0.349	0.351	0.346	0.3435	0.3445	0.342	0.3505	0.3425	0.357	0.3555	0.352	0.3635	0.3355
1387	0.343	0.3445	0.3515	0.348	0.367	0.352	0.335	0.342	0.334	0.3485	0.3505	0.345	0.3375	0.342	0.344	0.346	0.3485	0.3385	0.3355	0.341	0.3405	0.3455	0.34	0.343	0.3345	0.3415	0.3405	0.333	0.341	0.349	0.3405	0.3485	0.3245	0.343	0.3535	0.3445	0.345	0.347	0.342	0.3395	0.3395	0.337	0.346	0.3375	0.353	0.3515	0.3475	0.359	0.331
1388	0.3385	0.3405	0.347	0.344	0.363	0.3475	0.3305	0.338	0.3295	0.344	0.346	0.34	0.333	0.338	0.34	0.342	0.344	0.334	0.3315	0.3365	0.3365	0.3415	0.3355	0.3385	0.3295	0.337	0.3355	0.3285	0.3365	0.3445	0.336	0.3445	0.3195	0.3385	0.349	0.34	0.3405	0.343	0.338	0.335	0.3355	0.333	0.342	0.3335	0.348	0.3475	0.3425	0.3545	0.327
1389	0.334	0.336	0.343	0.34	0.358	0.3435	0.326	0.333	0.3245	0.339	0.341	0.3355	0.329	0.334	0.3355	0.337	0.339	0.3295	0.3265	0.332	0.3315	0.3375	0.331	0.3345	0.3255	0.3325	0.331	0.324	0.3315	0.3405	0.3315	0.34	0.3145	0.334	0.3455	0.336	0.336	0.339	0.3335	0.33	0.3305	0.328	0.337	0.3285	0.344	0.343	0.338	0.3495	0.3225
1390	0.3295	0.3315	0.339	0.336	0.354	0.3385	0.3215	0.329	0.32	0.334	0.336	0.331	0.324	0.33	0.3315	0.3325	0.334	0.3255	0.322	0.3275	0.327	0.333	0.326	0.3295	0.3205	0.3285	0.326	0.32	0.327	0.336	0.327	0.336	0.31	0.33	0.3415	0.3315	0.3315	0.3345	0.329	0.3255	0.3255	0.323	0.3325	0.324	0.339	0.3385	0.333	0.3455	0.318
1391	0.325	0.327	0.3345	0.3315	0.349	0.3345	0.317	0.324	0.315	0.3295	0.3315	0.3265	0.3195	0.326	0.327	0.328	0.3295	0.3205	0.318	0.3225	0.3225	0.3285	0.3215	0.3255	0.3155	0.3235	0.3215	0.315	0.322	0.3315	0.322	0.3315	0.3055	0.3255	0.337	0.3265	0.327	0.3305	0.325	0.3205	0.321	0.319	0.328	0.319	0.3345	0.3345	0.328	0.3405	0.313
1392	0.32	0.322	0.33	0.3275	0.3445	0.3295	0.312	0.32	0.31	0.3245	0.3265	0.3215	0.3155	0.3215	0.323	0.3235	0.3245	0.316	0.313	0.318	0.3175	0.324	0.317	0.3205	0.3105	0.3195	0.3165	0.3105	0.3175	0.3275	0.3175	0.327	0.3005	0.3205	0.333	0.322	0.3225	0.326	0.3205	0.316	0.3165	0.314	0.3235	0.3145	0.3295	0.3305	0.3235	0.336	0.3085
1393	0.316	0.318	0.3255	0.3225	0.34	0.325	0.3075	0.315	0.305	0.3195	0.3215	0.3165	0.311	0.3175	0.318	0.3185	0.3195	0.311	0.3085	0.313	0.313	0.3195	0.312	0.3165	0.3065	0.3145	0.3115	0.306	0.3125	0.323	0.3125	0.3225	0.2955	0.316	0.328	0.3175	0.3175	0.3215	0.316	0.311	0.3115	0.309	0.3185	0.31	0.325	0.3255	0.3185	0.331	0.3035
1394	0.311	0.3135	0.321	0.3185	0.3355	0.32	0.3025	0.3105	0.3	0.3145	0.316	0.312	0.3065	0.313	0.314	0.3145	0.3145	0.3065	0.3035	0.3085	0.3085	0.315	0.3075	0.3115	0.3015	0.31	0.307	0.3015	0.308	0.3185	0.308	0.318	0.2905	0.3115	0.324	0.3125	0.313	0.317	0.3115	0.3065	0.307	0.304	0.3145	0.305	0.3205	0.3215	0.3135	0.3265	0.2985
1395	0.3065	0.3085	0.3165	0.314	0.331	0.316	0.2985	0.306	0.295	0.3095	0.3115	0.307	0.3015	0.309	0.3095	0.3095	0.3095	0.3015	0.299	0.3035	0.3035	0.3105	0.3025	0.307	0.2965	0.3055	0.302	0.2965	0.303	0.3145	0.303	0.3135	0.2855	0.307	0.3195	0.308	0.3085	0.3125	0.3075	0.3015	0.302	0.3	0.3095	0.3	0.3155	0.3165	0.3085	0.3215	0.294
1396	0.302	0.3045	0.312	0.31	0.326	0.311	0.2935	0.301	0.29	0.3045	0.3065	0.302	0.297	0.305	0.3055	0.3045	0.3045	0.2975	0.2945	0.2985	0.299	0.306	0.298	0.3025	0.2915	0.301	0.297	0.292	0.298	0.31	0.2985	0.309	0.2805	0.303	0.315	0.3035	0.3045	0.3085	0.3025	0.297	0.297	0.295	0.305	0.295	0.3105	0.3125	0.3035	0.3165	0.289
1397	0.297	0.2995	0.3075	0.3055	0.3215	0.3065	0.2885	0.297	0.2855	0.2995	0.3015	0.2975	0.293	0.3005	0.3005	0.3	0.2995	0.2925	0.29	0.2945	0.294	0.302	0.293	0.298	0.287	0.296	0.2925	0.288	0.293	0.3055	0.2935	0.3045	0.276	0.2985	0.311	0.299	0.2995	0.3045	0.2985	0.292	0.292	0.29	0.3	0.2905	0.3055	0.3075	0.2985	0.312	0.2845
1398	0.2925	0.2955	0.303	0.301	0.317	0.302	0.284	0.292	0.2805	0.295	0.2965	0.293	0.2885	0.2965	0.2965	0.2955	0.295	0.288	0.285	0.2895	0.29	0.297	0.2885	0.2935	0.2825	0.292	0.288	0.2835	0.2885	0.3015	0.289	0.3	0.2715	0.2935	0.3065	0.294	0.295	0.3	0.294	0.2875	0.2875	0.285	0.2955	0.2855	0.3015	0.3035	0.2935	0.3075	0.2795
1399	0.2885	0.2905	0.299	0.297	0.3125	0.2975	0.2795	0.2875	0.2755	0.29	0.292	0.288	0.2835	0.2925	0.292	0.291	0.29	0.283	0.281	0.285	0.2855	0.293	0.284	0.289	0.2775	0.2875	0.2835	0.2785	0.2835	0.297	0.284	0.2955	0.2665	0.289	0.3025	0.2895	0.2905	0.2955	0.2895	0.2825	0.2825	0.281	0.291	0.281	0.2965	0.299	0.2885	0.3025	0.275
1400	0.2835	0.2865	0.2945	0.293	0.308	0.293	0.275	0.2835	0.2705	0.285	0.287	0.2835	0.2795	0.288	0.288	0.2865	0.285	0.279	0.2765	0.2805	0.2805	0.2885	0.279	0.285	0.273	0.283	0.2785	0.274	0.2785	0.293	0.2795	0.2915	0.262	0.285	0.298	0.285	0.286	0.2915	0.285	0.2785	0.2785	0.276	0.2865	0.2765	0.292	0.2945	0.284	0.298	0.2705
1401	0.279	0.2825	0.29	0.2885	0.3035	0.2885	0.271	0.279	0.266	0.2805	0.2825	0.279	0.275	0.284	0.284	0.282	0.2805	0.2745	0.272	0.2755	0.2765	0.284	0.275	0.28	0.2685	0.2785	0.274	0.27	0.2745	0.2885	0.275	0.287	0.2575	0.2805	0.294	0.2805	0.282	0.287	0.281	0.274	0.2735	0.2715	0.282	0.2715	0.2875	0.2905	0.2795	0.2935	0.2665
1402	0.275	0.278	0.286	0.2845	0.2995	0.2845	0.2665	0.2745	0.261	0.2755	0.278	0.2745	0.271	0.28	0.2795	0.2775	0.2755	0.27	0.2675	0.2715	0.272	0.28	0.271	0.276	0.264	0.2745	0.27	0.2655	0.27	0.2845	0.2705	0.2825	0.253	0.276	0.29	0.2765	0.2775	0.2835	0.277	0.269	0.2695	0.267	0.278	0.2675	0.283	0.286	0.275	0.289	0.262
1403	0.271	0.274	0.282	0.2805	0.2955	0.28	0.262	0.2705	0.257	0.2715	0.2735	0.2705	0.267	0.2765	0.2755	0.273	0.2715	0.2655	0.2635	0.267	0.268	0.276	0.266	0.272	0.26	0.2705	0.265	0.2615	0.2655	0.281	0.2665	0.2785	0.2485	0.2725	0.286	0.272	0.273	0.2795	0.273	0.265	0.265	0.263	0.2735	0.2635	0.279	0.282	0.2705	0.2845	0.2575
1404	0.2665	0.27	0.278	0.2765	0.291	0.276	0.258	0.2665	0.253	0.267	0.269	0.266	0.2635	0.2725	0.2715	0.269	0.267	0.2615	0.2595	0.263	0.2635	0.272	0.262	0.268	0.256	0.2665	0.261	0.258	0.2615	0.277	0.262	0.2745	0.2445	0.2685	0.282	0.2685	0.269	0.275	0.2685	0.2605	0.261	0.2585	0.2695	0.259	0.2745	0.278	0.266	0.2805	0.2535
1405	0.263	0.266	0.274	0.2725	0.2875	0.272	0.2545	0.2625	0.248	0.2625	0.2645	0.262	0.2595	0.2685	0.268	0.265	0.2625	0.2575	0.2555	0.259	0.2595	0.268	0.258	0.264	0.252	0.2625	0.257	0.254	0.257	0.273	0.258	0.2705	0.2405	0.2645	0.2785	0.264	0.265	0.2715	0.265	0.2565	0.257	0.2545	0.2655	0.255	0.27	0.274	0.2615	0.2765	0.2495
1406	0.259	0.2625	0.2705	0.2695	0.2835	0.268	0.2505	0.2585	0.244	0.2585	0.2605	0.258	0.2555	0.2655	0.2645	0.261	0.2585	0.254	0.2515	0.255	0.2555	0.2645	0.254	0.26	0.248	0.2585	0.2535	0.25	0.253	0.2695	0.254	0.267	0.2365	0.261	0.2745	0.26	0.2615	0.268	0.2615	0.2525	0.253	0.2505	0.2615	0.251	0.266	0.2705	0.2575	0.2725	0.2455
1407	0.256	0.259	0.267	0.2655	0.2795	0.2645	0.2465	0.255	0.24	0.2545	0.2565	0.254	0.252	0.262	0.2605	0.2575	0.2545	0.25	0.248	0.2515	0.252	0.2605	0.2505	0.2565	0.244	0.2545	0.2495	0.2465	0.2495	0.266	0.2505	0.2635	0.2325	0.257	0.271	0.2565	0.2575	0.264	0.2575	0.249	0.2495	0.247	0.2575	0.247	0.2625	0.2665	0.2535	0.2685	0.2415
1408	0.252	0.2555	0.2635	0.262	0.2755	0.261	0.2435	0.2515	0.2365	0.251	0.2525	0.25	0.2485	0.258	0.2575	0.254	0.251	0.2465	0.244	0.2475	0.248	0.2575	0.247	0.2525	0.24	0.2515	0.2455	0.243	0.246	0.2625	0.2465	0.2595	0.2285	0.2535	0.267	0.253	0.254	0.261	0.254	0.245	0.2455	0.243	0.254	0.243	0.259	0.263	0.25	0.265	0.238
1409	0.2485	0.2525	0.26	0.2585	0.2725	0.2575	0.2395	0.248	0.233	0.2475	0.249	0.247	0.2455	0.255	0.2545	0.25	0.2475	0.243	0.241	0.244	0.245	0.2535	0.2435	0.2495	0.237	0.2475	0.2425	0.2395	0.242	0.259	0.243	0.2565	0.225	0.2505	0.264	0.2495	0.251	0.2575	0.251	0.242	0.2425	0.239	0.2505	0.24	0.255	0.2595	0.246	0.2615	0.235
1410	0.2455	0.2495	0.257	0.2555	0.2695	0.2545	0.2365	0.245	0.2295	0.2435	0.2455	0.243	0.2425	0.252	0.251	0.247	0.2435	0.2395	0.238	0.2405	0.2415	0.2505	0.24	0.2465	0.2335	0.2445	0.239	0.236	0.239	0.256	0.24	0.253	0.2215	0.247	0.261	0.246	0.2475	0.2545	0.2475	0.238	0.2385	0.236	0.2475	0.236	0.252	0.2565	0.243	0.258	0.231
1411	0.2425	0.2465	0.254	0.2525	0.2655	0.251	0.2335	0.242	0.226	0.2405	0.242	0.24	0.239	0.2495	0.248	0.244	0.2405	0.2365	0.2345	0.237	0.2385	0.2475	0.237	0.243	0.2305	0.2415	0.236	0.233	0.236	0.253	0.2365	0.25	0.2185	0.244	0.258	0.243	0.2445	0.252	0.2445	0.235	0.2355	0.233	0.244	0.233	0.2485	0.2535	0.239	0.255	0.228
1412	0.2395	0.2435	0.251	0.2495	0.2625	0.248	0.2305	0.239	0.223	0.2375	0.239	0.237	0.236	0.2465	0.245	0.241	0.2375	0.2335	0.2315	0.234	0.2355	0.2445	0.234	0.24	0.2275	0.2385	0.233	0.2305	0.2325	0.2505	0.2335	0.247	0.2155	0.241	0.255	0.2405	0.2415	0.249	0.242	0.232	0.2325	0.23	0.241	0.23	0.2455	0.2505	0.236	0.252	0.225
1413	0.237	0.2405	0.2485	0.247	0.2605	0.2455	0.2275	0.236	0.2195	0.234	0.236	0.234	0.2335	0.2435	0.2425	0.238	0.234	0.2305	0.229	0.231	0.2325	0.2415	0.231	0.2375	0.2245	0.2355	0.23	0.2275	0.23	0.2475	0.2305	0.244	0.2125	0.2385	0.2525	0.237	0.2385	0.246	0.239	0.2285	0.23	0.227	0.238	0.227	0.2425	0.2475	0.233	0.249	0.2225
1414	0.234	0.2385	0.2455	0.244	0.2575	0.2425	0.225	0.233	0.217	0.2315	0.233	0.231	0.231	0.2415	0.24	0.235	0.2315	0.2275	0.226	0.2285	0.2295	0.2395	0.2285	0.2345	0.2215	0.233	0.227	0.225	0.227	0.245	0.228	0.2415	0.2095	0.2355	0.2495	0.235	0.236	0.2435	0.236	0.2265	0.227	0.224	0.2355	0.2245	0.2395	0.2445	0.23	0.246	0.2195
1415	0.2315	0.2355	0.2435	0.242	0.2545	0.24	0.222	0.231	0.2145	0.229	0.23	0.2285	0.2285	0.2385	0.2375	0.2325	0.229	0.2255	0.2235	0.2255	0.227	0.2365	0.226	0.232	0.219	0.2305	0.225	0.2225	0.2245	0.2425	0.225	0.239	0.207	0.233	0.247	0.232	0.2335	0.241	0.2335	0.2235	0.225	0.221	0.2325	0.222	0.237	0.242	0.2275	0.243	0.217
1416	0.2295	0.2335	0.2405	0.2395	0.2525	0.2375	0.22	0.2285	0.2115	0.226	0.228	0.226	0.226	0.2365	0.235	0.23	0.226	0.2225	0.221	0.2235	0.2245	0.2345	0.2235	0.23	0.2165	0.228	0.2225	0.22	0.222	0.24	0.223	0.2365	0.2045	0.231	0.2445	0.2295	0.231	0.239	0.2315	0.221	0.222	0.219	0.2305	0.219	0.2345	0.2395	0.2245	0.241	0.2145
1417	0.227	0.2315	0.2385	0.237	0.25	0.2355	0.218	0.2265	0.2095	0.224	0.225	0.2235	0.224	0.234	0.233	0.2275	0.224	0.2205	0.219	0.221	0.222	0.232	0.2215	0.2275	0.2145	0.226	0.2205	0.218	0.2195	0.238	0.2205	0.2345	0.202	0.229	0.2425	0.2275	0.2285	0.2365	0.2295	0.219	0.22	0.216	0.228	0.217	0.2325	0.2375	0.222	0.2385	0.2125
1418	0.2255	0.2295	0.2365	0.235	0.2475	0.233	0.216	0.2245	0.2075	0.2215	0.223	0.2215	0.222	0.232	0.231	0.2255	0.2215	0.218	0.217	0.2185	0.22	0.23	0.219	0.225	0.2125	0.224	0.2185	0.216	0.2175	0.236	0.218	0.232	0.2	0.2265	0.2405	0.2255	0.2265	0.2345	0.2275	0.2165	0.218	0.214	0.226	0.2145	0.23	0.2355	0.22	0.236	0.21
1419	0.2235	0.2275	0.2345	0.233	0.2455	0.231	0.214	0.2225	0.205	0.2195	0.221	0.219	0.22	0.23	0.229	0.2235	0.2195	0.216	0.215	0.2165	0.218	0.228	0.217	0.223	0.2105	0.222	0.2165	0.214	0.2155	0.234	0.216	0.23	0.198	0.2245	0.2385	0.2235	0.2245	0.2325	0.2255	0.214	0.216	0.212	0.224	0.2125	0.2275	0.2335	0.218	0.234	0.208
1420	0.2215	0.226	0.2325	0.231	0.244	0.2295	0.212	0.2205	0.203	0.2175	0.219	0.2175	0.2185	0.229	0.2275	0.2215	0.2175	0.214	0.213	0.215	0.216	0.226	0.2155	0.222	0.2085	0.22	0.2145	0.212	0.2135	0.2325	0.214	0.2285	0.196	0.223	0.2365	0.2215	0.223	0.2305	0.2235	0.2125	0.2145	0.21	0.222	0.2105	0.2265	0.2315	0.216	0.232	0.2065
1421	0.2195	0.224	0.231	0.2295	0.2425	0.2275	0.21	0.2185	0.2015	0.216	0.217	0.2155	0.217	0.227	0.2255	0.2195	0.216	0.2125	0.2115	0.213	0.215	0.2245	0.2135	0.22	0.2065	0.2185	0.2125	0.2105	0.2115	0.231	0.2125	0.2265	0.194	0.2215	0.235	0.22	0.221	0.229	0.2215	0.211	0.2125	0.2085	0.22	0.209	0.2245	0.2295	0.214	0.2305	0.2045
1422	0.218	0.223	0.2295	0.228	0.2405	0.226	0.2085	0.217	0.1995	0.2145	0.2155	0.214	0.215	0.2255	0.224	0.218	0.2145	0.211	0.21	0.211	0.213	0.223	0.212	0.218	0.2045	0.217	0.211	0.209	0.2105	0.2295	0.211	0.225	0.1925	0.2195	0.233	0.218	0.219	0.2275	0.2205	0.209	0.211	0.207	0.2185	0.2075	0.2225	0.2275	0.212	0.2285	0.203
1423	0.217	0.2215	0.228	0.2265	0.2395	0.2245	0.207	0.216	0.198	0.213	0.214	0.2125	0.214	0.224	0.223	0.2165	0.213	0.209	0.2085	0.21	0.2115	0.2215	0.2105	0.217	0.2035	0.2155	0.21	0.2075	0.2085	0.228	0.209	0.2235	0.191	0.2185	0.232	0.2165	0.218	0.226	0.2185	0.2075	0.2095	0.205	0.217	0.2055	0.221	0.2265	0.2105	0.2275	0.2015
1424	0.2155	0.22	0.227	0.225	0.2375	0.223	0.206	0.2145	0.1965	0.2115	0.212	0.211	0.2125	0.2225	0.2215	0.215	0.2115	0.208	0.207	0.2085	0.21	0.22	0.2095	0.2155	0.202	0.214	0.2085	0.2065	0.2075	0.2265	0.208	0.222	0.1895	0.217	0.2305	0.2155	0.2165	0.225	0.2175	0.206	0.2085	0.204	0.216	0.2045	0.2195	0.2245	0.209	0.2255	0.2
1425	0.214	0.219	0.226	0.2235	0.2365	0.222	0.2045	0.213	0.1955	0.21	0.211	0.2095	0.2115	0.2215	0.2205	0.2135	0.21	0.207	0.206	0.207	0.209	0.219	0.2085	0.2145	0.2005	0.213	0.207	0.2055	0.2065	0.2255	0.2065	0.221	0.188	0.2155	0.229	0.2145	0.2155	0.224	0.2165	0.2045	0.2075	0.2025	0.214	0.203	0.2185	0.2235	0.2075	0.2245	0.199
1426	0.213	0.218	0.2245	0.2225	0.2355	0.221	0.2035	0.212	0.194	0.209	0.2095	0.2085	0.2105	0.2205	0.2195	0.2125	0.209	0.2055	0.205	0.206	0.208	0.218	0.207	0.213	0.1995	0.212	0.206	0.2045	0.205	0.2245	0.205	0.22	0.187	0.2145	0.228	0.2135	0.2145	0.2225	0.215	0.2035	0.2065	0.201	0.213	0.2015	0.2175	0.2225	0.2065	0.2235	0.198
1427	0.212	0.217	0.2235	0.2215	0.2345	0.22	0.2025	0.2115	0.193	0.208	0.2085	0.2075	0.2095	0.2195	0.2185	0.2115	0.208	0.204	0.204	0.2045	0.2065	0.217	0.206	0.212	0.1985	0.211	0.205	0.2035	0.2035	0.2235	0.204	0.219	0.186	0.2135	0.227	0.212	0.2135	0.2215	0.214	0.2025	0.2055	0.2	0.212	0.2005	0.216	0.2215	0.2055	0.222	0.197
1428	0.2115	0.217	0.2225	0.2205	0.2335	0.219	0.2015	0.2105	0.192	0.207	0.2075	0.2065	0.2085	0.2185	0.2175	0.2105	0.207	0.203	0.203	0.2035	0.2055	0.216	0.2055	0.211	0.1975	0.21	0.204	0.2025	0.203	0.2225	0.203	0.218	0.185	0.2125	0.226	0.211	0.2125	0.2205	0.2135	0.2015	0.2045	0.199	0.211	0.1995	0.215	0.2205	0.2045	0.221	0.196
1429	0.2105	0.216	0.222	0.2195	0.2325	0.218	0.201	0.2095	0.191	0.2065	0.2065	0.2055	0.2075	0.2175	0.2165	0.2095	0.2065	0.2025	0.202	0.2025	0.205	0.215	0.2045	0.2105	0.1965	0.209	0.2035	0.2015	0.2025	0.2215	0.202	0.217	0.184	0.212	0.225	0.21	0.2115	0.2195	0.2125	0.2005	0.2035	0.1985	0.21	0.199	0.2145	0.2195	0.2035	0.22	0.195
1430	0.21	0.215	0.221	0.2185	0.2315	0.217	0.2	0.2085	0.19	0.2055	0.2055	0.2045	0.2065	0.2165	0.2155	0.2085	0.2055	0.202	0.201	0.202	0.204	0.214	0.2035	0.2095	0.1955	0.208	0.203	0.2005	0.2015	0.221	0.2015	0.216	0.183	0.211	0.224	0.21	0.2105	0.219	0.2115	0.1995	0.2025	0.1975	0.209	0.198	0.2135	0.2185	0.2025	0.2195	0.1945
1431	0.2095	0.215	0.2205	0.2185	0.2315	0.216	0.199	0.2085	0.1895	0.2045	0.205	0.204	0.2065	0.216	0.2155	0.208	0.2045	0.201	0.2005	0.2015	0.203	0.2135	0.2025	0.209	0.195	0.208	0.202	0.2	0.2005	0.2205	0.201	0.215	0.1825	0.21	0.2235	0.209	0.21	0.2185	0.211	0.1985	0.2025	0.1965	0.2085	0.1975	0.2125	0.2175	0.2015	0.2185	0.1935
1432	0.2085	0.214	0.2195	0.2175	0.2305	0.216	0.1985	0.208	0.1885	0.204	0.204	0.2035	0.2055	0.2155	0.2145	0.207	0.204	0.2	0.2	0.2005	0.2025	0.213	0.2025	0.2085	0.1945	0.207	0.2015	0.1995	0.2	0.22	0.2	0.215	0.1815	0.21	0.223	0.208	0.2095	0.2175	0.2105	0.1985	0.2015	0.1955	0.208	0.1965	0.212	0.217	0.201	0.218	0.193
1433	0.2085	0.214	0.2195	0.2165	0.2295	0.215	0.198	0.2075	0.188	0.204	0.2035	0.2025	0.205	0.215	0.2135	0.2065	0.204	0.2	0.199	0.2	0.202	0.212	0.2015	0.208	0.194	0.207	0.2015	0.199	0.1995	0.2195	0.199	0.214	0.181	0.209	0.2225	0.208	0.2085	0.2175	0.21	0.1975	0.2015	0.1955	0.2075	0.196	0.2115	0.2165	0.2005	0.2175	0.1925
1434	0.2075	0.2135	0.2185	0.2165	0.2295	0.2145	0.198	0.207	0.1875	0.203	0.203	0.202	0.205	0.214	0.2135	0.206	0.203	0.199	0.199	0.1995	0.2015	0.212	0.2015	0.2075	0.1935	0.206	0.2005	0.1985	0.1985	0.219	0.199	0.214	0.1805	0.2085	0.2215	0.2075	0.2085	0.2165	0.2095	0.1975	0.2005	0.1945	0.207	0.1955	0.211	0.216	0.2	0.2165	0.192
1435	0.2075	0.213	0.2185	0.2155	0.229	0.214	0.1975	0.207	0.187	0.203	0.2025	0.2015	0.204	0.214	0.213	0.2055	0.203	0.199	0.1985	0.199	0.201	0.211	0.2015	0.207	0.193	0.206	0.2005	0.198	0.1985	0.2185	0.198	0.213	0.18	0.208	0.2215	0.207	0.208	0.2165	0.2095	0.1965	0.2005	0.1945	0.2065	0.195	0.2105	0.2155	0.199	0.216	0.1915
1436	0.207	0.213	0.2185	0.2155	0.2285	0.214	0.197	0.206	0.1865	0.2025	0.202	0.2015	0.204	0.2135	0.2125	0.205	0.2025	0.198	0.198	0.1985	0.201	0.211	0.2005	0.2065	0.1925	0.2055	0.2	0.1975	0.1985	0.218	0.198	0.213	0.1795	0.208	0.2205	0.2065	0.2075	0.2155	0.2085	0.1965	0.2005	0.1935	0.206	0.1945	0.2105	0.215	0.199	0.216	0.1915
1437	0.2065	0.2125	0.2175	0.215	0.2285	0.213	0.1965	0.206	0.1865	0.2025	0.202	0.201	0.204	0.213	0.2125	0.205	0.2025	0.198	0.1975	0.198	0.2005	0.2105	0.2005	0.2065	0.192	0.205	0.1995	0.1975	0.1975	0.218	0.198	0.213	0.1795	0.2075	0.2205	0.2065	0.2075	0.2155	0.2085	0.1955	0.2	0.1935	0.2055	0.1945	0.2095	0.2145	0.199	0.2155	0.1905
1438	0.2065	0.2125	0.2175	0.215	0.2285	0.213	0.1965	0.206	0.186	0.202	0.2015	0.2005	0.2035	0.213	0.2125	0.2045	0.202	0.198	0.1975	0.198	0.2	0.2105	0.2005	0.206	0.192	0.205	0.1995	0.1975	0.1975	0.218	0.197	0.212	0.179	0.207	0.2205	0.2065	0.207	0.2155	0.2085	0.1955	0.1995	0.193	0.2055	0.194	0.2095	0.2145	0.1985	0.215	0.1905
1439	0.2065	0.2125	0.2175	0.2145	0.228	0.213	0.1965	0.2055	0.186	0.2015	0.2015	0.2005	0.2035	0.213	0.212	0.204	0.2015	0.1975	0.1975	0.198	0.2	0.21	0.2005	0.206	0.1915	0.205	0.1995	0.197	0.1975	0.2175	0.197	0.212	0.1785	0.207	0.22	0.206	0.207	0.215	0.2085	0.1955	0.1995	0.193	0.2055	0.194	0.2095	0.214	0.198	0.215	0.1905
1440	0.2065	0.2125	0.2175	0.2145	0.2275	0.213	0.196	0.2055	0.1855	0.2015	0.201	0.2005	0.203	0.2125	0.212	0.204	0.2015	0.1975	0.1975	0.198	0.2	0.21	0.2005	0.206	0.1915	0.205	0.199	0.197	0.1975	0.217	0.197	0.212	0.1785	0.207	0.2195	0.206	0.207	0.2145	0.208	0.195	0.1995	0.1925	0.2055	0.194	0.2095	0.214	0.198	0.215	0.1905
1441	0.2065	0.2125	0.2175	0.214	0.2275	0.2125	0.196	0.2055	0.1855	0.2015	0.201	0.2005	0.203	0.212	0.2115	0.204	0.2015	0.197	0.197	0.197	0.2	0.21	0.2005	0.206	0.1915	0.205	0.199	0.197	0.1975	0.217	0.197	0.212	0.1785	0.2065	0.2195	0.2055	0.2065	0.2145	0.208	0.195	0.1995	0.1925	0.2045	0.1935	0.209	0.214	0.198	0.2145	0.1905
1442	0.206	0.2125	0.2175	0.214	0.2275	0.2125	0.196	0.2055	0.1855	0.2015	0.201	0.2005	0.203	0.212	0.2115	0.204	0.2015	0.197	0.197	0.197	0.2	0.2095	0.2005	0.206	0.1915	0.205	0.199	0.197	0.1975	0.217	0.197	0.212	0.178	0.2065	0.2195	0.206	0.2065	0.2145	0.208	0.195	0.1995	0.1925	0.2045	0.1935	0.209	0.214	0.1975	0.2145	0.1905
1443	0.206	0.2125	0.2175	0.214	0.2275	0.2125	0.196	0.206	0.185	0.202	0.201	0.2005	0.203	0.212	0.2115	0.204	0.202	0.197	0.197	0.197	0.2	0.2095	0.2005	0.206	0.191	0.2045	0.199	0.197	0.1975	0.217	0.197	0.212	0.178	0.2065	0.2195	0.206	0.2065	0.2145	0.208	0.1945	0.1995	0.192	0.2045	0.1935	0.209	0.2135	0.1975	0.214	0.1905
1444	0.206	0.2125	0.2175	0.214	0.2275	0.2125	0.196	0.206	0.185	0.202	0.201	0.2005	0.2035	0.212	0.2115	0.2035	0.202	0.197	0.197	0.197	0.2	0.2095	0.2005	0.206	0.191	0.205	0.199	0.197	0.1975	0.217	0.197	0.212	0.178	0.2065	0.2195	0.206	0.2065	0.2145	0.208	0.1945	0.1995	0.192	0.2045	0.1935	0.209	0.2135	0.1975	0.214	0.1905
1445	0.206	0.2125	0.2175	0.214	0.2275	0.2125	0.196	0.206	0.185	0.202	0.201	0.2005	0.2035	0.212	0.212	0.2035	0.202	0.197	0.197	0.197	0.2	0.2095	0.2005	0.206	0.191	0.205	0.1995	0.197	0.1975	0.217	0.197	0.212	0.178	0.2065	0.2195	0.206	0.2065	0.2145	0.208	0.1945	0.1995	0.192	0.2045	0.1935	0.209	0.2135	0.1975	0.214	0.1905
1446	0.2065	0.2125	0.2175	0.214	0.228	0.2125	0.1965	0.206	0.1855	0.202	0.201	0.2005	0.2035	0.2125	0.212	0.2035	0.202	0.197	0.197	0.197	0.2	0.2095	0.2005	0.206	0.191	0.205	0.1995	0.197	0.1975	0.217	0.197	0.212	0.178	0.2065	0.22	0.206	0.207	0.2145	0.208	0.195	0.1995	0.192	0.205	0.1935	0.2095	0.214	0.1975	0.214	0.1905
1447	0.2065	0.2135	0.2175	0.214	0.228	0.2125	0.1965	0.206	0.1855	0.202	0.201	0.2005	0.2035	0.2125	0.212	0.2035	0.202	0.1975	0.197	0.1975	0.2	0.21	0.2005	0.206	0.1915	0.2055	0.1995	0.197	0.1975	0.2175	0.197	0.212	0.178	0.207	0.22	0.206	0.207	0.2145	0.208	0.195	0.2	0.192	0.205	0.1935	0.2095	0.214	0.198	0.215	0.1905
1448	0.207	0.2135	0.2175	0.214	0.228	0.213	0.1965	0.207	0.1855	0.2025	0.201	0.2005	0.2035	0.2125	0.212	0.204	0.2025	0.1975	0.197	0.1975	0.2	0.21	0.2005	0.2065	0.1915	0.2055	0.2	0.1975	0.1975	0.218	0.197	0.212	0.178	0.207	0.22	0.206	0.207	0.215	0.2085	0.195	0.2005	0.1925	0.205	0.194	0.2095	0.214	0.198	0.215	0.1905
1449	0.207	0.2135	0.218	0.214	0.2285	0.213	0.1965	0.207	0.1855	0.2025	0.2015	0.2005	0.2035	0.2125	0.212	0.204	0.2025	0.1975	0.198	0.1975	0.2	0.21	0.201	0.2065	0.1915	0.2055	0.2005	0.1975	0.1975	0.218	0.197	0.2125	0.1785	0.2075	0.22	0.207	0.207	0.215	0.209	0.195	0.2005	0.193	0.2055	0.194	0.2095	0.214	0.1985	0.215	0.1905
1450	0.207	0.2135	0.2185	0.215	0.2285	0.213	0.197	0.207	0.186	0.203	0.2015	0.2005	0.204	0.2125	0.212	0.204	0.203	0.1975	0.198	0.198	0.2	0.2105	0.2015	0.207	0.1915	0.2055	0.2005	0.1975	0.1975	0.218	0.197	0.2125	0.1785	0.2075	0.22	0.207	0.2075	0.215	0.209	0.1955	0.2005	0.193	0.2055	0.194	0.2095	0.214	0.1985	0.215	0.191
1451	0.2075	0.2145	0.2185	0.215	0.229	0.2135	0.1975	0.2075	0.186	0.2035	0.2015	0.2015	0.2045	0.2125	0.213	0.2045	0.2035	0.1975	0.198	0.198	0.201	0.2105	0.2015	0.207	0.192	0.2065	0.2005	0.198	0.1985	0.2185	0.1975	0.2125	0.1785	0.2075	0.2205	0.207	0.2075	0.2155	0.209	0.1955	0.201	0.193	0.206	0.194	0.2105	0.214	0.1985	0.215	0.191
1452	0.208	0.2145	0.219	0.215	0.229	0.2135	0.1975	0.208	0.1865	0.2035	0.202	0.2015	0.2045	0.2135	0.213	0.2045	0.2035	0.1985	0.198	0.1985	0.201	0.2105	0.202	0.207	0.192	0.2065	0.2015	0.1985	0.1985	0.2185	0.198	0.213	0.179	0.208	0.221	0.207	0.208	0.2155	0.2095	0.196	0.2015	0.193	0.206	0.1945	0.2105	0.215	0.199	0.2155	0.1915
1453	0.208	0.215	0.2195	0.2155	0.2295	0.214	0.198	0.2085	0.1865	0.2035	0.2025	0.2015	0.205	0.2135	0.213	0.2045	0.2035	0.1985	0.1985	0.1985	0.201	0.211	0.2025	0.208	0.1925	0.2065	0.2015	0.1985	0.1985	0.219	0.198	0.2135	0.179	0.2085	0.221	0.208	0.2085	0.216	0.21	0.196	0.2015	0.1935	0.206	0.195	0.2105	0.215	0.1995	0.216	0.192
1454	0.2085	0.2155	0.2195	0.2155	0.23	0.2145	0.1985	0.2085	0.187	0.2045	0.2025	0.2025	0.205	0.2135	0.214	0.2055	0.2045	0.1985	0.199	0.199	0.202	0.2115	0.2025	0.208	0.1925	0.2075	0.2015	0.199	0.1995	0.2195	0.198	0.2135	0.1795	0.2085	0.2215	0.208	0.2085	0.216	0.21	0.1965	0.202	0.194	0.207	0.195	0.2115	0.215	0.2	0.216	0.192
1455	0.209	0.216	0.22	0.216	0.23	0.2145	0.1985	0.2095	0.1875	0.2045	0.203	0.2025	0.2055	0.2145	0.214	0.2055	0.2045	0.1995	0.1995	0.1995	0.202	0.2115	0.2035	0.2085	0.193	0.2075	0.2025	0.1995	0.1995	0.2195	0.1985	0.2145	0.18	0.209	0.2215	0.2085	0.209	0.2165	0.2105	0.197	0.2025	0.194	0.207	0.196	0.2115	0.2155	0.2	0.2165	0.1925
1456	0.209	0.2165	0.2205	0.2165	0.231	0.215	0.199	0.2095	0.188	0.2055	0.2035	0.203	0.206	0.2145	0.214	0.2055	0.2055	0.1995	0.1995	0.1995	0.2025	0.212	0.2035	0.209	0.1935	0.2085	0.2025	0.1995	0.2	0.22	0.199	0.2145	0.18	0.2095	0.222	0.209	0.2095	0.217	0.211	0.197	0.203	0.1945	0.2075	0.196	0.212	0.216	0.2005	0.217	0.193
1457	0.21	0.217	0.221	0.217	0.231	0.2155	0.1995	0.2105	0.188	0.2055	0.204	0.2035	0.2065	0.2145	0.215	0.2065	0.2055	0.2	0.2	0.2005	0.203	0.2125	0.204	0.209	0.194	0.2085	0.2035	0.2005	0.2005	0.2205	0.1995	0.215	0.1805	0.21	0.2225	0.2095	0.21	0.2175	0.2115	0.1975	0.2035	0.195	0.208	0.1965	0.2125	0.216	0.201	0.2175	0.1935
1458	0.21	0.2175	0.2215	0.2175	0.232	0.216	0.2	0.2105	0.1885	0.206	0.2045	0.204	0.207	0.2155	0.215	0.2065	0.206	0.2005	0.2005	0.2005	0.203	0.213	0.2045	0.21	0.1945	0.209	0.2035	0.2005	0.2005	0.221	0.2	0.2155	0.181	0.2105	0.223	0.21	0.2105	0.218	0.212	0.198	0.204	0.1955	0.2085	0.197	0.213	0.217	0.201	0.218	0.194
1459	0.211	0.218	0.222	0.2175	0.232	0.2165	0.2005	0.2115	0.189	0.207	0.205	0.2045	0.2075	0.2155	0.216	0.2075	0.207	0.201	0.2015	0.2015	0.204	0.2135	0.2055	0.2105	0.195	0.2095	0.2045	0.2015	0.2015	0.2215	0.2005	0.216	0.1815	0.211	0.2235	0.2105	0.211	0.2185	0.2125	0.1985	0.205	0.196	0.209	0.1975	0.2135	0.217	0.202	0.2185	0.1945
1460	0.2115	0.2185	0.2225	0.2185	0.233	0.2175	0.2015	0.212	0.1895	0.2075	0.2055	0.205	0.208	0.2165	0.216	0.2075	0.2075	0.2015	0.2015	0.2015	0.2045	0.2145	0.206	0.211	0.1955	0.2105	0.205	0.2015	0.202	0.2225	0.201	0.2165	0.182	0.2115	0.2245	0.211	0.2115	0.219	0.213	0.199	0.205	0.1965	0.21	0.198	0.2145	0.218	0.203	0.219	0.195
1461	0.212	0.2195	0.2235	0.2185	0.234	0.2175	0.202	0.2125	0.1905	0.208	0.206	0.2055	0.209	0.217	0.217	0.2085	0.208	0.202	0.2025	0.2025	0.205	0.2145	0.2065	0.212	0.196	0.211	0.2055	0.2025	0.2025	0.2225	0.2015	0.2175	0.1825	0.212	0.2245	0.212	0.212	0.2195	0.2135	0.2	0.206	0.197	0.21	0.199	0.2145	0.2185	0.203	0.2195	0.196
1462	0.213	0.22	0.224	0.2195	0.234	0.2185	0.2025	0.2135	0.191	0.209	0.207	0.2065	0.209	0.2175	0.2175	0.209	0.209	0.203	0.203	0.2025	0.206	0.2155	0.207	0.212	0.1965	0.2115	0.206	0.2035	0.2035	0.2235	0.202	0.2175	0.183	0.2125	0.2255	0.2125	0.2125	0.2205	0.2145	0.2005	0.207	0.1975	0.211	0.199	0.2155	0.219	0.204	0.22	0.196
1463	0.2135	0.221	0.2245	0.2205	0.235	0.219	0.2035	0.214	0.1915	0.21	0.2075	0.207	0.21	0.218	0.218	0.2095	0.21	0.2035	0.2035	0.2035	0.2065	0.216	0.208	0.213	0.1975	0.2125	0.207	0.2035	0.204	0.224	0.203	0.2185	0.184	0.2135	0.226	0.213	0.2135	0.2205	0.2155	0.201	0.207	0.1985	0.2115	0.2	0.2165	0.22	0.2045	0.221	0.197
1464	0.214	0.2215	0.2255	0.2205	0.236	0.2195	0.204	0.215	0.1925	0.21	0.2085	0.2075	0.211	0.219	0.219	0.2105	0.21	0.204	0.2045	0.2045	0.207	0.2165	0.209	0.214	0.198	0.213	0.208	0.2045	0.2045	0.2245	0.2035	0.2195	0.1845	0.214	0.227	0.214	0.2145	0.2215	0.2155	0.202	0.208	0.199	0.212	0.201	0.217	0.2205	0.2055	0.2215	0.198
1465	0.215	0.2225	0.2265	0.2215	0.237	0.2205	0.2045	0.216	0.193	0.211	0.209	0.2085	0.2115	0.2195	0.22	0.211	0.211	0.205	0.2055	0.2055	0.208	0.2175	0.2095	0.2145	0.1985	0.214	0.2085	0.2055	0.2055	0.2255	0.204	0.22	0.1855	0.215	0.2275	0.215	0.215	0.2225	0.2165	0.2025	0.209	0.2	0.213	0.2015	0.2175	0.221	0.206	0.2225	0.1985
1466	0.216	0.223	0.227	0.2225	0.237	0.2215	0.2055	0.217	0.194	0.212	0.21	0.2095	0.212	0.2205	0.2205	0.212	0.212	0.206	0.206	0.2055	0.2085	0.2185	0.2105	0.2155	0.1995	0.2145	0.209	0.206	0.2065	0.2265	0.205	0.2205	0.186	0.2155	0.228	0.2155	0.2155	0.223	0.2175	0.2035	0.21	0.2005	0.214	0.202	0.2185	0.222	0.207	0.223	0.1995
1467	0.217	0.224	0.228	0.2235	0.238	0.2225	0.2065	0.2175	0.1945	0.213	0.211	0.2105	0.213	0.221	0.221	0.2125	0.213	0.2065	0.2065	0.2065	0.2095	0.2195	0.211	0.216	0.2005	0.2155	0.21	0.207	0.2075	0.227	0.2055	0.2215	0.187	0.2165	0.229	0.2165	0.2165	0.2235	0.2185	0.204	0.211	0.2015	0.215	0.203	0.2195	0.223	0.208	0.224	0.2
1468	0.218	0.225	0.229	0.224	0.239	0.2235	0.2075	0.2185	0.1955	0.214	0.2115	0.211	0.214	0.222	0.222	0.2135	0.214	0.207	0.2075	0.2075	0.2105	0.2195	0.212	0.217	0.2015	0.2165	0.211	0.2075	0.2085	0.228	0.2065	0.2225	0.188	0.217	0.23	0.217	0.2175	0.2245	0.2195	0.205	0.212	0.2025	0.2155	0.204	0.2205	0.2235	0.209	0.225	0.201
1469	0.2185	0.226	0.2295	0.225	0.24	0.2245	0.2085	0.2195	0.1965	0.215	0.2125	0.212	0.215	0.2225	0.223	0.2145	0.215	0.208	0.2085	0.2085	0.2115	0.2205	0.213	0.218	0.202	0.2175	0.212	0.2085	0.2095	0.229	0.2075	0.2235	0.189	0.218	0.231	0.218	0.2185	0.2255	0.2205	0.206	0.213	0.2035	0.2165	0.205	0.2215	0.2245	0.2095	0.226	0.202
1470	0.2195	0.227	0.2305	0.226	0.241	0.225	0.2095	0.221	0.1975	0.216	0.2135	0.213	0.216	0.2235	0.224	0.215	0.216	0.209	0.2095	0.2095	0.2125	0.2215	0.214	0.219	0.203	0.2185	0.213	0.2095	0.2105	0.2295	0.2085	0.2245	0.1895	0.219	0.232	0.219	0.2195	0.2265	0.221	0.207	0.214	0.2045	0.2175	0.206	0.2225	0.2255	0.2105	0.2265	0.203
1471	0.2205	0.228	0.232	0.227	0.242	0.226	0.2105	0.222	0.1985	0.2175	0.2145	0.214	0.217	0.2245	0.225	0.216	0.2175	0.21	0.2105	0.2105	0.2135	0.2225	0.215	0.22	0.204	0.2195	0.214	0.2105	0.2115	0.2305	0.2095	0.2255	0.1905	0.22	0.233	0.22	0.2205	0.2275	0.222	0.208	0.215	0.2055	0.2185	0.207	0.2235	0.2265	0.2115	0.2275	0.204
1472	0.222	0.229	0.233	0.228	0.2435	0.2275	0.2115	0.223	0.1995	0.2185	0.2155	0.215	0.218	0.2255	0.226	0.217	0.2185	0.211	0.2115	0.2115	0.2145	0.2235	0.216	0.221	0.205	0.2205	0.215	0.212	0.2125	0.232	0.2105	0.2265	0.1915	0.221	0.234	0.221	0.2215	0.2285	0.223	0.209	0.216	0.2065	0.2195	0.208	0.2245	0.2275	0.2125	0.229	0.205
1473	0.223	0.23	0.234	0.229	0.2445	0.2285	0.2125	0.224	0.2005	0.2195	0.217	0.216	0.219	0.2265	0.227	0.218	0.2195	0.212	0.2125	0.2125	0.2155	0.2245	0.2175	0.222	0.206	0.2215	0.2165	0.213	0.2135	0.233	0.2115	0.2275	0.193	0.222	0.235	0.2225	0.2225	0.2295	0.224	0.21	0.217	0.2075	0.2205	0.209	0.2255	0.2285	0.214	0.23	0.2065
1474	0.224	0.232	0.235	0.23	0.246	0.2295	0.2135	0.225	0.2015	0.2205	0.218	0.2175	0.22	0.2275	0.228	0.219	0.2205	0.213	0.214	0.2135	0.2165	0.226	0.2185	0.2235	0.2075	0.223	0.218	0.214	0.2145	0.234	0.2125	0.2285	0.194	0.223	0.236	0.224	0.2235	0.2305	0.2255	0.2115	0.218	0.2085	0.222	0.21	0.2265	0.2295	0.215	0.231	0.2075
1475	0.225	0.233	0.2365	0.231	0.247	0.2305	0.2145	0.226	0.203	0.2215	0.219	0.2185	0.221	0.2285	0.229	0.2205	0.2215	0.2145	0.215	0.2145	0.2175	0.227	0.22	0.2245	0.2085	0.224	0.219	0.215	0.2155	0.235	0.2135	0.23	0.195	0.2245	0.2375	0.225	0.225	0.232	0.2265	0.2125	0.2195	0.2095	0.223	0.2115	0.228	0.2305	0.2165	0.2325	0.2085
1476	0.2265	0.234	0.2375	0.232	0.248	0.2315	0.216	0.2275	0.204	0.223	0.2205	0.22	0.222	0.23	0.2305	0.222	0.223	0.216	0.216	0.2155	0.219	0.228	0.221	0.2255	0.2095	0.225	0.22	0.216	0.2165	0.236	0.2145	0.231	0.196	0.226	0.2385	0.226	0.226	0.233	0.2275	0.2135	0.2205	0.2105	0.224	0.2125	0.2295	0.2315	0.2175	0.2335	0.2095
1477	0.2275	0.235	0.2385	0.233	0.2495	0.2325	0.217	0.2285	0.2055	0.2245	0.2215	0.221	0.2235	0.231	0.2315	0.223	0.2245	0.217	0.217	0.217	0.2205	0.2295	0.222	0.2265	0.2105	0.226	0.221	0.217	0.2185	0.237	0.216	0.232	0.197	0.227	0.2395	0.227	0.2275	0.234	0.229	0.2145	0.2215	0.212	0.2255	0.214	0.2305	0.233	0.2185	0.2345	0.2105
1478	0.229	0.2365	0.24	0.234	0.2505	0.234	0.2185	0.23	0.2065	0.2255	0.223	0.222	0.225	0.232	0.2325	0.224	0.2255	0.218	0.2185	0.2185	0.2215	0.2305	0.2235	0.228	0.2115	0.227	0.2225	0.219	0.2195	0.2385	0.2175	0.2335	0.198	0.228	0.2405	0.2285	0.2285	0.235	0.23	0.2155	0.2235	0.2135	0.2265	0.215	0.2315	0.234	0.22	0.2355	0.212
1479	0.2305	0.238	0.2415	0.236	0.252	0.2355	0.2195	0.231	0.2075	0.227	0.224	0.2235	0.226	0.2335	0.234	0.225	0.227	0.2195	0.22	0.2195	0.2225	0.232	0.225	0.2295	0.2125	0.229	0.224	0.22	0.2205	0.24	0.2185	0.2345	0.1995	0.229	0.242	0.23	0.23	0.236	0.231	0.2175	0.2245	0.2145	0.2275	0.2165	0.233	0.2355	0.2215	0.2375	0.2135
1480	0.2315	0.239	0.2425	0.237	0.2535	0.2365	0.221	0.2325	0.209	0.2285	0.2255	0.225	0.227	0.2345	0.2355	0.2265	0.2285	0.2205	0.221	0.2205	0.224	0.233	0.226	0.2305	0.2145	0.23	0.225	0.221	0.222	0.241	0.2195	0.236	0.201	0.2305	0.243	0.231	0.231	0.238	0.2325	0.2185	0.2255	0.2155	0.229	0.2175	0.2345	0.2365	0.2225	0.2385	0.2145
1481	0.2325	0.2405	0.2435	0.238	0.2545	0.2375	0.222	0.234	0.2105	0.23	0.227	0.226	0.2285	0.2355	0.2365	0.228	0.23	0.222	0.222	0.222	0.2255	0.234	0.2275	0.2315	0.2155	0.231	0.2265	0.2225	0.2235	0.242	0.221	0.237	0.202	0.232	0.2445	0.2325	0.232	0.239	0.234	0.2195	0.227	0.217	0.2305	0.219	0.2355	0.238	0.2235	0.2395	0.216
1482	0.2345	0.242	0.245	0.239	0.256	0.2395	0.2235	0.2355	0.2115	0.231	0.228	0.2275	0.23	0.237	0.2375	0.229	0.231	0.223	0.224	0.2235	0.227	0.236	0.229	0.2335	0.2165	0.233	0.228	0.2235	0.2245	0.244	0.2225	0.2385	0.203	0.233	0.246	0.234	0.234	0.24	0.235	0.221	0.2285	0.2185	0.2315	0.2205	0.237	0.239	0.2255	0.2415	0.217
1483	0.2355	0.243	0.2465	0.2405	0.2575	0.2405	0.225	0.2365	0.213	0.233	0.2295	0.229	0.231	0.2385	0.239	0.2305	0.233	0.2245	0.225	0.2245	0.228	0.237	0.23	0.2345	0.2185	0.234	0.2295	0.225	0.2265	0.245	0.2235	0.24	0.205	0.2345	0.247	0.235	0.235	0.2415	0.236	0.2225	0.2295	0.22	0.233	0.2215	0.2385	0.2405	0.2265	0.2425	0.2185
1484	0.2365	0.2445	0.2475	0.242	0.2585	0.242	0.226	0.238	0.2145	0.234	0.231	0.23	0.232	0.2395	0.2405	0.232	0.234	0.2255	0.226	0.2265	0.229	0.238	0.232	0.2355	0.2195	0.235	0.2305	0.2265	0.2275	0.246	0.225	0.241	0.206	0.2355	0.2485	0.2365	0.236	0.243	0.238	0.2235	0.231	0.221	0.2345	0.223	0.24	0.2415	0.2285	0.2435	0.22
1485	0.2385	0.246	0.2495	0.243	0.2605	0.2435	0.228	0.2395	0.2155	0.236	0.2325	0.232	0.234	0.2405	0.2415	0.233	0.236	0.2275	0.2275	0.2275	0.231	0.24	0.233	0.2375	0.2205	0.237	0.232	0.2275	0.2285	0.2475	0.2265	0.2425	0.207	0.2375	0.25	0.238	0.238	0.2445	0.239	0.225	0.2325	0.2225	0.2355	0.2245	0.2415	0.243	0.2295	0.2455	0.221
1486	0.2395	0.2475	0.2505	0.2445	0.2615	0.2445	0.229	0.241	0.2175	0.237	0.234	0.233	0.235	0.2425	0.2435	0.2345	0.237	0.2285	0.229	0.2285	0.232	0.241	0.234	0.2385	0.2225	0.238	0.2335	0.2295	0.2305	0.249	0.2275	0.244	0.209	0.2385	0.251	0.2395	0.239	0.2455	0.2405	0.2265	0.234	0.224	0.2375	0.226	0.243	0.2445	0.231	0.2465	0.223
1487	0.241	0.249	0.252	0.246	0.2635	0.246	0.2305	0.2425	0.2185	0.2385	0.2355	0.2345	0.2365	0.2435	0.2445	0.236	0.2385	0.2295	0.23	0.2305	0.234	0.242	0.236	0.2405	0.2235	0.2395	0.235	0.2305	0.2315	0.2505	0.2295	0.245	0.21	0.24	0.2525	0.2405	0.2405	0.2465	0.242	0.228	0.2355	0.225	0.2385	0.2275	0.244	0.246	0.2325	0.2485	0.224
1488	0.2425	0.25	0.2535	0.2475	0.2645	0.2475	0.232	0.2435	0.22	0.24	0.237	0.236	0.238	0.2445	0.2455	0.237	0.24	0.2315	0.232	0.2315	0.235	0.244	0.237	0.2415	0.2245	0.241	0.2365	0.232	0.2335	0.2515	0.2305	0.247	0.2115	0.2415	0.254	0.2425	0.242	0.2485	0.243	0.2295	0.237	0.227	0.24	0.2285	0.246	0.247	0.2335	0.2495	0.2255
1489	0.244	0.2515	0.2545	0.2485	0.266	0.249	0.233	0.2455	0.2215	0.2415	0.238	0.237	0.239	0.2465	0.2475	0.2385	0.2415	0.2325	0.233	0.2335	0.2365	0.245	0.239	0.243	0.2265	0.242	0.238	0.2335	0.2345	0.253	0.2315	0.248	0.213	0.2425	0.2555	0.2435	0.2435	0.2495	0.2445	0.231	0.238	0.228	0.2415	0.23	0.247	0.2485	0.2355	0.2505	0.227
1490	0.2455	0.253	0.2565	0.25	0.2675	0.2505	0.235	0.2465	0.223	0.243	0.24	0.239	0.241	0.2475	0.2485	0.24	0.243	0.2345	0.2345	0.2345	0.238	0.2465	0.24	0.2445	0.2275	0.244	0.2395	0.2345	0.2365	0.2545	0.2335	0.2495	0.214	0.244	0.2565	0.245	0.2445	0.251	0.246	0.232	0.24	0.23	0.2425	0.2315	0.2485	0.25	0.2365	0.2525	0.2285
1491	0.247	0.2545	0.2575	0.2515	0.269	0.2515	0.236	0.2485	0.2245	0.2445	0.241	0.24	0.242	0.2485	0.2495	0.2415	0.2445	0.2355	0.236	0.2355	0.2395	0.248	0.242	0.2455	0.229	0.245	0.241	0.236	0.2375	0.2555	0.2345	0.251	0.216	0.2455	0.2585	0.2465	0.2465	0.2525	0.2475	0.234	0.241	0.231	0.2445	0.233	0.25	0.2515	0.2385	0.2535	0.23
1492	0.2485	0.256	0.259	0.2525	0.2705	0.2535	0.238	0.2495	0.2255	0.246	0.243	0.242	0.2435	0.2505	0.2515	0.243	0.246	0.237	0.2375	0.2375	0.2405	0.2495	0.243	0.2475	0.2305	0.247	0.2425	0.2375	0.2395	0.2575	0.2365	0.252	0.217	0.247	0.2595	0.248	0.2475	0.254	0.249	0.235	0.243	0.2325	0.2455	0.2345	0.2515	0.2525	0.2395	0.2555	0.2315
1493	0.25	0.2575	0.2605	0.2545	0.272	0.2545	0.239	0.2515	0.2275	0.2475	0.244	0.243	0.245	0.2515	0.2525	0.244	0.2475	0.2385	0.239	0.2385	0.2425	0.251	0.245	0.2485	0.232	0.248	0.244	0.239	0.2405	0.2585	0.2375	0.254	0.219	0.248	0.261	0.2495	0.249	0.255	0.25	0.237	0.244	0.234	0.2475	0.236	0.253	0.254	0.2415	0.2565	0.2325
1494	0.251	0.259	0.262	0.2555	0.2735	0.256	0.241	0.2525	0.2285	0.249	0.246	0.245	0.2465	0.2525	0.254	0.246	0.249	0.24	0.2405	0.2405	0.2435	0.252	0.246	0.25	0.2335	0.249	0.2455	0.2405	0.2425	0.26	0.2395	0.255	0.22	0.25	0.2625	0.251	0.2505	0.257	0.2515	0.238	0.246	0.235	0.2485	0.2375	0.255	0.2555	0.2425	0.2585	0.2345
1495	0.253	0.2605	0.2635	0.2565	0.2745	0.2575	0.242	0.254	0.2305	0.2505	0.247	0.246	0.2475	0.254	0.2555	0.247	0.2505	0.2415	0.2415	0.2415	0.2455	0.2535	0.248	0.2515	0.2345	0.251	0.247	0.242	0.2435	0.2615	0.2405	0.257	0.2215	0.251	0.264	0.252	0.252	0.258	0.253	0.24	0.2475	0.237	0.25	0.2385	0.256	0.257	0.2445	0.2595	0.2355
1496	0.254	0.262	0.2645	0.2585	0.2765	0.259	0.2435	0.2555	0.2315	0.2525	0.249	0.248	0.2495	0.2555	0.257	0.2485	0.2525	0.243	0.2435	0.2435	0.2465	0.255	0.249	0.253	0.2365	0.252	0.2485	0.243	0.2455	0.263	0.242	0.258	0.223	0.253	0.265	0.254	0.2535	0.2595	0.2545	0.241	0.249	0.238	0.2515	0.2405	0.258	0.2585	0.2455	0.2615	0.2375
1497	0.256	0.2635	0.2665	0.2595	0.2775	0.2605	0.245	0.257	0.2335	0.2535	0.25	0.249	0.2505	0.257	0.258	0.25	0.2535	0.244	0.2445	0.2445	0.2485	0.2565	0.251	0.2545	0.2375	0.254	0.25	0.245	0.2465	0.2645	0.2435	0.26	0.224	0.254	0.267	0.255	0.255	0.2605	0.256	0.2425	0.2505	0.24	0.253	0.2415	0.259	0.2595	0.2475	0.2625	0.2385
1498	0.2575	0.265	0.2675	0.261	0.2795	0.262	0.246	0.2585	0.2345	0.2555	0.252	0.251	0.252	0.258	0.2595	0.2515	0.2555	0.2455	0.246	0.246	0.2495	0.258	0.252	0.256	0.239	0.255	0.2515	0.246	0.2485	0.2655	0.245	0.261	0.226	0.2555	0.268	0.257	0.256	0.2625	0.2575	0.244	0.252	0.241	0.2545	0.2435	0.261	0.2615	0.2485	0.2645	0.24
1499	0.259	0.2665	0.2695	0.2625	0.2805	0.2635	0.248	0.26	0.2365	0.2565	0.253	0.252	0.2535	0.2595	0.261	0.253	0.2565	0.247	0.2475	0.2475	0.251	0.2595	0.2535	0.257	0.2405	0.257	0.253	0.2475	0.2495	0.267	0.2465	0.262	0.227	0.257	0.2695	0.2585	0.258	0.2635	0.2585	0.2455	0.2535	0.243	0.256	0.2445	0.262	0.2625	0.2505	0.2655	0.2415
1500	0.2605	0.2675	0.2705	0.264	0.2825	0.265	0.249	0.2615	0.2375	0.2585	0.255	0.254	0.2545	0.261	0.2625	0.2545	0.2585	0.2485	0.249	0.249	0.2525	0.2605	0.255	0.259	0.242	0.258	0.254	0.249	0.2515	0.2685	0.2475	0.264	0.229	0.2585	0.271	0.2595	0.259	0.265	0.26	0.247	0.2545	0.244	0.2575	0.2465	0.264	0.264	0.252	0.2675	0.243
1501	0.2615	0.269	0.272	0.265	0.2835	0.2665	0.251	0.263	0.2395	0.26	0.256	0.255	0.2565	0.262	0.264	0.256	0.26	0.25	0.2505	0.2505	0.254	0.2625	0.2565	0.26	0.2435	0.2595	0.256	0.2505	0.2525	0.27	0.2495	0.265	0.23	0.2595	0.2725	0.2615	0.2605	0.2665	0.2615	0.2485	0.2565	0.246	0.259	0.2475	0.265	0.2655	0.2535	0.2685	0.2445
1502	0.2635	0.2705	0.2735	0.2665	0.2855	0.268	0.252	0.2645	0.2405	0.2615	0.258	0.2565	0.2575	0.264	0.265	0.257	0.2615	0.251	0.2515	0.252	0.2555	0.2635	0.258	0.2615	0.245	0.261	0.257	0.252	0.2545	0.271	0.2505	0.267	0.232	0.2615	0.2735	0.2625	0.262	0.268	0.2625	0.25	0.2575	0.247	0.2605	0.2495	0.267	0.267	0.255	0.27	0.246
1503	0.2645	0.272	0.2745	0.268	0.2865	0.2695	0.254	0.2655	0.2425	0.263	0.2595	0.258	0.259	0.265	0.267	0.259	0.263	0.253	0.2535	0.2535	0.257	0.265	0.259	0.263	0.2465	0.262	0.259	0.2535	0.2555	0.273	0.2525	0.268	0.233	0.2625	0.2755	0.264	0.2635	0.269	0.2645	0.2515	0.2595	0.249	0.262	0.2505	0.268	0.2685	0.2565	0.2715	0.247
1504	0.2665	0.2735	0.2765	0.269	0.2885	0.2705	0.255	0.2675	0.2435	0.2645	0.261	0.2595	0.2605	0.266	0.268	0.26	0.2645	0.254	0.2545	0.255	0.258	0.2665	0.261	0.2645	0.248	0.264	0.26	0.2545	0.2575	0.274	0.2535	0.27	0.235	0.2645	0.2765	0.2655	0.265	0.271	0.2655	0.2525	0.2605	0.25	0.263	0.2525	0.2695	0.2695	0.258	0.273	0.249
1505	0.2675	0.275	0.2775	0.271	0.2895	0.272	0.257	0.2685	0.2455	0.266	0.2625	0.261	0.262	0.268	0.269	0.2615	0.266	0.256	0.2565	0.256	0.26	0.2675	0.262	0.266	0.2495	0.265	0.262	0.2565	0.2585	0.2755	0.2555	0.271	0.236	0.2655	0.278	0.267	0.2665	0.272	0.267	0.2545	0.2625	0.252	0.2645	0.2535	0.271	0.271	0.2595	0.2745	0.25
1506	0.269	0.2765	0.279	0.272	0.2915	0.2735	0.258	0.27	0.2465	0.2675	0.264	0.262	0.2635	0.269	0.271	0.263	0.2675	0.257	0.2575	0.258	0.261	0.2695	0.264	0.267	0.2505	0.2665	0.263	0.2575	0.26	0.277	0.2565	0.272	0.2375	0.267	0.2795	0.2685	0.2675	0.273	0.2685	0.2555	0.2635	0.253	0.266	0.2555	0.2725	0.2725	0.261	0.276	0.252
1507	0.2705	0.278	0.2805	0.273	0.2925	0.275	0.2595	0.2715	0.2485	0.269	0.2655	0.264	0.265	0.2705	0.272	0.2645	0.269	0.2585	0.259	0.259	0.263	0.2705	0.265	0.269	0.252	0.268	0.265	0.259	0.2615	0.278	0.258	0.274	0.239	0.2685	0.2805	0.27	0.2695	0.2745	0.2695	0.2575	0.2655	0.2545	0.2675	0.2565	0.274	0.2735	0.2625	0.2775	0.253
1508	0.272	0.279	0.2815	0.275	0.2945	0.2765	0.261	0.273	0.2495	0.2705	0.267	0.265	0.266	0.272	0.2735	0.266	0.2705	0.26	0.2605	0.2605	0.264	0.272	0.267	0.27	0.2535	0.2695	0.266	0.2605	0.263	0.2795	0.2595	0.275	0.2405	0.27	0.282	0.271	0.2705	0.276	0.2715	0.2585	0.2665	0.256	0.269	0.258	0.2755	0.2755	0.264	0.2785	0.2545
1509	0.2735	0.2805	0.2835	0.276	0.2955	0.278	0.2625	0.2745	0.2515	0.272	0.2685	0.267	0.268	0.273	0.275	0.267	0.272	0.261	0.2615	0.262	0.2655	0.2735	0.268	0.271	0.255	0.271	0.268	0.262	0.2645	0.281	0.261	0.277	0.242	0.271	0.2835	0.273	0.2715	0.2775	0.2725	0.26	0.2685	0.2575	0.27	0.2595	0.277	0.2765	0.2655	0.2805	0.256
1510	0.275	0.282	0.2845	0.277	0.297	0.2795	0.264	0.276	0.2525	0.274	0.27	0.268	0.269	0.2745	0.2765	0.269	0.274	0.2625	0.2635	0.263	0.267	0.2745	0.2695	0.273	0.2565	0.272	0.269	0.263	0.266	0.2825	0.2625	0.278	0.2435	0.273	0.285	0.2745	0.2735	0.2785	0.2735	0.2615	0.2695	0.259	0.272	0.261	0.2785	0.278	0.267	0.2815	0.2575
1511	0.276	0.2835	0.286	0.279	0.2985	0.2805	0.265	0.277	0.254	0.275	0.2715	0.27	0.27	0.2755	0.2775	0.27	0.275	0.264	0.2645	0.265	0.2685	0.276	0.271	0.274	0.258	0.2735	0.2705	0.265	0.2675	0.2835	0.264	0.279	0.245	0.274	0.286	0.2755	0.2745	0.28	0.2755	0.263	0.271	0.2605	0.273	0.2625	0.28	0.2795	0.2685	0.283	0.2585
1512	0.278	0.285	0.2875	0.28	0.3	0.282	0.2665	0.2785	0.2555	0.277	0.273	0.271	0.2715	0.277	0.279	0.2715	0.277	0.2655	0.266	0.266	0.2695	0.2775	0.272	0.276	0.259	0.275	0.272	0.266	0.269	0.2855	0.2655	0.281	0.246	0.2755	0.288	0.2775	0.276	0.2815	0.2765	0.264	0.2725	0.262	0.275	0.2635	0.2815	0.2805	0.27	0.2845	0.2605
1513	0.279	0.286	0.2885	0.2815	0.3015	0.2835	0.268	0.28	0.257	0.278	0.2745	0.2725	0.273	0.2785	0.2805	0.273	0.278	0.267	0.2675	0.2675	0.2715	0.279	0.274	0.277	0.2605	0.2765	0.2735	0.2675	0.2705	0.2865	0.2665	0.282	0.248	0.2765	0.289	0.2785	0.2775	0.283	0.2775	0.266	0.274	0.263	0.276	0.2655	0.2825	0.282	0.271	0.286	0.2615
1514	0.2805	0.2875	0.29	0.2825	0.3025	0.285	0.2695	0.2815	0.2585	0.28	0.2755	0.274	0.2745	0.2795	0.2815	0.274	0.28	0.2685	0.2685	0.269	0.2725	0.28	0.275	0.278	0.262	0.2775	0.275	0.269	0.272	0.2875	0.268	0.2835	0.249	0.278	0.29	0.28	0.279	0.284	0.2795	0.267	0.2755	0.2645	0.277	0.2665	0.284	0.2835	0.273	0.2875	0.263
1515	0.282	0.289	0.2915	0.284	0.304	0.2865	0.271	0.2825	0.26	0.281	0.2775	0.275	0.2755	0.2805	0.283	0.276	0.281	0.2695	0.27	0.2705	0.274	0.2815	0.2765	0.28	0.2635	0.2785	0.2765	0.27	0.273	0.289	0.2695	0.285	0.2505	0.2795	0.2915	0.281	0.28	0.2855	0.2805	0.2685	0.2765	0.266	0.279	0.268	0.2855	0.2845	0.274	0.289	0.2645
1516	0.2835	0.29	0.2925	0.2855	0.3055	0.2875	0.272	0.284	0.2615	0.2825	0.2785	0.277	0.2775	0.282	0.2845	0.277	0.2825	0.2705	0.2715	0.272	0.2755	0.283	0.278	0.281	0.265	0.2805	0.2775	0.2715	0.275	0.2905	0.271	0.286	0.252	0.2805	0.293	0.2825	0.2815	0.2865	0.2815	0.27	0.278	0.2675	0.28	0.2695	0.287	0.286	0.276	0.29	0.266
1517	0.2845	0.2915	0.294	0.2865	0.307	0.289	0.2735	0.285	0.2625	0.284	0.28	0.278	0.2785	0.2835	0.2855	0.278	0.284	0.2725	0.273	0.273	0.2765	0.284	0.279	0.282	0.266	0.2815	0.2795	0.2725	0.276	0.2915	0.272	0.2875	0.253	0.2825	0.2945	0.284	0.283	0.288	0.283	0.271	0.2795	0.269	0.2815	0.271	0.2885	0.2875	0.277	0.2915	0.267
1518	0.286	0.293	0.2955	0.2875	0.308	0.2905	0.275	0.287	0.264	0.2855	0.2815	0.2795	0.2795	0.2845	0.2865	0.28	0.2855	0.2735	0.274	0.2745	0.278	0.2855	0.281	0.284	0.2675	0.2825	0.2805	0.2745	0.2775	0.293	0.2735	0.289	0.2545	0.2835	0.2955	0.285	0.284	0.2895	0.2845	0.273	0.281	0.2705	0.283	0.2725	0.2895	0.2885	0.278	0.293	0.269
1519	0.2875	0.294	0.2965	0.289	0.3095	0.2915	0.2765	0.288	0.2655	0.287	0.2825	0.281	0.281	0.2855	0.2885	0.281	0.287	0.2745	0.2755	0.2755	0.2795	0.287	0.282	0.285	0.269	0.2845	0.2815	0.2755	0.279	0.294	0.275	0.29	0.256	0.285	0.2965	0.2865	0.2855	0.2905	0.2855	0.274	0.282	0.2715	0.284	0.2735	0.291	0.29	0.28	0.2945	0.27
1520	0.2885	0.2955	0.298	0.2905	0.311	0.293	0.2775	0.289	0.267	0.288	0.2845	0.282	0.2825	0.287	0.2895	0.282	0.288	0.2765	0.277	0.2775	0.281	0.288	0.283	0.286	0.27	0.2855	0.2835	0.277	0.28	0.2955	0.2765	0.2915	0.2575	0.286	0.298	0.288	0.2865	0.2915	0.287	0.2755	0.284	0.273	0.2855	0.275	0.2925	0.2915	0.281	0.296	0.2715
1521	0.2905	0.297	0.299	0.2915	0.312	0.2945	0.279	0.2905	0.268	0.2895	0.2855	0.2835	0.2835	0.288	0.2905	0.284	0.2895	0.2775	0.278	0.2785	0.282	0.289	0.285	0.2875	0.2715	0.2865	0.2845	0.278	0.282	0.297	0.278	0.2925	0.259	0.287	0.2995	0.2895	0.2885	0.293	0.288	0.2765	0.285	0.2745	0.287	0.2765	0.2935	0.2925	0.2825	0.297	0.2725
1522	0.2915	0.298	0.3005	0.2925	0.3135	0.2955	0.2805	0.292	0.2695	0.291	0.287	0.285	0.285	0.289	0.292	0.285	0.291	0.2785	0.2795	0.2795	0.283	0.291	0.286	0.289	0.273	0.288	0.286	0.2795	0.283	0.298	0.279	0.294	0.26	0.289	0.3005	0.2905	0.2895	0.294	0.2895	0.278	0.286	0.2755	0.288	0.2775	0.2955	0.2935	0.284	0.2985	0.274
1523	0.2925	0.2995	0.3015	0.2935	0.315	0.2965	0.2815	0.293	0.271	0.2925	0.2885	0.286	0.286	0.291	0.2935	0.286	0.2925	0.28	0.281	0.2815	0.285	0.292	0.287	0.29	0.274	0.2895	0.2875	0.281	0.2845	0.299	0.2805	0.295	0.2615	0.29	0.302	0.292	0.2905	0.296	0.2905	0.2795	0.288	0.277	0.2895	0.279	0.2965	0.295	0.285	0.3	0.2755
1524	0.294	0.301	0.303	0.2955	0.316	0.2985	0.2825	0.294	0.272	0.2935	0.2895	0.2875	0.287	0.292	0.2945	0.288	0.2935	0.2815	0.282	0.2825	0.286	0.293	0.2885	0.291	0.2755	0.2905	0.2885	0.282	0.286	0.3005	0.282	0.2965	0.263	0.291	0.303	0.293	0.292	0.297	0.2915	0.2805	0.289	0.2785	0.291	0.2805	0.2975	0.2965	0.2865	0.301	0.2765
1525	0.2955	0.302	0.304	0.2965	0.3175	0.2995	0.2845	0.296	0.274	0.2955	0.291	0.2885	0.2885	0.293	0.2955	0.289	0.2955	0.2825	0.283	0.2835	0.2875	0.2945	0.29	0.2925	0.277	0.2915	0.29	0.283	0.287	0.302	0.283	0.2975	0.264	0.2925	0.304	0.2945	0.293	0.298	0.293	0.2815	0.29	0.2795	0.292	0.2815	0.299	0.2975	0.288	0.302	0.2775
1526	0.297	0.303	0.3055	0.2975	0.3185	0.3005	0.2855	0.297	0.275	0.2965	0.2925	0.29	0.29	0.294	0.297	0.29	0.2965	0.284	0.2845	0.285	0.2885	0.296	0.291	0.294	0.278	0.293	0.291	0.2845	0.2885	0.303	0.284	0.299	0.2655	0.2935	0.305	0.296	0.294	0.299	0.294	0.2835	0.292	0.281	0.293	0.283	0.3005	0.2985	0.2895	0.304	0.2795
1527	0.298	0.304	0.3065	0.2985	0.32	0.302	0.2865	0.298	0.276	0.2975	0.2935	0.2915	0.291	0.295	0.298	0.2915	0.2975	0.285	0.286	0.2865	0.2895	0.297	0.292	0.295	0.279	0.294	0.2925	0.286	0.29	0.3045	0.286	0.3	0.2665	0.295	0.307	0.297	0.296	0.3005	0.2955	0.2845	0.293	0.2825	0.2945	0.284	0.3015	0.2995	0.2905	0.305	0.2805
1528	0.299	0.306	0.3075	0.2995	0.321	0.3035	0.2875	0.299	0.278	0.2995	0.295	0.2925	0.2925	0.2965	0.299	0.293	0.2995	0.2865	0.287	0.2875	0.2915	0.298	0.2935	0.296	0.281	0.295	0.294	0.287	0.291	0.3055	0.287	0.3015	0.268	0.2965	0.308	0.298	0.297	0.3015	0.2965	0.2855	0.294	0.2835	0.2955	0.2855	0.3025	0.301	0.292	0.306	0.282
1529	0.3005	0.307	0.309	0.301	0.3225	0.3045	0.2895	0.3005	0.279	0.3005	0.296	0.2935	0.2935	0.2975	0.3005	0.294	0.3005	0.2875	0.288	0.289	0.2925	0.2995	0.295	0.2975	0.282	0.2965	0.295	0.2885	0.2925	0.3065	0.288	0.3025	0.2695	0.2975	0.309	0.2995	0.298	0.3025	0.2975	0.287	0.295	0.285	0.297	0.287	0.3045	0.3025	0.2935	0.3075	0.283
1530	0.302	0.308	0.31	0.302	0.3235	0.3055	0.2905	0.302	0.28	0.3015	0.2975	0.295	0.2945	0.2985	0.302	0.295	0.3015	0.289	0.2895	0.29	0.2935	0.3005	0.296	0.2985	0.283	0.298	0.296	0.2895	0.294	0.3075	0.2895	0.3035	0.2705	0.2985	0.31	0.3005	0.299	0.304	0.299	0.288	0.297	0.286	0.298	0.288	0.3055	0.3035	0.2945	0.309	0.284
1531	0.303	0.309	0.311	0.303	0.325	0.3065	0.2915	0.303	0.281	0.303	0.299	0.2965	0.2955	0.2995	0.303	0.2965	0.303	0.29	0.291	0.291	0.2945	0.3015	0.297	0.2995	0.284	0.299	0.298	0.2905	0.295	0.3085	0.291	0.305	0.2715	0.3	0.3115	0.302	0.3005	0.305	0.3	0.2895	0.298	0.2875	0.2995	0.2895	0.3065	0.3045	0.2955	0.31	0.285
1532	0.304	0.31	0.3125	0.304	0.326	0.3085	0.2925	0.304	0.283	0.3045	0.3	0.2975	0.297	0.3005	0.304	0.2975	0.3045	0.291	0.292	0.2925	0.296	0.303	0.298	0.301	0.286	0.3	0.299	0.2915	0.296	0.3105	0.292	0.306	0.273	0.301	0.3125	0.303	0.3015	0.306	0.301	0.291	0.299	0.2885	0.3005	0.2905	0.3075	0.3055	0.2965	0.311	0.287
1533	0.3055	0.312	0.3135	0.3055	0.327	0.3095	0.294	0.305	0.284	0.3055	0.301	0.2985	0.298	0.3015	0.305	0.2985	0.3055	0.292	0.293	0.294	0.297	0.304	0.3	0.302	0.287	0.301	0.3	0.293	0.2975	0.3115	0.293	0.3075	0.2745	0.302	0.3135	0.304	0.3025	0.307	0.302	0.292	0.3	0.2895	0.3015	0.292	0.309	0.3065	0.2985	0.3125	0.288
1534	0.3065	0.313	0.3145	0.3065	0.3285	0.3105	0.2955	0.306	0.285	0.307	0.3025	0.3	0.299	0.303	0.306	0.3	0.307	0.2935	0.294	0.295	0.2985	0.3055	0.301	0.303	0.288	0.302	0.301	0.294	0.299	0.3125	0.294	0.3085	0.2755	0.303	0.3145	0.3055	0.3035	0.3085	0.303	0.293	0.302	0.291	0.303	0.293	0.3105	0.308	0.2995	0.3135	0.289
1535	0.3075	0.314	0.316	0.3075	0.3295	0.3115	0.2965	0.3075	0.2865	0.308	0.304	0.3015	0.3005	0.304	0.3075	0.3015	0.308	0.295	0.295	0.296	0.2995	0.3065	0.302	0.3045	0.289	0.3035	0.3025	0.2955	0.3	0.3135	0.296	0.3095	0.2765	0.3045	0.3155	0.307	0.305	0.3095	0.304	0.294	0.303	0.292	0.3045	0.294	0.3115	0.3095	0.3005	0.315	0.2905
1536	0.309	0.315	0.317	0.309	0.3305	0.3125	0.2975	0.3085	0.288	0.3095	0.305	0.3025	0.302	0.305	0.3085	0.3025	0.3095	0.296	0.2965	0.297	0.301	0.3075	0.303	0.3055	0.29	0.3045	0.3035	0.2965	0.301	0.3145	0.297	0.3105	0.278	0.3055	0.3165	0.308	0.3065	0.3105	0.305	0.2955	0.304	0.2935	0.3055	0.2955	0.3125	0.3105	0.302	0.316	0.2915
1537	0.3105	0.316	0.318	0.31	0.332	0.314	0.2985	0.3095	0.289	0.3105	0.306	0.3035	0.303	0.306	0.3095	0.3035	0.3105	0.297	0.298	0.298	0.302	0.3085	0.304	0.3065	0.2915	0.3055	0.3045	0.2975	0.3025	0.316	0.298	0.3115	0.279	0.307	0.318	0.309	0.3075	0.3115	0.3065	0.2965	0.305	0.2945	0.3065	0.2965	0.3135	0.3115	0.303	0.3175	0.2925
1538	0.3115	0.317	0.319	0.311	0.333	0.315	0.3	0.3105	0.29	0.312	0.307	0.3045	0.304	0.307	0.3105	0.3045	0.312	0.298	0.299	0.2995	0.303	0.3095	0.305	0.3075	0.293	0.3065	0.306	0.299	0.3035	0.317	0.299	0.3125	0.2805	0.308	0.319	0.31	0.3085	0.3125	0.308	0.298	0.306	0.2955	0.3075	0.298	0.315	0.3125	0.304	0.3185	0.2935
1539	0.3125	0.318	0.32	0.312	0.334	0.3165	0.301	0.312	0.291	0.313	0.3085	0.3055	0.305	0.308	0.3115	0.3055	0.313	0.299	0.3	0.3005	0.304	0.3105	0.306	0.3085	0.294	0.3075	0.3075	0.3	0.3045	0.318	0.3	0.3135	0.2815	0.309	0.32	0.3115	0.3095	0.314	0.309	0.299	0.3075	0.297	0.3085	0.299	0.316	0.3135	0.3055	0.3195	0.295
1540	0.3135	0.319	0.321	0.313	0.335	0.3175	0.302	0.313	0.2925	0.314	0.3095	0.3065	0.306	0.309	0.3125	0.3065	0.314	0.3	0.301	0.3015	0.305	0.3115	0.3075	0.3095	0.295	0.3085	0.3085	0.301	0.306	0.319	0.3015	0.315	0.2825	0.3105	0.321	0.3125	0.311	0.315	0.31	0.3005	0.309	0.298	0.3095	0.3	0.317	0.3145	0.3065	0.3205	0.296
1541	0.3145	0.32	0.322	0.314	0.3365	0.3185	0.303	0.314	0.2935	0.315	0.311	0.308	0.307	0.31	0.3135	0.3075	0.315	0.301	0.302	0.303	0.3065	0.313	0.309	0.3105	0.296	0.3095	0.3095	0.302	0.307	0.32	0.303	0.316	0.2835	0.3115	0.322	0.3135	0.312	0.316	0.311	0.3015	0.31	0.299	0.3105	0.301	0.3185	0.3155	0.308	0.3215	0.297
1542	0.316	0.3215	0.323	0.315	0.3375	0.3195	0.304	0.315	0.2945	0.317	0.312	0.309	0.3085	0.311	0.3145	0.3095	0.317	0.302	0.303	0.304	0.3075	0.314	0.31	0.3115	0.297	0.3105	0.3105	0.303	0.3085	0.321	0.304	0.317	0.285	0.3125	0.323	0.3145	0.313	0.317	0.312	0.3025	0.311	0.3005	0.3115	0.302	0.3195	0.3165	0.309	0.3225	0.298
1543	0.317	0.3225	0.324	0.316	0.3385	0.3205	0.3055	0.316	0.296	0.318	0.313	0.3105	0.3095	0.312	0.316	0.3105	0.318	0.3035	0.304	0.305	0.3085	0.315	0.311	0.3125	0.298	0.3115	0.3115	0.3045	0.3095	0.322	0.305	0.3185	0.286	0.3135	0.324	0.316	0.314	0.318	0.313	0.3035	0.312	0.3015	0.313	0.303	0.3205	0.3175	0.31	0.3245	0.2995
1544	0.318	0.3235	0.325	0.317	0.3395	0.3215	0.3065	0.317	0.297	0.319	0.314	0.3115	0.3105	0.313	0.3165	0.3115	0.319	0.3045	0.305	0.3065	0.3095	0.316	0.312	0.3135	0.2995	0.3125	0.313	0.3055	0.3105	0.323	0.306	0.3195	0.2875	0.314	0.325	0.317	0.315	0.319	0.314	0.3045	0.313	0.3025	0.3145	0.3045	0.3215	0.3185	0.311	0.3255	0.301
1545	0.319	0.3245	0.326	0.3175	0.3405	0.3225	0.3075	0.318	0.298	0.32	0.3155	0.3125	0.311	0.314	0.3175	0.3125	0.32	0.3055	0.306	0.3075	0.3105	0.317	0.313	0.3145	0.3005	0.314	0.314	0.3065	0.3115	0.324	0.307	0.32	0.2885	0.315	0.326	0.3175	0.316	0.32	0.315	0.3055	0.314	0.3035	0.3155	0.3055	0.3225	0.3195	0.312	0.3265	0.302
1546	0.32	0.3255	0.327	0.3185	0.3415	0.3235	0.3085	0.319	0.299	0.321	0.3165	0.3135	0.312	0.315	0.3185	0.3135	0.321	0.3065	0.3075	0.3085	0.3115	0.318	0.314	0.3155	0.302	0.315	0.315	0.3075	0.3125	0.325	0.308	0.321	0.2895	0.316	0.327	0.3185	0.317	0.3205	0.3155	0.3065	0.315	0.3045	0.3165	0.3065	0.3235	0.3205	0.313	0.3275	0.303
1547	0.321	0.3265	0.328	0.3195	0.3425	0.3245	0.31	0.3195	0.3005	0.322	0.3175	0.3145	0.313	0.316	0.32	0.3145	0.322	0.3075	0.3085	0.3095	0.3125	0.319	0.315	0.3165	0.303	0.316	0.316	0.3085	0.3135	0.326	0.309	0.322	0.2905	0.317	0.328	0.3195	0.3175	0.322	0.3165	0.308	0.3165	0.3055	0.3175	0.3075	0.3245	0.3215	0.314	0.3285	0.3035
1548	0.322	0.3275	0.329	0.3205	0.3435	0.3255	0.311	0.3205	0.3015	0.323	0.3185	0.3155	0.314	0.3165	0.321	0.3155	0.323	0.3085	0.3095	0.3105	0.3135	0.32	0.316	0.3175	0.304	0.317	0.317	0.3095	0.3145	0.327	0.31	0.323	0.2915	0.3185	0.329	0.3205	0.3185	0.323	0.3175	0.309	0.3175	0.3065	0.3185	0.309	0.326	0.3225	0.315	0.3295	0.3045
1549	0.323	0.3285	0.33	0.3215	0.3445	0.3265	0.312	0.3215	0.3025	0.324	0.3195	0.3165	0.315	0.3175	0.322	0.3165	0.324	0.3095	0.3105	0.3115	0.3145	0.321	0.317	0.3185	0.305	0.318	0.318	0.3105	0.3155	0.328	0.3115	0.324	0.2925	0.3195	0.33	0.3215	0.3195	0.324	0.3185	0.31	0.3185	0.308	0.3195	0.31	0.327	0.3235	0.316	0.3305	0.3055
1550	0.324	0.3295	0.331	0.3225	0.3455	0.328	0.313	0.3225	0.3035	0.3255	0.3205	0.3175	0.316	0.3185	0.323	0.3175	0.3255	0.3105	0.3115	0.312	0.3155	0.322	0.318	0.3195	0.306	0.319	0.319	0.3115	0.3175	0.329	0.3125	0.325	0.2935	0.3205	0.331	0.3225	0.321	0.325	0.3195	0.311	0.3195	0.309	0.32	0.311	0.328	0.3245	0.3175	0.3315	0.3065
1551	0.325	0.3305	0.332	0.3235	0.3465	0.329	0.314	0.3235	0.3045	0.3265	0.3215	0.3185	0.317	0.3195	0.3235	0.3185	0.3265	0.3115	0.3125	0.313	0.3165	0.323	0.319	0.3205	0.307	0.32	0.32	0.312	0.3185	0.3295	0.3135	0.326	0.2945	0.3215	0.3315	0.324	0.322	0.326	0.3205	0.312	0.3205	0.31	0.321	0.312	0.329	0.3255	0.3185	0.3325	0.3075
1552	0.326	0.3315	0.333	0.3245	0.3475	0.3295	0.315	0.3245	0.3055	0.3275	0.3225	0.3195	0.318	0.3205	0.3245	0.3195	0.3275	0.3125	0.3135	0.314	0.3175	0.324	0.32	0.3215	0.308	0.321	0.321	0.313	0.3195	0.3305	0.3145	0.327	0.2955	0.3225	0.3325	0.325	0.323	0.327	0.3215	0.313	0.3215	0.311	0.322	0.313	0.33	0.3265	0.3195	0.3335	0.3085
1553	0.327	0.332	0.334	0.325	0.3485	0.3305	0.316	0.3255	0.3065	0.3285	0.3235	0.32	0.319	0.3215	0.3255	0.3205	0.3285	0.3135	0.3145	0.315	0.3185	0.325	0.321	0.3225	0.309	0.322	0.322	0.314	0.3205	0.3315	0.3155	0.328	0.2965	0.3235	0.3335	0.326	0.324	0.3275	0.322	0.314	0.3225	0.312	0.323	0.314	0.331	0.3275	0.3205	0.3345	0.3095
1554	0.328	0.333	0.335	0.3255	0.3495	0.3315	0.3165	0.3265	0.3075	0.3295	0.3245	0.321	0.3195	0.322	0.3265	0.321	0.3295	0.3145	0.315	0.316	0.319	0.326	0.3215	0.3235	0.31	0.322	0.3235	0.315	0.3215	0.3325	0.3165	0.329	0.2975	0.3245	0.3345	0.3265	0.325	0.3285	0.323	0.315	0.3235	0.313	0.324	0.315	0.3315	0.3285	0.3215	0.3355	0.3105
1555	0.329	0.334	0.3355	0.3265	0.3505	0.332	0.3175	0.3275	0.3085	0.3305	0.3255	0.322	0.3205	0.323	0.3275	0.322	0.3305	0.3155	0.316	0.317	0.32	0.327	0.3225	0.3245	0.311	0.323	0.3245	0.316	0.3225	0.3335	0.3175	0.3295	0.2985	0.325	0.3355	0.3275	0.326	0.3295	0.3235	0.316	0.3245	0.314	0.325	0.316	0.3325	0.329	0.3225	0.3365	0.3115
1556	0.33	0.3345	0.336	0.3275	0.3515	0.333	0.3185	0.3285	0.3095	0.3315	0.3265	0.323	0.3215	0.324	0.328	0.323	0.3315	0.3165	0.317	0.318	0.321	0.327	0.3235	0.325	0.312	0.324	0.3255	0.317	0.323	0.3345	0.3185	0.3305	0.2995	0.326	0.3365	0.3285	0.3265	0.3305	0.3245	0.3165	0.3255	0.315	0.326	0.317	0.333	0.3295	0.3235	0.3375	0.313
1557	0.3305	0.3355	0.337	0.3285	0.352	0.334	0.319	0.329	0.3105	0.3325	0.3275	0.324	0.3225	0.325	0.329	0.324	0.3325	0.3175	0.318	0.319	0.322	0.328	0.3245	0.326	0.313	0.325	0.3265	0.318	0.324	0.335	0.3195	0.331	0.3005	0.327	0.337	0.3295	0.3275	0.331	0.3255	0.3175	0.3265	0.3155	0.327	0.318	0.334	0.3305	0.3245	0.338	0.314
1558	0.3315	0.3365	0.338	0.3295	0.3525	0.335	0.32	0.33	0.3115	0.3335	0.3285	0.325	0.3235	0.326	0.33	0.325	0.3335	0.3185	0.319	0.32	0.323	0.329	0.325	0.3265	0.3135	0.326	0.327	0.319	0.325	0.336	0.3205	0.332	0.3015	0.328	0.3375	0.3305	0.328	0.332	0.3265	0.3185	0.327	0.3165	0.3275	0.3185	0.335	0.3315	0.3255	0.339	0.315
1559	0.3325	0.3375	0.339	0.33	0.3535	0.336	0.321	0.331	0.3125	0.3345	0.329	0.326	0.324	0.326	0.331	0.326	0.3345	0.319	0.32	0.321	0.324	0.33	0.326	0.3275	0.3145	0.327	0.328	0.3195	0.326	0.337	0.321	0.333	0.3025	0.329	0.3385	0.331	0.329	0.333	0.3275	0.3195	0.328	0.3175	0.3285	0.319	0.336	0.3325	0.326	0.34	0.315
1560	0.3335	0.3385	0.34	0.3305	0.3545	0.337	0.322	0.3315	0.3135	0.3355	0.33	0.327	0.325	0.327	0.332	0.327	0.3355	0.3195	0.321	0.3215	0.325	0.331	0.327	0.3285	0.3155	0.3275	0.3285	0.3205	0.327	0.338	0.322	0.334	0.3035	0.3295	0.3395	0.332	0.33	0.3335	0.328	0.3205	0.329	0.3185	0.3295	0.32	0.337	0.3335	0.327	0.341	0.316
1561	0.3345	0.3395	0.3405	0.3315	0.3555	0.338	0.323	0.3325	0.3145	0.3365	0.331	0.328	0.326	0.328	0.3325	0.328	0.3365	0.3205	0.322	0.3225	0.3255	0.332	0.328	0.3295	0.3165	0.3285	0.3295	0.3215	0.328	0.339	0.323	0.335	0.3045	0.33	0.3405	0.333	0.3305	0.334	0.3285	0.3215	0.33	0.3195	0.33	0.321	0.338	0.3345	0.328	0.342	0.317
1562	0.335	0.3395	0.341	0.3325	0.3565	0.339	0.324	0.3335	0.315	0.3375	0.332	0.3285	0.327	0.3285	0.333	0.329	0.3375	0.3215	0.3225	0.3235	0.3265	0.3325	0.3285	0.3305	0.317	0.3295	0.3305	0.3225	0.3285	0.339	0.324	0.336	0.3055	0.331	0.341	0.334	0.3315	0.335	0.3295	0.3225	0.331	0.32	0.331	0.322	0.339	0.3345	0.3285	0.343	0.318
1563	0.336	0.3405	0.342	0.333	0.3575	0.3395	0.3245	0.334	0.316	0.338	0.333	0.329	0.328	0.3295	0.334	0.3295	0.338	0.3225	0.3235	0.324	0.3275	0.3335	0.3295	0.331	0.318	0.3305	0.3315	0.3235	0.3295	0.34	0.3245	0.336	0.3065	0.332	0.342	0.3345	0.3325	0.336	0.3305	0.323	0.332	0.321	0.332	0.323	0.34	0.3355	0.3295	0.344	0.319
1564	0.337	0.3415	0.343	0.334	0.358	0.34	0.3255	0.335	0.317	0.3385	0.334	0.33	0.3285	0.3305	0.335	0.33	0.3385	0.3235	0.324	0.325	0.3285	0.334	0.3305	0.3315	0.319	0.331	0.3325	0.324	0.3305	0.341	0.3255	0.337	0.3075	0.3325	0.343	0.3355	0.3335	0.3365	0.3315	0.324	0.3325	0.322	0.333	0.324	0.3405	0.3365	0.3305	0.345	0.3195
1565	0.338	0.3425	0.344	0.3345	0.3585	0.341	0.3265	0.336	0.3175	0.3395	0.335	0.331	0.3295	0.331	0.336	0.331	0.3395	0.324	0.325	0.3255	0.3295	0.335	0.331	0.3325	0.32	0.3315	0.333	0.325	0.3315	0.342	0.3265	0.338	0.308	0.3335	0.3435	0.336	0.334	0.3375	0.3315	0.325	0.3335	0.323	0.334	0.325	0.341	0.3375	0.3315	0.3455	0.3205
1566	0.3385	0.3435	0.3445	0.3355	0.3595	0.342	0.327	0.3365	0.3185	0.3405	0.335	0.332	0.33	0.3315	0.3365	0.332	0.3405	0.325	0.326	0.3265	0.33	0.3355	0.332	0.3335	0.321	0.3325	0.334	0.3255	0.332	0.3425	0.3275	0.339	0.3085	0.3345	0.344	0.337	0.335	0.3385	0.3325	0.3255	0.3345	0.324	0.334	0.326	0.342	0.338	0.332	0.346	0.3215
1567	0.3395	0.3435	0.345	0.336	0.3605	0.343	0.328	0.337	0.3195	0.3415	0.336	0.333	0.3305	0.3325	0.3375	0.333	0.3415	0.3255	0.327	0.3275	0.3305	0.3365	0.333	0.3345	0.3215	0.3335	0.335	0.3265	0.333	0.3435	0.3285	0.3395	0.3095	0.3355	0.345	0.3375	0.336	0.339	0.3335	0.3265	0.335	0.3245	0.335	0.326	0.343	0.3385	0.333	0.347	0.3225
1568	0.3405	0.3445	0.346	0.337	0.3615	0.3435	0.3285	0.338	0.3205	0.3425	0.337	0.3335	0.3315	0.3335	0.338	0.3335	0.3425	0.3265	0.3275	0.3285	0.3315	0.3375	0.3335	0.3345	0.3225	0.334	0.336	0.327	0.334	0.344	0.329	0.34	0.3105	0.336	0.346	0.3385	0.3365	0.3395	0.3345	0.327	0.336	0.3255	0.336	0.327	0.344	0.3395	0.334	0.348	0.3235
1569	0.341	0.3455	0.347	0.3375	0.362	0.344	0.3295	0.339	0.321	0.343	0.338	0.334	0.3325	0.334	0.3385	0.3345	0.343	0.3275	0.3285	0.329	0.3325	0.338	0.3345	0.3355	0.323	0.3345	0.337	0.328	0.335	0.345	0.3295	0.341	0.3115	0.337	0.346	0.3395	0.337	0.3405	0.335	0.328	0.337	0.326	0.337	0.328	0.3445	0.3405	0.335	0.349	0.324
1570	0.3415	0.346	0.3475	0.338	0.3625	0.345	0.3305	0.3395	0.322	0.344	0.339	0.335	0.333	0.3345	0.3395	0.335	0.344	0.328	0.329	0.3295	0.333	0.3385	0.335	0.3365	0.324	0.3355	0.337	0.329	0.336	0.3455	0.3305	0.342	0.3125	0.3375	0.347	0.34	0.338	0.341	0.3355	0.329	0.3375	0.327	0.338	0.329	0.345	0.341	0.3355	0.3495	0.3245
1571	0.3425	0.3465	0.348	0.339	0.3635	0.346	0.3315	0.34	0.323	0.345	0.3395	0.336	0.334	0.335	0.3405	0.336	0.345	0.329	0.33	0.3305	0.334	0.3395	0.336	0.3375	0.325	0.3365	0.338	0.3295	0.3365	0.3465	0.3315	0.3425	0.3135	0.338	0.348	0.341	0.339	0.342	0.3365	0.33	0.3385	0.328	0.338	0.33	0.346	0.3415	0.336	0.3505	0.3255
1572	0.3435	0.3475	0.349	0.34	0.3645	0.3465	0.332	0.341	0.3235	0.3455	0.3405	0.3365	0.3345	0.336	0.3405	0.3365	0.3455	0.3295	0.3305	0.3315	0.3345	0.3405	0.3365	0.3375	0.3255	0.337	0.339	0.33	0.337	0.3475	0.3325	0.3435	0.3135	0.339	0.3485	0.342	0.3395	0.343	0.337	0.3305	0.339	0.3285	0.339	0.331	0.347	0.3425	0.337	0.351	0.326
1573	0.3445	0.3485	0.35	0.34	0.365	0.3475	0.3325	0.342	0.3245	0.3465	0.341	0.3375	0.335	0.3365	0.3415	0.3375	0.3465	0.3305	0.3315	0.332	0.335	0.341	0.3375	0.3385	0.3265	0.338	0.3395	0.331	0.338	0.3475	0.3335	0.344	0.3145	0.34	0.349	0.3425	0.34	0.3435	0.3375	0.331	0.34	0.3295	0.34	0.331	0.3475	0.3435	0.338	0.352	0.327
1574	0.3445	0.349	0.3505	0.341	0.3655	0.348	0.3335	0.342	0.325	0.347	0.342	0.3385	0.336	0.337	0.3425	0.3385	0.347	0.331	0.332	0.333	0.336	0.3415	0.338	0.3395	0.327	0.3385	0.3405	0.332	0.339	0.3485	0.3335	0.3445	0.3155	0.3405	0.35	0.343	0.341	0.344	0.3385	0.332	0.341	0.33	0.341	0.332	0.3485	0.344	0.339	0.3525	0.328
1575	0.3455	0.3495	0.351	0.342	0.3665	0.3485	0.3345	0.343	0.326	0.348	0.343	0.339	0.337	0.338	0.3435	0.339	0.348	0.332	0.333	0.3335	0.337	0.3425	0.339	0.34	0.328	0.339	0.3415	0.3325	0.34	0.3495	0.3345	0.3455	0.3165	0.341	0.3505	0.344	0.3415	0.3445	0.339	0.333	0.3415	0.331	0.341	0.333	0.349	0.3445	0.3395	0.3535	0.329
1576	0.3465	0.3505	0.352	0.342	0.3675	0.3495	0.3345	0.344	0.327	0.349	0.3435	0.3395	0.3375	0.339	0.3435	0.3395	0.349	0.3325	0.3335	0.334	0.338	0.3435	0.3395	0.3405	0.3285	0.34	0.342	0.3335	0.34	0.35	0.3355	0.346	0.3175	0.342	0.3515	0.3445	0.3425	0.3455	0.3395	0.3335	0.3425	0.332	0.342	0.334	0.35	0.3455	0.34	0.3545	0.3295
1577	0.347	0.351	0.3525	0.343	0.3675	0.3505	0.3355	0.3445	0.328	0.35	0.3445	0.3405	0.338	0.339	0.3445	0.3405	0.35	0.333	0.3345	0.335	0.338	0.3435	0.3405	0.3415	0.3295	0.3405	0.3425	0.334	0.341	0.3505	0.3365	0.3465	0.3175	0.3425	0.352	0.3455	0.3435	0.3465	0.3405	0.3345	0.343	0.3325	0.343	0.334	0.3505	0.346	0.341	0.355	0.33
1578	0.348	0.3515	0.353	0.344	0.3685	0.3505	0.3365	0.345	0.3285	0.35	0.345	0.3415	0.339	0.34	0.3455	0.3415	0.35	0.334	0.335	0.336	0.339	0.3445	0.341	0.3425	0.3305	0.341	0.3435	0.3345	0.342	0.351	0.3365	0.3475	0.3185	0.3435	0.3525	0.3465	0.3435	0.3465	0.341	0.335	0.344	0.333	0.3435	0.335	0.3515	0.3465	0.3415	0.3555	0.331
1579	0.3485	0.3525	0.354	0.344	0.3695	0.3515	0.3375	0.346	0.329	0.351	0.3455	0.3415	0.3395	0.3405	0.3455	0.3415	0.351	0.335	0.3355	0.337	0.34	0.3455	0.3415	0.3425	0.331	0.342	0.3445	0.3355	0.343	0.352	0.3375	0.3485	0.3195	0.3445	0.3535	0.3465	0.3445	0.3475	0.3415	0.3355	0.3445	0.334	0.344	0.336	0.352	0.3475	0.3425	0.3565	0.3315
1580	0.349	0.353	0.3545	0.345	0.37	0.3525	0.3375	0.3465	0.33	0.352	0.3465	0.3425	0.3405	0.341	0.3465	0.3425	0.352	0.3355	0.3365	0.337	0.3405	0.3455	0.3425	0.3435	0.3315	0.343	0.345	0.336	0.343	0.3525	0.3385	0.3485	0.3205	0.3445	0.3535	0.3475	0.345	0.348	0.3425	0.3365	0.3455	0.3345	0.345	0.337	0.3525	0.348	0.3435	0.3575	0.3325
1581	0.35	0.3535	0.355	0.3455	0.3705	0.3525	0.3385	0.347	0.331	0.353	0.3475	0.3435	0.341	0.342	0.347	0.3435	0.353	0.336	0.3375	0.338	0.341	0.3465	0.343	0.3445	0.3325	0.343	0.3455	0.3365	0.344	0.353	0.3395	0.3495	0.3205	0.3455	0.3545	0.348	0.346	0.349	0.343	0.3375	0.346	0.335	0.3455	0.337	0.3535	0.3485	0.3435	0.358	0.333
1582	0.351	0.354	0.356	0.346	0.3715	0.3535	0.3395	0.348	0.3315	0.353	0.348	0.344	0.3415	0.3425	0.3475	0.344	0.353	0.337	0.3375	0.3385	0.3415	0.347	0.3435	0.3445	0.333	0.344	0.3465	0.3375	0.345	0.354	0.3395	0.3505	0.3215	0.346	0.3555	0.349	0.3465	0.349	0.3435	0.3375	0.3465	0.336	0.3465	0.338	0.354	0.3495	0.3445	0.3585	0.3335
1583	0.351	0.355	0.3565	0.347	0.372	0.3545	0.3395	0.3485	0.332	0.354	0.3485	0.3445	0.3425	0.343	0.3485	0.3445	0.354	0.338	0.3385	0.339	0.3425	0.3475	0.3445	0.3455	0.334	0.345	0.347	0.338	0.346	0.3545	0.3405	0.3505	0.3225	0.3465	0.3555	0.3495	0.347	0.35	0.3445	0.3385	0.3475	0.337	0.347	0.339	0.355	0.35	0.3455	0.3595	0.3345
1584	0.352	0.3555	0.357	0.3475	0.3725	0.3545	0.3405	0.349	0.333	0.355	0.3495	0.3455	0.343	0.3435	0.349	0.3455	0.355	0.338	0.3395	0.34	0.343	0.3485	0.345	0.3465	0.3345	0.345	0.348	0.339	0.346	0.355	0.3415	0.3515	0.3235	0.3475	0.3565	0.35	0.348	0.3505	0.345	0.3395	0.348	0.3375	0.3475	0.3395	0.3555	0.3505	0.3465	0.3605	0.3355
1585	0.3525	0.356	0.358	0.348	0.3735	0.3555	0.3415	0.35	0.334	0.3555	0.3505	0.346	0.3435	0.3445	0.3495	0.346	0.3555	0.339	0.3395	0.3405	0.3435	0.349	0.3455	0.3465	0.3355	0.346	0.3485	0.3395	0.347	0.356	0.3415	0.352	0.3235	0.348	0.357	0.351	0.3485	0.351	0.3455	0.34	0.349	0.338	0.3485	0.34	0.356	0.3515	0.3465	0.3605	0.3355
1586	0.353	0.357	0.358	0.3485	0.374	0.3565	0.342	0.3505	0.334	0.356	0.3505	0.3465	0.344	0.3445	0.35	0.3465	0.356	0.3395	0.3405	0.3415	0.3445	0.3495	0.3465	0.3475	0.336	0.3465	0.349	0.34	0.348	0.3565	0.3425	0.3525	0.3245	0.349	0.3575	0.3515	0.349	0.352	0.346	0.3405	0.3495	0.339	0.349	0.341	0.3565	0.352	0.3475	0.3615	0.3365
1587	0.354	0.357	0.359	0.349	0.3745	0.357	0.3425	0.351	0.335	0.357	0.3515	0.3475	0.345	0.3455	0.351	0.3475	0.357	0.34	0.3415	0.342	0.345	0.3505	0.347	0.348	0.3365	0.347	0.35	0.341	0.3485	0.357	0.3435	0.3535	0.3255	0.349	0.358	0.3525	0.35	0.3525	0.3465	0.3415	0.35	0.3395	0.3495	0.342	0.3575	0.3525	0.3485	0.3625	0.337
1588	0.3545	0.358	0.3595	0.35	0.3755	0.3575	0.3435	0.3515	0.336	0.358	0.3525	0.348	0.3455	0.346	0.3515	0.348	0.358	0.341	0.3415	0.3425	0.3455	0.351	0.3475	0.3485	0.3375	0.348	0.3505	0.341	0.349	0.3575	0.3435	0.3535	0.3255	0.35	0.359	0.3525	0.3505	0.353	0.3475	0.342	0.351	0.34	0.3505	0.3425	0.358	0.353	0.349	0.363	0.338
1589	0.355	0.359	0.36	0.3505	0.3755	0.3585	0.344	0.3525	0.3365	0.358	0.3525	0.3485	0.346	0.3465	0.352	0.3485	0.358	0.3415	0.3425	0.3435	0.3465	0.3515	0.3485	0.3495	0.338	0.3485	0.351	0.342	0.35	0.358	0.3445	0.3545	0.3265	0.351	0.3595	0.3535	0.351	0.3535	0.348	0.343	0.3515	0.341	0.351	0.343	0.3585	0.3535	0.3495	0.3635	0.3385
1590	0.3555	0.359	0.361	0.351	0.3765	0.3585	0.3445	0.353	0.337	0.359	0.3535	0.3495	0.347	0.347	0.353	0.3495	0.359	0.342	0.3435	0.3435	0.3465	0.352	0.349	0.3495	0.3385	0.349	0.352	0.3425	0.3505	0.3585	0.3455	0.355	0.3275	0.351	0.36	0.354	0.3515	0.3545	0.3485	0.3435	0.352	0.3415	0.3515	0.344	0.3595	0.3545	0.35	0.3645	0.339
1591	0.3565	0.36	0.3615	0.3515	0.377	0.3595	0.345	0.3535	0.338	0.36	0.354	0.35	0.347	0.3475	0.353	0.35	0.36	0.343	0.3435	0.3445	0.3475	0.3525	0.3495	0.3505	0.3395	0.3495	0.3525	0.343	0.351	0.3595	0.346	0.3555	0.3285	0.352	0.3605	0.3545	0.3525	0.3545	0.349	0.344	0.353	0.342	0.3525	0.3445	0.36	0.355	0.351	0.365	0.34
1592	0.357	0.36	0.362	0.352	0.3775	0.36	0.346	0.354	0.3385	0.36	0.355	0.3505	0.348	0.348	0.354	0.3505	0.36	0.3435	0.3445	0.3455	0.348	0.353	0.35	0.351	0.34	0.3505	0.353	0.344	0.352	0.3595	0.3465	0.3565	0.3285	0.3525	0.361	0.355	0.3525	0.3555	0.3495	0.345	0.3535	0.343	0.3525	0.345	0.3605	0.3555	0.3515	0.3655	0.34
1593	0.3575	0.361	0.3625	0.3525	0.3785	0.3605	0.3465	0.3545	0.339	0.361	0.3555	0.3515	0.3485	0.349	0.354	0.351	0.361	0.344	0.345	0.3455	0.3485	0.354	0.351	0.3515	0.3405	0.3505	0.354	0.3445	0.3525	0.3605	0.3475	0.357	0.3295	0.353	0.362	0.356	0.3535	0.356	0.3505	0.345	0.354	0.343	0.3535	0.346	0.3615	0.356	0.352	0.366	0.341
1594	0.3585	0.3615	0.363	0.353	0.3785	0.361	0.347	0.3555	0.34	0.3615	0.356	0.352	0.349	0.349	0.355	0.352	0.3615	0.3445	0.3455	0.3465	0.3495	0.3545	0.3515	0.3525	0.3415	0.3515	0.3545	0.345	0.353	0.361	0.3475	0.3575	0.3305	0.3535	0.362	0.3565	0.354	0.356	0.3505	0.346	0.3545	0.344	0.354	0.3465	0.3615	0.3565	0.353	0.367	0.342
1595	0.3585	0.362	0.364	0.3535	0.3795	0.362	0.3475	0.356	0.3405	0.362	0.357	0.3525	0.3495	0.35	0.356	0.3525	0.362	0.3455	0.3465	0.347	0.35	0.355	0.352	0.3525	0.342	0.352	0.355	0.3455	0.3535	0.3615	0.3485	0.358	0.3305	0.3545	0.363	0.357	0.3545	0.357	0.3515	0.3465	0.3555	0.345	0.3545	0.347	0.3625	0.357	0.354	0.3675	0.342
1596	0.3595	0.3625	0.364	0.3545	0.38	0.3625	0.348	0.3565	0.341	0.363	0.3575	0.353	0.35	0.35	0.356	0.353	0.363	0.346	0.3465	0.3475	0.3505	0.3555	0.3525	0.3535	0.3425	0.3525	0.3555	0.3465	0.3545	0.362	0.3495	0.3585	0.3315	0.3545	0.363	0.3575	0.355	0.3575	0.352	0.347	0.356	0.345	0.3555	0.3475	0.363	0.3575	0.354	0.368	0.343
1597	0.36	0.363	0.365	0.3545	0.3805	0.363	0.349	0.357	0.342	0.3635	0.358	0.3535	0.3505	0.351	0.357	0.354	0.3635	0.3465	0.3475	0.348	0.351	0.356	0.353	0.354	0.343	0.3535	0.3565	0.3465	0.355	0.3625	0.3495	0.359	0.3315	0.3555	0.364	0.3585	0.356	0.358	0.3525	0.348	0.3565	0.346	0.3555	0.348	0.3635	0.3585	0.355	0.3685	0.3435
1598	0.3605	0.3635	0.365	0.3555	0.381	0.3635	0.3495	0.3575	0.3425	0.364	0.359	0.354	0.3515	0.3515	0.357	0.354	0.364	0.3475	0.348	0.349	0.352	0.3565	0.354	0.3545	0.3435	0.3535	0.3565	0.3475	0.3555	0.363	0.3505	0.3595	0.3325	0.356	0.364	0.3585	0.356	0.3585	0.353	0.3485	0.357	0.346	0.3565	0.349	0.3645	0.359	0.355	0.369	0.344
1599	0.361	0.364	0.366	0.3555	0.3815	0.364	0.35	0.358	0.343	0.3645	0.359	0.355	0.3515	0.352	0.358	0.355	0.3645	0.3475	0.3485	0.349	0.352	0.357	0.3545	0.355	0.3445	0.3545	0.3575	0.3475	0.3565	0.364	0.351	0.36	0.3335	0.3565	0.365	0.3595	0.357	0.359	0.3535	0.349	0.3575	0.347	0.357	0.3495	0.3645	0.3595	0.356	0.37	0.3445
1600	0.3615	0.3645	0.3665	0.3565	0.3825	0.3645	0.3505	0.3585	0.3435	0.3655	0.36	0.355	0.3525	0.3525	0.358	0.3555	0.3655	0.3485	0.349	0.35	0.353	0.358	0.355	0.3555	0.345	0.3545	0.358	0.3485	0.3565	0.364	0.3515	0.3605	0.3335	0.357	0.365	0.36	0.357	0.3595	0.354	0.3495	0.3585	0.348	0.3575	0.35	0.3655	0.36	0.3565	0.37	0.3455
1601	0.362	0.365	0.367	0.3565	0.3825	0.365	0.351	0.3595	0.344	0.366	0.36	0.356	0.3525	0.353	0.359	0.356	0.366	0.3485	0.3495	0.35	0.353	0.358	0.3555	0.356	0.3455	0.3555	0.3585	0.349	0.3575	0.365	0.352	0.361	0.3345	0.3575	0.366	0.3605	0.358	0.3605	0.3545	0.35	0.3585	0.348	0.358	0.3505	0.3655	0.3605	0.357	0.371	0.3455
1602	0.363	0.3655	0.3675	0.3575	0.3835	0.366	0.352	0.3595	0.345	0.3665	0.361	0.3565	0.3535	0.3535	0.359	0.3565	0.3665	0.3495	0.35	0.351	0.354	0.359	0.356	0.3565	0.346	0.3555	0.3595	0.3495	0.358	0.365	0.3525	0.362	0.335	0.358	0.3665	0.361	0.3585	0.3605	0.355	0.3505	0.3595	0.349	0.3585	0.351	0.3665	0.361	0.358	0.3715	0.3465
1603	0.363	0.366	0.368	0.3575	0.384	0.366	0.352	0.3605	0.3455	0.367	0.3615	0.357	0.354	0.3535	0.36	0.357	0.367	0.3495	0.351	0.352	0.354	0.359	0.3565	0.3575	0.3465	0.3565	0.3595	0.35	0.3585	0.366	0.3535	0.362	0.3355	0.359	0.3665	0.3615	0.359	0.361	0.3555	0.3515	0.36	0.349	0.3595	0.352	0.3675	0.3615	0.3585	0.372	0.347
1604	0.364	0.3665	0.3685	0.3585	0.3845	0.367	0.353	0.3605	0.346	0.3675	0.362	0.3575	0.354	0.3545	0.36	0.358	0.3675	0.3505	0.351	0.352	0.355	0.36	0.357	0.3575	0.3475	0.357	0.3605	0.3505	0.359	0.366	0.3535	0.363	0.3365	0.359	0.3675	0.362	0.3595	0.3615	0.356	0.3515	0.3605	0.35	0.3595	0.3525	0.3675	0.362	0.359	0.373	0.3475
1605	0.364	0.367	0.369	0.3585	0.385	0.367	0.353	0.3615	0.3465	0.368	0.363	0.358	0.355	0.3545	0.3605	0.358	0.368	0.351	0.352	0.3525	0.355	0.36	0.3575	0.3585	0.3475	0.3575	0.3605	0.351	0.3595	0.367	0.3545	0.363	0.3365	0.3595	0.3675	0.363	0.36	0.362	0.3565	0.3525	0.361	0.3505	0.3605	0.353	0.3685	0.3625	0.3595	0.373	0.348
1606	0.365	0.3675	0.3695	0.3595	0.3855	0.368	0.354	0.3615	0.347	0.3685	0.363	0.359	0.355	0.3555	0.361	0.359	0.3685	0.3515	0.352	0.353	0.356	0.361	0.358	0.3585	0.3485	0.358	0.3615	0.3515	0.3605	0.367	0.3545	0.364	0.3375	0.36	0.3685	0.363	0.3605	0.3625	0.3565	0.3525	0.3615	0.351	0.3605	0.3535	0.3685	0.363	0.36	0.374	0.3485
1607	0.365	0.368	0.37	0.3595	0.386	0.368	0.354	0.3625	0.3475	0.369	0.364	0.359	0.356	0.3555	0.3615	0.359	0.369	0.352	0.353	0.3535	0.3565	0.361	0.3585	0.3595	0.349	0.3585	0.3615	0.352	0.3605	0.3675	0.3555	0.364	0.3375	0.3605	0.3685	0.3635	0.3605	0.363	0.3575	0.3535	0.362	0.3515	0.3615	0.354	0.3695	0.3635	0.3605	0.374	0.349
1608	0.366	0.3685	0.3705	0.36	0.3865	0.3685	0.355	0.3625	0.3485	0.3695	0.364	0.36	0.356	0.356	0.362	0.36	0.3695	0.3525	0.353	0.354	0.357	0.362	0.359	0.3595	0.3495	0.359	0.3625	0.352	0.3615	0.368	0.356	0.365	0.3385	0.361	0.3695	0.364	0.3615	0.363	0.3575	0.3535	0.3625	0.352	0.3615	0.3545	0.3695	0.364	0.3615	0.375	0.3495
1609	0.366	0.3685	0.371	0.3605	0.387	0.369	0.355	0.3635	0.349	0.3705	0.365	0.36	0.357	0.3565	0.3625	0.36	0.3705	0.353	0.354	0.3545	0.3575	0.362	0.3595	0.36	0.35	0.359	0.363	0.353	0.3615	0.3685	0.3565	0.365	0.3385	0.3615	0.3695	0.3645	0.3615	0.364	0.3585	0.3545	0.3635	0.3525	0.3625	0.355	0.3705	0.364	0.3615	0.375	0.35
1610	0.3665	0.3695	0.371	0.3605	0.387	0.3695	0.356	0.3635	0.3495	0.371	0.365	0.361	0.357	0.357	0.363	0.361	0.371	0.3535	0.354	0.355	0.358	0.362	0.36	0.3605	0.3505	0.36	0.3635	0.3535	0.3625	0.369	0.357	0.366	0.3395	0.362	0.3695	0.365	0.3625	0.364	0.3585	0.355	0.3635	0.353	0.3625	0.3555	0.3705	0.365	0.3625	0.376	0.351
1611	0.367	0.3695	0.372	0.3615	0.3875	0.37	0.356	0.364	0.35	0.3715	0.366	0.361	0.3575	0.3575	0.3635	0.361	0.3715	0.354	0.355	0.3555	0.3585	0.363	0.3605	0.361	0.351	0.36	0.364	0.354	0.3625	0.3695	0.3575	0.366	0.3405	0.3625	0.3705	0.3655	0.3625	0.3645	0.3595	0.3555	0.3645	0.3535	0.3635	0.356	0.3715	0.365	0.3625	0.376	0.351
1612	0.3675	0.3705	0.372	0.3615	0.388	0.3705	0.357	0.3645	0.3505	0.3715	0.3665	0.3615	0.358	0.3575	0.364	0.362	0.3715	0.3545	0.355	0.356	0.3585	0.363	0.361	0.3615	0.3515	0.361	0.364	0.3545	0.3635	0.3695	0.358	0.366	0.3405	0.3625	0.3705	0.3665	0.3635	0.365	0.3595	0.356	0.3645	0.354	0.3635	0.3565	0.3715	0.366	0.3635	0.377	0.352
1613	0.368	0.3705	0.373	0.362	0.3885	0.371	0.357	0.3645	0.351	0.3725	0.3665	0.362	0.3585	0.358	0.3645	0.362	0.3725	0.355	0.356	0.3565	0.3595	0.364	0.3615	0.362	0.352	0.361	0.365	0.355	0.3635	0.3705	0.3585	0.367	0.3415	0.3635	0.3715	0.3665	0.3635	0.3655	0.3595	0.3565	0.3655	0.3545	0.3645	0.357	0.372	0.366	0.3635	0.377	0.352
1614	0.3685	0.371	0.373	0.3625	0.389	0.3715	0.358	0.3655	0.3515	0.3725	0.3675	0.3625	0.359	0.3585	0.3645	0.3625	0.3725	0.3555	0.356	0.357	0.3595	0.364	0.362	0.3625	0.3525	0.362	0.365	0.355	0.3645	0.3705	0.359	0.367	0.3415	0.3635	0.3715	0.367	0.364	0.3655	0.3605	0.357	0.3655	0.355	0.3645	0.3575	0.3725	0.3665	0.3645	0.378	0.353
1615	0.3685	0.3715	0.3735	0.363	0.3895	0.3715	0.358	0.3655	0.352	0.3735	0.3675	0.363	0.3595	0.359	0.365	0.363	0.3735	0.356	0.357	0.3575	0.36	0.365	0.362	0.363	0.3525	0.362	0.366	0.3555	0.3645	0.3715	0.3595	0.368	0.342	0.3645	0.372	0.3675	0.3645	0.3665	0.3605	0.3575	0.366	0.3555	0.365	0.358	0.373	0.367	0.3645	0.378	0.353
1616	0.3695	0.3715	0.374	0.3635	0.39	0.372	0.3585	0.366	0.3525	0.3735	0.3685	0.3635	0.3595	0.359	0.3655	0.3635	0.3735	0.3565	0.357	0.3575	0.3605	0.365	0.3625	0.3635	0.3535	0.363	0.366	0.356	0.3655	0.3715	0.3595	0.368	0.3425	0.3645	0.3725	0.368	0.365	0.3665	0.3615	0.358	0.3665	0.356	0.3655	0.3585	0.3735	0.3675	0.3655	0.379	0.3535
1617	0.3695	0.3725	0.374	0.3635	0.3905	0.3725	0.359	0.3665	0.3525	0.374	0.3685	0.364	0.3605	0.36	0.366	0.364	0.374	0.357	0.358	0.3585	0.361	0.365	0.363	0.364	0.3535	0.363	0.367	0.3565	0.3655	0.372	0.3605	0.369	0.343	0.365	0.373	0.368	0.365	0.367	0.3615	0.358	0.3665	0.356	0.3655	0.359	0.3735	0.368	0.3655	0.379	0.354
1618	0.3705	0.3725	0.375	0.364	0.391	0.373	0.3595	0.367	0.3535	0.3745	0.369	0.364	0.3605	0.36	0.3665	0.3645	0.3745	0.357	0.358	0.3585	0.3615	0.366	0.3635	0.364	0.3545	0.363	0.367	0.357	0.366	0.3725	0.3605	0.369	0.3435	0.3655	0.373	0.369	0.366	0.3675	0.362	0.359	0.3675	0.357	0.3665	0.3595	0.3745	0.368	0.366	0.3795	0.3545
1619	0.3705	0.373	0.375	0.3645	0.391	0.3735	0.36	0.3675	0.3535	0.375	0.3695	0.3645	0.361	0.36	0.3665	0.365	0.375	0.358	0.358	0.3595	0.3615	0.366	0.364	0.3645	0.3545	0.364	0.367	0.3575	0.3665	0.3725	0.361	0.369	0.3435	0.366	0.3735	0.369	0.366	0.3675	0.3625	0.359	0.3675	0.357	0.3665	0.36	0.3745	0.3685	0.3665	0.38	0.355
1620	0.3705	0.3735	0.3755	0.3645	0.3915	0.3735	0.36	0.3675	0.3545	0.3755	0.37	0.365	0.3615	0.361	0.367	0.365	0.3755	0.358	0.359	0.3595	0.3625	0.3665	0.3645	0.365	0.355	0.364	0.368	0.3575	0.3665	0.373	0.3615	0.37	0.3445	0.366	0.374	0.3695	0.3665	0.368	0.3625	0.3595	0.3685	0.3575	0.3675	0.3605	0.375	0.369	0.367	0.3805	0.3555
1621	0.3715	0.3735	0.376	0.365	0.392	0.3745	0.361	0.368	0.3545	0.376	0.3705	0.3655	0.3615	0.361	0.3675	0.3655	0.376	0.359	0.359	0.36	0.3625	0.367	0.3645	0.3655	0.3555	0.3645	0.368	0.3585	0.3675	0.3735	0.362	0.37	0.3445	0.367	0.3745	0.37	0.367	0.3685	0.363	0.36	0.3685	0.358	0.3675	0.361	0.3755	0.369	0.3675	0.381	0.3555
1622	0.3715	0.374	0.376	0.3655	0.392	0.3745	0.361	0.3685	0.3555	0.3765	0.3705	0.366	0.362	0.3615	0.3675	0.366	0.3765	0.359	0.3595	0.3605	0.363	0.367	0.365	0.366	0.356	0.365	0.3685	0.3585	0.3675	0.374	0.3625	0.3705	0.3455	0.367	0.3745	0.37	0.3675	0.369	0.3635	0.36	0.3695	0.3585	0.3675	0.3615	0.376	0.37	0.368	0.3815	0.356
1623	0.372	0.3745	0.377	0.366	0.393	0.3745	0.3615	0.369	0.3555	0.3765	0.3715	0.3665	0.3625	0.362	0.3685	0.3665	0.3765	0.3595	0.36	0.361	0.3635	0.3675	0.3655	0.366	0.3565	0.365	0.369	0.359	0.3685	0.374	0.363	0.371	0.3455	0.367	0.375	0.3705	0.3675	0.369	0.3635	0.361	0.3695	0.359	0.3685	0.3615	0.3765	0.37	0.3685	0.3815	0.3565
1624	0.3725	0.3745	0.377	0.366	0.393	0.3755	0.362	0.369	0.356	0.3775	0.3715	0.3665	0.363	0.362	0.3685	0.367	0.3775	0.36	0.36	0.361	0.3635	0.368	0.366	0.3665	0.3565	0.366	0.3695	0.3595	0.3685	0.3745	0.363	0.371	0.3465	0.368	0.375	0.371	0.368	0.3695	0.3645	0.361	0.3695	0.359	0.3685	0.3625	0.3765	0.3705	0.369	0.382	0.3565
1625	0.3725	0.375	0.377	0.3665	0.3935	0.3755	0.362	0.3695	0.3565	0.3775	0.372	0.367	0.363	0.3625	0.3685	0.367	0.3775	0.36	0.361	0.3615	0.3645	0.368	0.366	0.367	0.357	0.366	0.37	0.3595	0.369	0.375	0.3635	0.3715	0.3465	0.368	0.376	0.3715	0.3685	0.37	0.3645	0.362	0.3705	0.3595	0.369	0.3625	0.377	0.371	0.369	0.3825	0.3575
1626	0.373	0.3755	0.378	0.367	0.394	0.3755	0.3625	0.37	0.3565	0.378	0.3725	0.3675	0.3635	0.3625	0.3695	0.3675	0.378	0.361	0.361	0.362	0.3645	0.3685	0.3665	0.367	0.3575	0.3665	0.37	0.36	0.3695	0.375	0.364	0.372	0.3465	0.3685	0.376	0.3715	0.3685	0.37	0.365	0.362	0.3705	0.36	0.3695	0.363	0.3775	0.371	0.3695	0.383	0.3575
1627	0.3735	0.3755	0.378	0.367	0.394	0.3765	0.363	0.37	0.3575	0.3785	0.3725	0.3675	0.364	0.363	0.3695	0.368	0.3785	0.361	0.3615	0.362	0.3645	0.369	0.367	0.368	0.358	0.367	0.3705	0.3605	0.3695	0.3755	0.3645	0.372	0.3475	0.369	0.376	0.3725	0.3695	0.3705	0.365	0.362	0.371	0.3605	0.3695	0.3635	0.378	0.3715	0.37	0.3835	0.3585
1628	0.374	0.376	0.378	0.3675	0.3945	0.3765	0.3635	0.3705	0.3575	0.3785	0.3735	0.3685	0.364	0.3635	0.3695	0.3685	0.3785	0.3615	0.362	0.363	0.3655	0.369	0.3675	0.368	0.3585	0.367	0.371	0.3605	0.37	0.376	0.3645	0.3725	0.3475	0.369	0.377	0.3725	0.3695	0.371	0.3655	0.363	0.3715	0.3605	0.3705	0.3635	0.378	0.372	0.37	0.3835	0.3585
1629	0.374	0.3765	0.379	0.368	0.395	0.377	0.3635	0.371	0.3575	0.379	0.3735	0.3685	0.365	0.3635	0.3705	0.3685	0.379	0.362	0.362	0.363	0.3655	0.3695	0.3675	0.368	0.3585	0.3675	0.3715	0.361	0.3705	0.376	0.365	0.373	0.3485	0.3695	0.377	0.3725	0.3695	0.371	0.366	0.363	0.3715	0.361	0.3705	0.3645	0.3785	0.372	0.371	0.384	0.3585
1630	0.374	0.3765	0.379	0.368	0.395	0.3775	0.364	0.371	0.3585	0.3795	0.374	0.3685	0.365	0.364	0.3705	0.369	0.3795	0.362	0.3625	0.363	0.366	0.37	0.368	0.369	0.359	0.368	0.3715	0.3615	0.3705	0.3765	0.3655	0.373	0.3485	0.3695	0.377	0.373	0.3705	0.3715	0.366	0.3635	0.3725	0.3615	0.3705	0.3645	0.379	0.3725	0.371	0.3845	0.359
1631	0.375	0.377	0.379	0.3685	0.3955	0.3775	0.3645	0.3715	0.3585	0.3795	0.3745	0.3695	0.365	0.3645	0.3705	0.3695	0.3795	0.3625	0.363	0.364	0.366	0.37	0.368	0.369	0.3595	0.368	0.372	0.362	0.3715	0.377	0.366	0.3735	0.3485	0.3705	0.378	0.3735	0.3705	0.3715	0.3665	0.364	0.3725	0.3615	0.3715	0.3645	0.379	0.373	0.3715	0.3845	0.3595
1632	0.375	0.377	0.38	0.369	0.396	0.378	0.3645	0.372	0.359	0.38	0.3745	0.3695	0.3655	0.3645	0.371	0.3695	0.38	0.363	0.363	0.364	0.3665	0.3705	0.3685	0.369	0.3595	0.3685	0.3725	0.362	0.3715	0.377	0.366	0.374	0.3495	0.3705	0.378	0.374	0.3705	0.372	0.3665	0.364	0.3725	0.362	0.3715	0.3655	0.3795	0.373	0.372	0.385	0.3595
1633	0.375	0.3775	0.38	0.369	0.396	0.3785	0.365	0.372	0.3595	0.3805	0.375	0.3695	0.366	0.3645	0.3715	0.37	0.3805	0.363	0.3635	0.364	0.367	0.371	0.369	0.369	0.36	0.3685	0.3725	0.362	0.3715	0.377	0.3665	0.374	0.3495	0.3705	0.378	0.374	0.371	0.3725	0.367	0.3645	0.3735	0.3625	0.3715	0.3655	0.38	0.373	0.372	0.3855	0.36
1634	0.376	0.3775	0.38	0.369	0.396	0.3785	0.3655	0.372	0.3595	0.3805	0.3755	0.3705	0.366	0.3655	0.3715	0.3705	0.3805	0.3635	0.364	0.3645	0.367	0.371	0.369	0.37	0.3605	0.369	0.3725	0.363	0.372	0.3775	0.367	0.3745	0.3495	0.371	0.378	0.374	0.3715	0.3725	0.3675	0.3645	0.3735	0.3625	0.372	0.3655	0.38	0.374	0.3725	0.3855	0.3605
1635	0.376	0.378	0.3805	0.3695	0.397	0.3785	0.3655	0.373	0.36	0.381	0.3755	0.3705	0.3665	0.3655	0.3715	0.3705	0.381	0.3635	0.364	0.365	0.3675	0.3715	0.3695	0.37	0.3605	0.3695	0.3735	0.363	0.3725	0.378	0.367	0.3745	0.3505	0.3715	0.379	0.375	0.3715	0.3725	0.3675	0.365	0.3735	0.363	0.3725	0.3665	0.3805	0.374	0.373	0.386	0.3605
1636	0.376	0.378	0.381	0.37	0.397	0.379	0.366	0.373	0.3605	0.3815	0.376	0.3705	0.3665	0.3655	0.372	0.3705	0.3815	0.364	0.3645	0.365	0.3675	0.3715	0.3695	0.37	0.361	0.3695	0.3735	0.363	0.3725	0.378	0.3675	0.375	0.3505	0.3715	0.379	0.375	0.372	0.3735	0.3675	0.3655	0.374	0.3635	0.3725	0.3665	0.3805	0.374	0.373	0.3865	0.361
1637	0.3765	0.3785	0.381	0.37	0.397	0.3795	0.3665	0.373	0.3605	0.3815	0.376	0.3715	0.367	0.3655	0.3725	0.3715	0.3815	0.3645	0.3645	0.3655	0.368	0.372	0.37	0.371	0.3615	0.3695	0.3735	0.3635	0.373	0.3785	0.368	0.3755	0.3505	0.372	0.379	0.375	0.372	0.3735	0.368	0.3655	0.3745	0.3635	0.373	0.3665	0.381	0.374	0.3735	0.3865	0.361
1638	0.377	0.3785	0.381	0.37	0.397	0.3795	0.3665	0.373	0.3605	0.382	0.3765	0.3715	0.367	0.366	0.3725	0.3715	0.382	0.3645	0.365	0.3655	0.368	0.372	0.37	0.371	0.3615	0.37	0.374	0.364	0.3735	0.3785	0.368	0.3755	0.3515	0.372	0.3795	0.3755	0.3725	0.3735	0.3685	0.3655	0.3745	0.364	0.3735	0.3675	0.3815	0.375	0.374	0.387	0.3615
1639	0.377	0.379	0.3815	0.3705	0.398	0.3795	0.3665	0.374	0.3615	0.3825	0.377	0.3715	0.3675	0.3665	0.3725	0.3715	0.3825	0.365	0.3655	0.366	0.3685	0.3725	0.3705	0.371	0.3615	0.3705	0.3745	0.364	0.3735	0.379	0.368	0.3755	0.3515	0.3725	0.3795	0.3755	0.373	0.3735	0.3685	0.3665	0.3745	0.3645	0.3735	0.3675	0.3815	0.375	0.374	0.3875	0.362
[truncated: 861 more rows]
[truncated: 56 more columns]
